# Supplementary material for: Transcriptome Analysis Reveals Genes Associated With Sexual Dichromatism of Head Feather Color in Mallard
Source: Front Genet. 2021 Dec 8;12:627974. doi: 10.3389/fgene.2021.627974 (PMC8692775; doi:10.3389/fgene.2021.627974)
Supplement: Supplementary file 1 [file Table3.XLSX]

## Sheet: Sheet1
Table S3. GO analysis of category 10 genes.
ID	Description	Type	pvalue	Gene ID
GO:0090263	positive regulation of canonical Wnt signaling pathway	BP	0.000349276	374115/415328/373969
GO:0030177	positive regulation of Wnt signaling pathway	BP	0.000928458	374115/415328/373969
GO:0016055	Wnt signaling pathway	BP	0.00187271	426765/374115/395266/415328/373969
GO:0198738	cell-cell signaling by wnt	BP	0.00187271	426765/374115/395266/415328/373969
GO:0030111	regulation of Wnt signaling pathway	BP	0.00198669	426765/374115/415328/373969
GO:0006518	peptide metabolic process	BP	0.00354933	419628/427256/423086/421221/420669/395266
GO:0009966	regulation of signal transduction	BP	0.00470808	395246/426765/428927/416000/374115/378779/396239/415328/373969
GO:0030509	BMP signaling pathway	BP	0.00479723	395246/378779/373969
GO:1905114	cell surface receptor signaling pathway involved in cell-cell signaling	BP	0.00501512	426765/374115/395266/415328/373969
GO:0032268	regulation of cellular protein metabolic process	BP	0.00510195	395246/419628/396395/374115/378779/396239/420669/408252/424963
GO:0071773	cellular response to BMP stimulus	BP	0.00655966	395246/378779/373969
GO:0051246	regulation of protein metabolic process	BP	0.00712133	395246/419628/396395/374115/378779/396239/420669/408252/424963
GO:0071772	response to BMP	BP	0.00722225	395246/378779/373969
GO:0010718	positive regulation of epithelial to mesenchymal transition	BP	0.00755376	395246/378779
GO:0009967	positive regulation of signal transduction	BP	0.00790279	395246/374115/378779/396239/415328/373969
GO:0043603	cellular amide metabolic process	BP	0.00790279	419628/427256/423086/421221/420669/395266
GO:0060828	regulation of canonical Wnt signaling pathway	BP	0.00866363	374115/415328/373969
GO:0010171	body morphogenesis	BP	0.00915476	396239/373969
GO:0018107	peptidyl-threonine phosphorylation	BP	0.00915476	395246/415328
GO:0018210	peptidyl-threonine modification	BP	0.00915476	395246/415328
GO:0060323	head morphogenesis	BP	0.00915476	396239/373969
GO:0010646	regulation of cell communication	BP	0.00972191	395246/426765/428927/416000/374115/378779/396239/415328/373969
GO:0010717	regulation of epithelial to mesenchymal transition	BP	0.0108934	395246/378779
GO:0060317	cardiac epithelial to mesenchymal transition	BP	0.0108934	395246/378779
GO:0023051	regulation of signaling	BP	0.0108986	395246/426765/428927/416000/374115/378779/396239/415328/373969
GO:0090305	nucleic acid phosphodiester bond hydrolysis	BP	0.0120247	419628/429118/423902
GO:0010647	positive regulation of cell communication	BP	0.0131026	395246/374115/378779/396239/415328/373969
GO:0023056	positive regulation of signaling	BP	0.0139453	395246/374115/378779/396239/415328/373969
GO:0000082	G1/S transition of mitotic cell cycle	BP	0.0147687	395246/408252
GO:0010862	positive regulation of pathway-restricted SMAD protein phosphorylation	BP	0.0147687	395246/378779
GO:0060324	face development	BP	0.0147687	396239/373969
GO:0060389	pathway-restricted SMAD protein phosphorylation	BP	0.0147687	395246/378779
GO:0060393	regulation of pathway-restricted SMAD protein phosphorylation	BP	0.0147687	395246/378779
GO:0001667	ameboidal-type cell migration	BP	0.0171536	395246/428927/396239
GO:0031401	positive regulation of protein modification process	BP	0.018265	395246/374115/378779/396239/424963
GO:0060070	canonical Wnt signaling pathway	BP	0.0183058	374115/415328/373969
GO:0007267	cell-cell signaling	BP	0.0192813	426765/374115/396239/395266/415328/373969
GO:0044843	cell cycle G1/S phase transition	BP	0.0215219	395246/408252
GO:0090501	RNA phosphodiester bond hydrolysis	BP	0.0215219	419628/429118
GO:0006915	apoptotic process	BP	0.0233383	395246/423168/428927/378779/396239/419959
GO:0031047	gene silencing by RNA	BP	0.0240097	419628/420669
GO:0046578	regulation of Ras protein signal transduction	BP	0.0240097	428927/416000
GO:0007178	transmembrane receptor protein serine/threonine kinase signaling pathway	BP	0.0247072	395246/378779/373969
GO:0042981	regulation of apoptotic process	BP	0.0268783	395246/423168/378779/396239/419959
GO:0012501	programmed cell death	BP	0.0272553	395246/423168/428927/378779/396239/419959
GO:0031399	regulation of protein modification process	BP	0.027949	395246/374115/378779/396239/408252/424963
GO:0017148	negative regulation of translation	BP	0.0293198	419628/420669
GO:0043067	regulation of programmed cell death	BP	0.0293837	395246/423168/378779/396239/419959
GO:0048583	regulation of response to stimulus	BP	0.0311763	395246/426765/428927/416000/374115/378779/396239/415328/373969
GO:0035270	endocrine system development	BP	0.0321357	374115/396239
GO:0090100	positive regulation of transmembrane receptor protein serine/threonine kinase signaling pathway	BP	0.0321357	395246/378779
GO:0001503	ossification	BP	0.0321805	395246/378779/373969
GO:0007166	cell surface receptor signaling pathway	BP	0.0327848	395246/426765/374115/378779/396239/395266/415328/373969
GO:0001704	formation of primary germ layer	BP	0.0350546	395246/395875
GO:0008219	cell death	BP	0.0355543	395246/423168/428927/378779/396239/419959
GO:0010941	regulation of cell death	BP	0.0358043	395246/423168/378779/396239/419959
GO:0048584	positive regulation of response to stimulus	BP	0.0363833	395246/374115/378779/396239/415328/373969
GO:1903530	regulation of secretion by cell	BP	0.0371769	428927/374115/396239
GO:0032269	negative regulation of cellular protein metabolic process	BP	0.0375971	419628/396395/420669/408252
GO:0034249	negative regulation of cellular amide metabolic process	BP	0.0380732	419628/420669
GO:0051056	regulation of small GTPase mediated signal transduction	BP	0.0380732	428927/416000
GO:0051046	regulation of secretion	BP	0.0407194	428927/374115/396239
GO:0001837	epithelial to mesenchymal transition	BP	0.0411887	395246/378779
GO:1902905	positive regulation of supramolecular fiber organization	BP	0.0411887	428927/396239
GO:0032270	positive regulation of cellular protein metabolic process	BP	0.0430526	395246/374115/378779/396239/424963
GO:0051248	negative regulation of protein metabolic process	BP	0.0441892	419628/396395/420669/408252
GO:0001649	osteoblast differentiation	BP	0.0443979	395246/373969
GO:0060350	endochondral bone morphogenesis	BP	0.0443979	395875/373969
GO:1902531	regulation of intracellular signal transduction	BP	0.047575	428927/416000/374115/378779/396239
GO:0006402	mRNA catabolic process	BP	0.047698	419628/420669
GO:0051495	positive regulation of cytoskeleton organization	BP	0.047698	428927/396239
GO:0036464	cytoplasmic ribonucleoprotein granule	CC	0.0488545	419628/374115
GO:0140098	catalytic activity, acting on RNA	MF	0.000299896	419628/423086/429118/418965/419959
GO:0004518	nuclease activity	MF	0.00656811	419628/429118/423902
GO:0004386	helicase activity	MF	0.00793439	419169/418965/419959
GO:0003724	RNA helicase activity	MF	0.0109276	418965/419959
GO:0004540	ribonuclease activity	MF	0.0148157	419628/429118
GO:0016787	hydrolase activity	MF	0.0176738	419169/419628/428927/395266/408252/429118/423902/418965/419959
GO:0004674	protein serine/threonine kinase activity	MF	0.0195386	395246/396239/415328
GO:0005524	ATP binding	MF	0.02053	416811/395246/396239/423086/415328/418965/419959
GO:0035639	purine ribonucleoside triphosphate binding	MF	0.0230726	416811/395246/428927/396239/423086/415328/418965/419959
GO:0030554	adenyl nucleotide binding	MF	0.025311	416811/395246/396239/423086/415328/418965/419959
GO:0032559	adenyl ribonucleotide binding	MF	0.025311	416811/395246/396239/423086/415328/418965/419959
GO:0004519	endonuclease activity	MF	0.0266977	419628/429118
GO:0017076	purine nucleotide binding	MF	0.0282283	416811/395246/428927/396239/423086/415328/418965/419959
GO:0032555	purine ribonucleotide binding	MF	0.0282283	416811/395246/428927/396239/423086/415328/418965/419959
GO:0032553	ribonucleotide binding	MF	0.028786	416811/395246/428927/396239/423086/415328/418965/419959
GO:0016788	hydrolase activity, acting on ester bonds	MF	0.0316353	419628/408252/429118/423902
GO:0016874	ligase activity	MF	0.0382017	416811/423086
GO:0008144	drug binding	MF	0.0459974	416811/395246/396239/423086/415328/418965/419959
GO:0000166	nucleotide binding	MF	0.0462102	416811/395246/428927/396239/423086/415328/418965/419959
GO:1901265	nucleoside phosphate binding	MF	0.0462102	416811/395246/428927/396239/423086/415328/418965/419959
