# Supplementary material for: Transcriptome Analysis Reveals Genes Associated With Sexual Dichromatism of Head Feather Color in Mallard
Source: Front Genet. 2021 Dec 8;12:627974. doi: 10.3389/fgene.2021.627974 (PMC8692775; doi:10.3389/fgene.2021.627974)
Supplement: Supplementary file 4 [file Table6.XLSX]

## Sheet: Sheet1
Table S6. GO analysis of male vs female.
ID	Description	GeneRatio	pvalue	Gene ID
GO:0048705	skeletal system morphogenesis	BP	0.000120522	395290/395711/395502/395231/396030/395779
GO:0006355	regulation of transcription, DNA-templated	BP	0.000135837	396096/395290/395711/396391/395737/395502/771008/395231/396030/396273/100859138/373964/374201/374017/395881/100857765
GO:1903506	regulation of nucleic acid-templated transcription	BP	0.000162839	396096/395290/395711/396391/395737/395502/771008/395231/396030/396273/100859138/373964/374201/374017/395881/100857765
GO:2001141	regulation of RNA biosynthetic process	BP	0.000162839	396096/395290/395711/396391/395737/395502/771008/395231/396030/396273/100859138/373964/374201/374017/395881/100857765
GO:0006351	transcription, DNA-templated	BP	0.000178052	396096/395290/395711/396391/395737/395502/771008/395231/396030/396273/100859138/373964/374201/374017/395881/100857765
GO:0032774	RNA biosynthetic process	BP	0.000212316	396096/395290/395711/396391/395737/395502/771008/395231/396030/396273/100859138/373964/374201/374017/395881/100857765
GO:0097659	nucleic acid-templated transcription	BP	0.000212316	396096/395290/395711/396391/395737/395502/771008/395231/396030/396273/100859138/373964/374201/374017/395881/100857765
GO:0051252	regulation of RNA metabolic process	BP	0.000343251	396096/395290/395711/396391/395737/395502/771008/395231/396030/396273/100859138/373964/374201/374017/395881/100857765
GO:0046148	pigment biosynthetic process	BP	0.00052262	395775/373971/395913
GO:2000112	regulation of cellular macromolecule biosynthetic process	BP	0.00058471	396096/395290/395711/396391/395737/395502/771008/395231/396030/396273/100859138/373964/374201/374017/395881/100857765
GO:0048513	animal organ development	BP	0.000663676	395290/395711/396391/395502/395231/418525/395962/396030/395779/395775/100859138/373964/373971/374017
GO:0019219	regulation of nucleobase-containing compound metabolic process	BP	0.000681614	396096/395290/395711/396391/395737/395502/771008/395231/396030/396273/100859138/373964/374201/374017/395881/100857765
GO:0043473	pigmentation	BP	0.00068945	395775/373971/395913
GO:0010556	regulation of macromolecule biosynthetic process	BP	0.000735143	396096/395290/395711/396391/395737/395502/771008/395231/396030/396273/100859138/373964/374201/374017/395881/100857765
GO:0018958	phenol-containing compound metabolic process	BP	0.0008868	395775/373971/395913
GO:0042440	pigment metabolic process	BP	0.0008868	395775/373971/395913
GO:0034654	nucleobase-containing compound biosynthetic process	BP	0.0010366	396096/395290/395711/396391/395737/395502/771008/395231/396030/396273/100859138/373964/374201/374017/395881/100857765
GO:0031326	regulation of cellular biosynthetic process	BP	0.00108745	396096/395290/395711/396391/395737/395502/771008/395231/396030/396273/100859138/373964/374201/374017/395881/100857765
GO:0009889	regulation of biosynthetic process	BP	0.0011957	396096/395290/395711/396391/395737/395502/771008/395231/396030/396273/100859138/373964/374201/374017/395881/100857765
GO:0018130	heterocycle biosynthetic process	BP	0.00137564	396096/395290/395711/396391/395737/395502/771008/395231/396030/396273/100859138/373964/374201/374017/395881/100857765
GO:0009952	anterior/posterior pattern specification	BP	0.00273386	395290/395711/395502/395231
GO:0048704	embryonic skeletal system morphogenesis	BP	0.002819	395290/395502/395231
GO:0001501	skeletal system development	BP	0.00335593	395290/395711/395502/395231/396030/395779
GO:0060078	regulation of postsynaptic membrane potential	BP	0.00433981	396289/429151/430628
GO:0007389	pattern specification process	BP	0.00471917	395290/395711/395502/395231/396030
GO:0048706	embryonic skeletal system development	BP	0.00558413	395290/395502/395231
GO:0009887	animal organ morphogenesis	BP	0.00688351	395290/395711/395502/395231/418525/396030/395779
GO:0009792	embryo development ending in birth or egg hatching	BP	0.00891873	395290/395502/395231/373964
GO:1901617	organic hydroxy compound biosynthetic process	BP	0.0105123	395775/373971/395913
GO:0003002	regionalization	BP	0.0114527	395290/395711/395502/395231
GO:0002685	regulation of leukocyte migration	BP	0.0141092	395290/373964
GO:0006357	regulation of transcription by RNA polymerase II	BP	0.0197097	395290/395711/396391/395502/771008/395231/396030/374017/100857765
GO:0009888	tissue development	BP	0.0212222	395290/396391/396030/395779/100859138/418939/373964/374017
GO:0042391	regulation of membrane potential	BP	0.0215198	396289/429151/430628
GO:0006366	transcription by RNA polymerase II	BP	0.0224952	395290/395711/396391/395502/771008/395231/396030/374017/100857765
GO:0002063	chondrocyte development	BP	0.0246766	396030/395779
GO:0050920	regulation of chemotaxis	BP	0.0246766	418525/373964
GO:0060079	excitatory postsynaptic potential	BP	0.0246766	429151/430628
GO:0099565	chemical synaptic transmission, postsynaptic	BP	0.0276973	429151/430628
GO:0040012	regulation of locomotion	BP	0.0309516	395290/418525/396279/373964
GO:0043009	chordate embryonic development	BP	0.0313707	395290/395502/395231
GO:0051270	regulation of cellular component movement	BP	0.032249	395290/418525/396279/373964
GO:0007416	synapse assembly	BP	0.0341585	396289/418525
GO:0050900	leukocyte migration	BP	0.0411473	395290/373964
GO:0045893	positive regulation of transcription, DNA-templated	BP	0.0432416	395290/396391/395502/395231/373964/374017/100857765
GO:0009790	embryo development	BP	0.0438725	395290/395502/395231/100859138/373964
GO:0007179	transforming growth factor beta receptor signaling pathway	BP	0.0486271	396030/373964
GO:0042470	melanosome	CC	0.00163943	395775/373971/395913
GO:0048770	pigment granule	CC	0.00163943	395775/373971/395913
GO:0005887	integral component of plasma membrane	CC	0.0163464	396289/418525/395962/396030/429151/430628
GO:0043235	receptor complex	CC	0.0173134	396289/395962/396030/429151
GO:0031226	intrinsic component of plasma membrane	CC	0.019871	396289/418525/395962/396030/429151/430628
GO:0030659	cytoplasmic vesicle membrane	CC	0.0224798	395775/373971/395913
GO:0012506	vesicle membrane	CC	0.0255803	395775/373971/395913
GO:0045211	postsynaptic membrane	CC	0.0306446	396289/429151/430628
GO:0097060	synaptic membrane	CC	0.0401805	396289/429151/430628
GO:0016021	integral component of membrane	CC	0.0453626	396289/395415/418525/395962/396030/396369/395775/373971/429151/395913/427562/430628
GO:0043565	sequence-specific DNA binding	MF	8.25e-05	396096/395290/395711/396391/395502/771008/395231/396273/374201/374017/395881/100857765
GO:0003700	DNA-binding transcription factor activity	MF	8.51e-05	395290/395711/396391/395737/395502/395231/100859138/374201/374017/395881/100857765
GO:0000978	RNA polymerase II proximal promoter sequence-specific DNA binding	MF	0.000370594	395290/396391/395502/395231/374201/395881/100857765
GO:0000987	proximal promoter sequence-specific DNA binding	MF	0.000370594	395290/396391/395502/395231/374201/395881/100857765
GO:0140110	transcription regulator activity	MF	0.00053893	395290/395711/396391/395737/395502/395231/100859138/374201/374017/395881/100857765
GO:0000977	RNA polymerase II regulatory region sequence-specific DNA binding	MF	0.00107053	395290/396391/395502/395231/374201/374017/395881/100857765
GO:0001012	RNA polymerase II regulatory region DNA binding	MF	0.00112799	395290/396391/395502/395231/374201/374017/395881/100857765
GO:0015276	ligand-gated ion channel activity	MF	0.00150481	396289/396369/429151/430628
GO:0022834	ligand-gated channel activity	MF	0.00150481	396289/396369/429151/430628
GO:0000976	transcription regulatory region sequence-specific DNA binding	MF	0.00168319	395290/396391/395502/395231/374201/374017/395881/100857765
GO:1990837	sequence-specific double-stranded DNA binding	MF	0.00212904	395290/396391/395502/395231/374201/374017/395881/100857765
GO:0003677	DNA binding	MF	0.00234893	396096/395290/395711/396391/395737/395502/771008/395231/396273/100859138/374201/374017/395881/100857765
GO:0001067	regulatory region nucleic acid binding	MF	0.00421805	395290/396391/395502/395231/374201/374017/395881/100857765
GO:0044212	transcription regulatory region DNA binding	MF	0.00421805	395290/396391/395502/395231/374201/374017/395881/100857765
GO:0022824	transmitter-gated ion channel activity	MF	0.00513271	396289/429151/430628
GO:0022835	transmitter-gated channel activity	MF	0.00513271	396289/429151/430628
GO:0098960	postsynaptic neurotransmitter receptor activity	MF	0.00513271	396289/429151/430628
GO:0099529	neurotransmitter receptor activity involved in regulation of postsynaptic membrane potential	MF	0.00513271	396289/429151/430628
GO:1904315	transmitter-gated ion channel activity involved in regulation of postsynaptic membrane potential	MF	0.00513271	396289/429151/430628
GO:0003690	double-stranded DNA binding	MF	0.00532309	395290/396391/395502/395231/374201/374017/395881/100857765
GO:0005230	extracellular ligand-gated ion channel activity	MF	0.00587316	396289/429151/430628
GO:0099094	ligand-gated cation channel activity	MF	0.00587316	396369/429151/430628
GO:0008201	heparin binding	MF	0.00667465	423196/417799/373964
GO:0030594	neurotransmitter receptor activity	MF	0.00753845	396289/429151/430628
GO:0022839	ion gated channel activity	MF	0.00795102	396289/396369/429151/430628
GO:0004888	transmembrane signaling receptor activity	MF	0.00805638	396289/395962/396030/429151/427562/430628
GO:0022836	gated channel activity	MF	0.00921638	396289/396369/429151/430628
GO:0005539	glycosaminoglycan binding	MF	0.0140869	423196/417799/373964
GO:0005216	ion channel activity	MF	0.0155807	396289/396369/429151/430628
GO:0022838	substrate-specific channel activity	MF	0.0165316	396289/396369/429151/430628
GO:1901681	sulfur compound binding	MF	0.0182728	423196/417799/373964
GO:0038023	signaling receptor activity	MF	0.021096	396289/395962/396030/429151/427562/430628
GO:0015267	channel activity	MF	0.021835	396289/396369/429151/430628
GO:0022803	passive transmembrane transporter activity	MF	0.021835	396289/396369/429151/430628
GO:0060089	molecular transducer activity	MF	0.0233877	396289/395962/396030/429151/427562/430628
GO:0005231	excitatory extracellular ligand-gated ion channel activity	MF	0.0266769	429151/430628
GO:0022848	acetylcholine-gated cation-selective channel activity	MF	0.0266769	429151/430628
GO:0004497	monooxygenase activity	MF	0.0301603	373971/395913
GO:0005261	cation channel activity	MF	0.0436434	396369/429151/430628
GO:0001158	enhancer sequence-specific DNA binding	MF	0.0457395	395290/396391
