# Supplementary material for: Transcriptome Analysis Reveals Genes Associated With Sexual Dichromatism of Head Feather Color in Mallard
Source: Front Genet. 2021 Dec 8;12:627974. doi: 10.3389/fgene.2021.627974 (PMC8692775; doi:10.3389/fgene.2021.627974)
Supplement: Supplementary file 6 [file Table4.XLSX]

## Sheet: Sheet1
Table S4. GO analysis of 11th week vs. 7th week.
ID	Description	Type	pvalue	geneID
GO:0003012	muscle system process	BP	2.14e-09	395761/396470/417751/396434/396386/395198/396032/396073/396034/374004/396433/373943/396366
GO:0061061	muscle structure development	BP	2.76e-09	395761/417751/374048/395633/396032/396034/395862/374004/421534/423233/378926/420846/417873/373964/396383/396089/396433/373943/768866
GO:0006936	muscle contraction	BP	3.95e-09	395761/396470/417751/396434/396386/395198/396032/396073/396034/396433/373943/396366
GO:0006941	striated muscle contraction	BP	6.55e-08	395761/396434/396386/395198/396032/396073/396433/396366
GO:0007517	muscle organ development	BP	7.68e-08	374048/395633/396032/396034/374004/421534/378926/420846/417873/373964/396383/396089/373943
GO:0045445	myoblast differentiation	BP	1.03e-07	374048/395633/395862/374004/378926/420846/417873/373964/396383
GO:0055001	muscle cell development	BP	1.56e-07	395761/417751/374048/395633/396034/374004/421534/423233/378926/417873/396433
GO:0055002	striated muscle cell development	BP	1.56e-07	395761/417751/374048/395633/396034/374004/421534/423233/378926/417873/396433
GO:0060048	cardiac muscle contraction	BP	2.07e-07	395761/396386/395198/396032/396073/396433/396366
GO:0051146	striated muscle cell differentiation	BP	2.18e-07	395761/417751/374048/395633/396034/374004/421534/423233/378926/420846/417873/396433/768866
GO:0003015	heart process	BP	3.98e-07	395761/396386/395198/396032/396073/396433/423298/396366
GO:0060047	heart contraction	BP	3.98e-07	395761/396386/395198/396032/396073/396433/423298/396366
GO:0014706	striated muscle tissue development	BP	4.45e-07	374048/395633/396032/396034/374004/421534/378926/420846/417873/373964/396383/395718/373943
GO:0045661	regulation of myoblast differentiation	BP	8.31e-07	374048/395633/395862/374004/420846/417873/373964
GO:0042692	muscle cell differentiation	BP	8.64e-07	395761/417751/374048/395633/396034/374004/421534/423233/378926/420846/417873/396433/768866
GO:0060537	muscle tissue development	BP	1.07e-06	374048/395633/396032/396034/374004/421534/378926/420846/417873/373964/396383/395718/373943
GO:0014902	myotube differentiation	BP	4.21e-06	374048/395633/374004/421534/420846/417873/768866
GO:0003008	system process	BP	6.4e-06	395761/396470/417751/396434/424940/429151/396386/395198/396032/396073/396034/374004/395608/395716/395931/396433/423298/395069/430628/373943/396366/427460
GO:0010830	regulation of myotube differentiation	BP	9.8e-06	374048/395633/374004/420846/417873/768866
GO:0035914	skeletal muscle cell differentiation	BP	9.8e-06	374048/395633/374004/420846/417873/373964
GO:0007519	skeletal muscle tissue development	BP	1.44e-05	374048/395633/374004/421534/378926/420846/417873/373964
GO:0048641	regulation of skeletal muscle tissue development	BP	1.65e-05	374048/395633/374004/420846/417873/373964
GO:0060538	skeletal muscle organ development	BP	1.94e-05	374048/395633/374004/421534/378926/420846/417873/373964
GO:0030029	actin filament-based process	BP	2.43e-05	395761/396470/374266/417751/396263/396032/396034/421534/423233/378926/396433/396227/423298/396366/396072
GO:0003013	circulatory system process	BP	3.01e-05	395761/396386/395198/396032/396073/396433/423298/373943/396366
GO:0008015	blood circulation	BP	3.01e-05	395761/396386/395198/396032/396073/396433/423298/373943/396366
GO:0030239	myofibril assembly	BP	3.06e-05	395761/417751/396034/421534/423233/378926/396433
GO:0010831	positive regulation of myotube differentiation	BP	3.62e-05	374048/395633/374004/420846/417873
GO:0048741	skeletal muscle fiber development	BP	3.62e-05	374048/395633/374004/421534/417873
GO:0045844	positive regulation of striated muscle tissue development	BP	4.09e-05	374048/395633/374004/420846/417873/373943
GO:0048636	positive regulation of muscle organ development	BP	4.09e-05	374048/395633/374004/420846/417873/373943
GO:1901863	positive regulation of muscle tissue development	BP	4.09e-05	374048/395633/374004/420846/417873/373943
GO:0016202	regulation of striated muscle tissue development	BP	4.24e-05	374048/395633/374004/420846/417873/373964/373943
GO:0048634	regulation of muscle organ development	BP	4.24e-05	374048/395633/374004/420846/417873/373964/373943
GO:1901861	regulation of muscle tissue development	BP	4.24e-05	374048/395633/374004/420846/417873/373964/373943
GO:0048747	muscle fiber development	BP	6.1e-05	374048/395633/396034/374004/421534/417873
GO:0014904	myotube cell development	BP	6.4e-05	374048/395633/374004/421534/417873
GO:0051153	regulation of striated muscle cell differentiation	BP	8.81e-05	374048/395633/374004/420846/417873/768866
GO:0090257	regulation of muscle system process	BP	8.81e-05	395761/396434/395198/396032/374004/396433
GO:0010927	cellular component assembly involved in morphogenesis	BP	0.000101733	395761/417751/396034/421534/423233/378926/396433
GO:0051155	positive regulation of striated muscle cell differentiation	BP	0.000248561	374048/395633/374004/420846/417873
GO:0030036	actin cytoskeleton organization	BP	0.000264256	395761/396470/374266/417751/396263/396034/421534/423233/378926/396433/396227/423298/396366
GO:0006937	regulation of muscle contraction	BP	0.000359566	395761/396434/395198/396032/396433
GO:0051149	positive regulation of muscle cell differentiation	BP	0.000359566	374048/395633/374004/420846/417873
GO:0051147	regulation of muscle cell differentiation	BP	0.00039848	374048/395633/374004/420846/417873/768866
GO:0031032	actomyosin structure organization	BP	0.000508885	395761/417751/396034/421534/423233/378926/396433
GO:0048646	anatomical structure formation involved in morphogenesis	BP	0.000606356	395761/417751/374048/395633/396034/374004/421534/423233/378926/417873/396383/396433/395398/395069/373943/427460
GO:0021515	cell differentiation in spinal cord	BP	0.000673587	396383/373943/419492/373940
GO:0045214	sarcomere organization	BP	0.000689162	395761/417751/396034/423233/396433
GO:0034220	ion transmembrane transport	BP	0.000782466	424940/429151/395198/395985/395608/395931/423233/414871/395248/771253/430628/422730/396446
GO:0021510	spinal cord development	BP	0.000920327	396383/373943/419492/396102/373940
GO:0055008	cardiac muscle tissue morphogenesis	BP	0.00102195	396032/396034/396383/373943
GO:0060415	muscle tissue morphogenesis	BP	0.00102195	396032/396034/396383/373943
GO:0048513	animal organ development	BP	0.0013173	374048/418056/395633/396032/396073/396034/395862/374004/421534/378926/420846/417873/373964/396383/396089/395231/395069/396055/395502/373943/395912/427460/373971/419492/396102/100859138/427308/769693/373940
GO:0042391	regulation of membrane potential	BP	0.00146548	424940/429151/395608/395931/414871/395248/430628
GO:0043066	negative regulation of apoptotic process	BP	0.00146627	395716/423233/378926/396383/396089/396227/395718/395069/374193/419492/373940
GO:0007274	neuromuscular synaptic transmission	BP	0.00148005	424940/429151/395608/374105
GO:0021517	ventral spinal cord development	BP	0.00148005	396383/373943/396102/373940
GO:0048644	muscle organ morphogenesis	BP	0.00148005	396032/396034/396383/373943
GO:0043069	negative regulation of programmed cell death	BP	0.00161353	395716/423233/378926/396383/396089/396227/395718/395069/374193/419492/373940
GO:0097435	supramolecular fiber organization	BP	0.00168649	395761/417751/396034/421534/423233/378926/396089/396433/396227/423298/395069/396366
GO:0044057	regulation of system process	BP	0.00229931	395761/396434/395198/396032/396073/374004/396433
GO:0060078	regulation of postsynaptic membrane potential	BP	0.00244834	424940/429151/395608/395931/430628
GO:0060548	negative regulation of cell death	BP	0.00277381	395716/423233/378926/396383/396089/396227/395718/395069/374193/419492/373940
GO:0021953	central nervous system neuron differentiation	BP	0.00301775	396383/373943/427460/419492/373940
GO:0045165	cell fate commitment	BP	0.0039325	374048/395633/374004/417873/396383/373943/373940
GO:0098660	inorganic ion transmembrane transport	BP	0.00396179	395198/395985/395931/423233/414871/395248/771253/430628/396446
GO:0060079	excitatory postsynaptic potential	BP	0.00473111	424940/429151/395608/430628
GO:0042493	response to drug	BP	0.00495246	424940/418056/429151/395985/395608/373964/396089/422730/396446/423195
GO:0051239	regulation of multicellular organismal process	BP	0.0050316	395761/374048/396434/395198/395633/396032/396073/395862/374004/373897/423233/420846/417873/373964/396383/395515/396433/396227/374193/373943/419492/395753
GO:0098655	cation transmembrane transport	BP	0.00574876	395198/395985/423233/414871/395248/771253/430628/422730/396446
GO:0099565	chemical synaptic transmission, postsynaptic	BP	0.00597479	424940/429151/395608/430628
GO:0009653	anatomical structure morphogenesis	BP	0.00607344	395761/417751/374048/395633/396032/396034/395862/374004/421534/423233/378926/417873/396383/396089/395231/396433/395398/395069/396055/395502/373943/427460/419492/395753/373940
GO:0055085	transmembrane transport	BP	0.00696567	424940/429151/395198/395985/395608/395931/423233/414871/395248/771253/430628/422730/396446
GO:0006811	ion transport	BP	0.00710534	424940/429151/395198/395985/395608/395931/423233/414871/395248/771253/430628/422365/422730/396446
GO:0070588	calcium ion transmembrane transport	BP	0.00736473	395198/395985/423233/430628/396446
GO:2001234	negative regulation of apoptotic signaling pathway	BP	0.00741892	395716/396227/395718/395069
GO:0030001	metal ion transport	BP	0.00745775	395198/395985/423233/414871/395248/771253/430628/422365/396446
GO:0098662	inorganic cation transmembrane transport	BP	0.00786671	395198/395985/423233/414871/395248/771253/430628/396446
GO:0046390	ribose phosphate biosynthetic process	BP	0.00811948	374193/772125/396435/428772/418639/427308
GO:0048704	embryonic skeletal system morphogenesis	BP	0.00907605	395231/395069/396055/395502
GO:0018130	heterocycle biosynthetic process	BP	0.00922106	374048/395633/396073/429286/395862/374004/423233/378926/395881/417873/373964/396383/396089/395231/395900/395737/396055/422365/374193/772125/395542/395502/373943/396435/428772/418639/395799/100859138/427308/769693/373893/373940/100857765
GO:0007010	cytoskeleton organization	BP	0.00930554	395761/396470/374266/417751/396263/396034/421534/423233/378926/396433/396227/423298/374193/396366/395753
GO:0003007	heart morphogenesis	BP	0.0103157	396032/396034/395862/396383/395069/373943
GO:0006164	purine nucleotide biosynthetic process	BP	0.0103157	374193/772125/396435/428772/418639/427308
GO:0006094	gluconeogenesis	BP	0.0109577	374193/396261/396435/427308
GO:0042981	regulation of apoptotic process	BP	0.0110619	395716/423233/378926/373964/396383/396089/396227/395718/395069/374193/419492/373940
GO:0007271	synaptic transmission, cholinergic	BP	0.0114108	424940/429151/395608
GO:2001237	negative regulation of extrinsic apoptotic signaling pathway	BP	0.0114108	395716/395718/395069
GO:0034654	nucleobase-containing compound biosynthetic process	BP	0.0116814	374048/395633/396073/429286/395862/374004/423233/378926/395881/417873/373964/396383/396089/395231/395900/395737/396055/422365/374193/772125/395542/395502/373943/396435/428772/418639/100859138/427308/769693/373893/373940/100857765
GO:0009888	tissue development	BP	0.0125304	374048/395633/396032/396034/395862/374004/421534/423233/378926/420846/417873/373964/396383/395718/395069/373943/395912/100859138
GO:0072522	purine-containing compound biosynthetic process	BP	0.0129058	374193/772125/396435/428772/418639/427308
GO:0007268	chemical synaptic transmission	BP	0.0129312	424940/429151/395608/395931/395986/374105/430628
GO:0098916	anterograde trans-synaptic signaling	BP	0.0129312	424940/429151/395608/395931/395986/374105/430628
GO:0099537	trans-synaptic signaling	BP	0.0129312	424940/429151/395608/395931/395986/374105/430628
GO:0019319	hexose biosynthetic process	BP	0.0130745	374193/396261/396435/427308
GO:0043067	regulation of programmed cell death	BP	0.0132028	395716/423233/378926/373964/396383/396089/396227/395718/395069/374193/419492/373940
GO:0006812	cation transport	BP	0.0140306	395198/395985/423233/414871/395248/771253/430628/422365/422730/396446
GO:0099536	synaptic signaling	BP	0.0141735	424940/429151/395608/395931/395986/374105/430628
GO:0003231	cardiac ventricle development	BP	0.014721	396032/396383/373943
GO:0038034	signal transduction in absence of ligand	BP	0.014721	395716/395718/395069
GO:0097192	extrinsic apoptotic signaling pathway in absence of ligand	BP	0.014721	395716/395718/395069
GO:0009156	ribonucleoside monophosphate biosynthetic process	BP	0.0148728	374193/772125/396435/418639/427308
GO:0045935	positive regulation of nucleobase-containing compound metabolic process	BP	0.0163286	374048/395633/396073/395862/374004/395716/423233/420846/417873/373964/396383/395231/395718/396055/395542/395502/373943/373940/100857765
GO:0009124	nucleoside monophosphate biosynthetic process	BP	0.0168261	374193/772125/396435/418639/427308
GO:0030154	cell differentiation	BP	0.0168738	395761/417751/374048/418056/395633/396073/396034/395862/374004/373897/421534/423233/378926/420846/417873/373964/396383/395515/396433/395069/373943/768866/395912/427460/419492/395913/395753/769693/373940/100857765
GO:0031333	negative regulation of protein complex assembly	BP	0.0180503	417751/396089/396227/373943
GO:0007507	heart development	BP	0.018118	418056/396032/396073/396034/395862/396383/395069/373943
GO:0014855	striated muscle cell proliferation	BP	0.018518	374004/373964/373943
GO:0018958	phenol-containing compound metabolic process	BP	0.018518	373971/395799/395913
GO:0010628	positive regulation of gene expression	BP	0.0190863	374048/395633/396073/395862/374004/423233/378926/420846/417873/373964/396383/395231/396055/395542/395502/373943/768866/373940/100857765
GO:0009165	nucleotide biosynthetic process	BP	0.0193984	374193/772125/396435/428772/418639/427308
GO:0010941	regulation of cell death	BP	0.0194357	395716/423233/378926/373964/396383/396089/396227/395718/395069/374193/419492/373940
GO:0046364	monosaccharide biosynthetic process	BP	0.0209249	374193/396261/396435/427308
GO:0048706	embryonic skeletal system development	BP	0.0209249	395231/395069/396055/395502
GO:0045944	positive regulation of transcription by RNA polymerase II	BP	0.0211641	374048/395633/396073/395862/374004/417873/396383/395231/396055/395542/395502/373943/373940/100857765
GO:0019219	regulation of nucleobase-containing compound metabolic process	BP	0.0226053	374048/395633/396073/429286/395862/374004/395716/423233/378926/420846/395881/417873/373964/396383/396089/395231/395718/395900/395737/396055/422365/395542/395502/373943/768866/100859138/769693/373893/373940/100857765
GO:1901293	nucleoside phosphate biosynthetic process	BP	0.0233612	374193/772125/396435/428772/418639/427308
GO:0009152	purine ribonucleotide biosynthetic process	BP	0.0236893	374193/772125/396435/428772/427308
GO:0006813	potassium ion transport	BP	0.024066	414871/395248/771253/422365
GO:0009260	ribonucleotide biosynthetic process	BP	0.0263267	374193/772125/396435/428772/427308
GO:0006006	glucose metabolic process	BP	0.0274787	374193/396261/396435/427308
GO:2001233	regulation of apoptotic signaling pathway	BP	0.0274787	395716/396227/395718/395069
GO:0035094	response to nicotine	BP	0.0275906	424940/429151/395608
GO:0045893	positive regulation of transcription, DNA-templated	BP	0.0287698	374048/395633/396073/395862/374004/423233/417873/373964/396383/395231/396055/395542/395502/373943/373940/100857765
GO:0006816	calcium ion transport	BP	0.0291456	395198/395985/423233/430628/396446
GO:0007015	actin filament organization	BP	0.0302755	417751/396034/421534/396227/423298/396366
GO:0010720	positive regulation of cell development	BP	0.0302755	374048/395633/374004/417873/395515/395753
GO:0019318	hexose metabolic process	BP	0.0311671	374193/396261/396435/427308
GO:0034765	regulation of ion transmembrane transport	BP	0.0311671	395198/395985/423233/414871
GO:0048638	regulation of developmental growth	BP	0.0321493	373897/423233/373964/373943/419492
GO:0048869	cellular developmental process	BP	0.0322916	395761/417751/374048/418056/395633/396073/396034/395862/374004/373897/421534/423233/378926/420846/417873/373964/396383/395515/396433/395069/373943/768866/395912/427460/419492/395913/395753/769693/373940/100857765
GO:0051254	positive regulation of RNA metabolic process	BP	0.0323058	374048/395633/396073/395862/374004/423233/420846/417873/373964/396383/395231/396055/395542/395502/373943/373940/100857765
GO:0051252	regulation of RNA metabolic process	BP	0.032796	374048/395633/396073/429286/395862/374004/423233/378926/420846/395881/417873/373964/396383/396089/395231/395900/395737/396055/422365/395542/395502/373943/768866/100859138/769693/373893/373940/100857765
GO:0009792	embryo development ending in birth or egg hatching	BP	0.0328504	373964/396383/395231/395069/396055/395502
GO:0001708	cell fate specification	BP	0.0328658	396383/373943/373940
GO:0003206	cardiac chamber morphogenesis	BP	0.0328658	396032/396383/373943
GO:0035335	peptidyl-tyrosine dephosphorylation	BP	0.0328658	423733/395716/395718
GO:2001236	regulation of extrinsic apoptotic signaling pathway	BP	0.0328658	395716/395718/395069
GO:0048562	embryonic organ morphogenesis	BP	0.0355644	395862/395231/395069/396055/395502/373943
GO:0065008	regulation of biological quality	BP	0.038373	417751/424940/418056/429151/395198/396032/429286/395608/373897/395931/423233/420846/373964/396089/396227/414871/395248/395069/430628/374193/396446/768866/419492/373914/395799
GO:0003205	cardiac chamber development	BP	0.0386282	396032/396383/373943
GO:0006096	glycolytic process	BP	0.0386282	374193/396435/427308
GO:0006757	ATP generation from ADP	BP	0.0386282	374193/396435/427308
GO:0042866	pyruvate biosynthetic process	BP	0.0386282	374193/396435/427308
GO:0006355	regulation of transcription, DNA-templated	BP	0.0399673	374048/395633/396073/429286/395862/374004/423233/378926/395881/417873/373964/396383/396089/395231/395900/395737/396055/422365/395542/395502/373943/100859138/769693/373893/373940/100857765
GO:0034655	nucleobase-containing compound catabolic process	BP	0.0414185	420846/374193/396435/768866/421786/427308
GO:0090407	organophosphate biosynthetic process	BP	0.0415196	396508/374193/772125/396435/428772/418639/427308
GO:0010556	regulation of macromolecule biosynthetic process	BP	0.0417582	374048/395633/396073/429286/395862/374004/423233/378926/420846/395881/417873/373964/396383/396089/395231/396227/395900/395737/396055/422365/374193/395542/395502/373943/100859138/769693/373893/373940/100857765
GO:1902680	positive regulation of RNA biosynthetic process	BP	0.0432709	374048/395633/396073/395862/374004/423233/417873/373964/396383/395231/396055/395542/395502/373943/373940/100857765
GO:1903508	positive regulation of nucleic acid-templated transcription	BP	0.0432709	374048/395633/396073/395862/374004/423233/417873/373964/396383/395231/396055/395542/395502/373943/373940/100857765
GO:0005996	monosaccharide metabolic process	BP	0.0439114	374193/396261/396435/427308
GO:0048738	cardiac muscle tissue development	BP	0.0439114	396032/396034/396383/373943
GO:1901617	organic hydroxy compound biosynthetic process	BP	0.0439114	396261/373971/395799/395913
GO:0007389	pattern specification process	BP	0.0442739	395862/396383/395231/396055/395502/373943/373940
GO:0043086	negative regulation of catalytic activity	BP	0.0442739	373964/396089/396227/374105/396333/374193/423195
GO:0003002	regionalization	BP	0.0445621	396383/395231/396055/395502/373943/373940
GO:0019359	nicotinamide nucleotide biosynthetic process	BP	0.0448701	374193/396435/427308
GO:0019363	pyridine nucleotide biosynthetic process	BP	0.0448701	374193/396435/427308
GO:0072525	pyridine-containing compound biosynthetic process	BP	0.0448701	374193/396435/427308
GO:1903506	regulation of nucleic acid-templated transcription	BP	0.0468775	374048/395633/396073/429286/395862/374004/423233/378926/395881/417873/373964/396383/396089/395231/395900/395737/396055/422365/395542/395502/373943/100859138/769693/373893/373940/100857765
GO:2001141	regulation of RNA biosynthetic process	BP	0.0468775	374048/395633/396073/429286/395862/374004/423233/378926/395881/417873/373964/396383/396089/395231/395900/395737/396055/422365/395542/395502/373943/100859138/769693/373893/373940/100857765
GO:0030017	sarcomere	CC	6.98e-12	395761/417751/396434/396386/395198/396263/396032/396034/421534/423233/378926/396089/395515/396433/396227/423298
GO:0030016	myofibril	CC	1.5e-11	395761/396470/417751/396434/396386/395198/396263/396032/396034/421534/423233/378926/396089/395515/396433/396227/423298
GO:0043292	contractile fiber	CC	2.96e-11	395761/396470/417751/396434/396386/395198/396263/396032/396034/421534/423233/378926/396089/395515/396433/396227/423298
GO:0044449	contractile fiber part	CC	3.28e-11	395761/417751/396434/396386/395198/396263/396032/396034/421534/423233/378926/396089/395515/396433/396227/423298
GO:0005865	striated muscle thin filament	CC	1.03e-08	395761/417751/396434/396386/396032/396034/421534/396433
GO:0036379	myofilament	CC	1.03e-08	395761/417751/396434/396386/396032/396034/421534/396433
GO:0099080	supramolecular complex	CC	1.42e-07	395761/396470/417751/396434/396386/395198/396263/396032/396034/421534/423233/378926/396089/395515/396433/396227/423298/395069/396366/396072/395753
GO:0099081	supramolecular polymer	CC	1.42e-07	395761/396470/417751/396434/396386/395198/396263/396032/396034/421534/423233/378926/396089/395515/396433/396227/423298/395069/396366/396072/395753
GO:0099512	supramolecular fiber	CC	1.42e-07	395761/396470/417751/396434/396386/395198/396263/396032/396034/421534/423233/378926/396089/395515/396433/396227/423298/395069/396366/396072/395753
GO:0015629	actin cytoskeleton	CC	4.67e-06	395761/396470/417751/396434/396067/396386/396263/396032/396034/421534/396433/423298/396366/396072
GO:0031674	I band	CC	0.000167882	395198/396263/396034/423233/378926/396089/396227
GO:0005884	actin filament	CC	0.00024528	417751/396263/421534/423298/396366/396072
GO:0045211	postsynaptic membrane	CC	0.000542627	424940/429151/395608/373897/395931/395986/430628/423195
GO:0016528	sarcoplasm	CC	0.000577498	395198/396269/771253/396446
GO:0030018	Z disc	CC	0.000815414	395198/396263/396034/423233/396089/396227
GO:0097060	synaptic membrane	CC	0.00112904	424940/429151/395608/373897/395931/395986/430628/423195
GO:0044430	cytoskeletal part	CC	0.00309937	395761/396470/417751/396434/396067/396386/396263/396032/396034/421534/396433/396227/423298/396366/396072/395753/427308
GO:1902495	transmembrane transporter complex	CC	0.00337284	424940/429151/395985/395608/395931/422365
GO:1990351	transporter complex	CC	0.00337284	424940/429151/395985/395608/395931/422365
GO:0005856	cytoskeleton	CC	0.00339508	395761/396470/417751/396434/396067/396386/396263/396032/396034/421534/395986/396433/396227/423298/374193/396366/422197/396072/395753/427308
GO:0098794	postsynapse	CC	0.00563124	424940/429151/395608/373897/395931/395986/430628/423195
GO:0034702	ion channel complex	CC	0.0110999	424940/429151/395985/395608/395931
GO:0005892	acetylcholine-gated channel complex	CC	0.01319	424940/429151/395608
GO:0098590	plasma membrane region	CC	0.0322034	424940/429151/396263/395608/373897/395931/395986/430628/423195
GO:0044456	synapse part	CC	0.0327107	424940/429151/395608/373897/395931/395986/430628/423195
GO:0008092	cytoskeletal protein binding	MF	0.000107945	395761/374266/417751/396434/396386/396263/396032/396034/423233/378926/396433/423298/374193/396366/396072/427460/395753/427308
GO:0000978	RNA polymerase II proximal promoter sequence-specific DNA binding	MF	0.000122241	374048/395633/396073/395862/374004/395881/417873/395231/396055/395502/373943/373940/100857765
GO:0000987	proximal promoter sequence-specific DNA binding	MF	0.000122241	374048/395633/396073/395862/374004/395881/417873/395231/396055/395502/373943/373940/100857765
GO:0030594	neurotransmitter receptor activity	MF	0.000815765	424940/429151/395608/395931/430628/423195
GO:0005509	calcium ion binding	MF	0.00092497	395761/396470/396434/396067/395198/396263/396032/396459/423233/396433/395912/414847/396102
GO:0001085	RNA polymerase II transcription factor binding	MF	0.001031	395862/378926/396383/395542/373943/373940
GO:0003700	DNA-binding transcription factor activity	MF	0.00143465	374048/395633/396073/395862/374004/395881/417873/396383/395231/395737/396055/395542/395502/373943/100859138/769693/373940/100857765
GO:0005261	cation channel activity	MF	0.00146479	424940/429151/395985/395608/414871/395248/771253/430628
GO:0005216	ion channel activity	MF	0.00151128	424940/429151/395985/395608/395931/414871/395248/771253/430628
GO:0022839	ion gated channel activity	MF	0.00169433	424940/429151/395985/395608/395931/414871/395248/430628
GO:0022838	substrate-specific channel activity	MF	0.00171663	424940/429151/395985/395608/395931/414871/395248/771253/430628
GO:0022836	gated channel activity	MF	0.00223865	424940/429151/395985/395608/395931/414871/395248/430628
GO:0022824	transmitter-gated ion channel activity	MF	0.00288375	424940/429151/395608/395931/430628
GO:0022835	transmitter-gated channel activity	MF	0.00288375	424940/429151/395608/395931/430628
GO:0098960	postsynaptic neurotransmitter receptor activity	MF	0.00288375	424940/429151/395608/395931/430628
GO:0099529	neurotransmitter receptor activity involved in regulation of postsynaptic membrane potential	MF	0.00288375	424940/429151/395608/395931/430628
GO:1904315	transmitter-gated ion channel activity involved in regulation of postsynaptic membrane potential	MF	0.00288375	424940/429151/395608/395931/430628
GO:0015267	channel activity	MF	0.00310508	424940/429151/395985/395608/395931/414871/395248/771253/430628
GO:0022803	passive transmembrane transporter activity	MF	0.00310508	424940/429151/395985/395608/395931/414871/395248/771253/430628
GO:0005230	extracellular ligand-gated ion channel activity	MF	0.00358774	424940/429151/395608/395931/430628
GO:0008324	cation transmembrane transporter activity	MF	0.00376854	424940/429151/395985/395608/414871/395248/771253/430628/422730/396446
GO:0015464	acetylcholine receptor activity	MF	0.00383765	424940/429151/395608/423195
GO:0070888	E-box binding	MF	0.00383765	374048/395633/374004/417873
GO:0043169	cation binding	MF	0.0042225	395761/396470/396434/396067/424940/418056/429151/396386/395198/396263/396032/429286/395608/396459/423233/396383/396089/395986/396433/395398/395069/395766/373942/396446/395912/427460/373971/414847/418639/395799/427918/395913/396102/421786/769693/373940
GO:0015318	inorganic molecular entity transmembrane transporter activity	MF	0.0042245	424940/429151/395985/395608/395931/414871/395248/771253/430628/422730/396446
