# Supplementary material for: Transcriptome Analysis Reveals Genes Associated With Sexual Dichromatism of Head Feather Color in Mallard
Source: Front Genet. 2021 Dec 8;12:627974. doi: 10.3389/fgene.2021.627974 (PMC8692775; doi:10.3389/fgene.2021.627974)
Supplement: Supplementary file 7 [file Table5.XLSX]

## Sheet: Sheet1
Table S5. GO analysis of head vs. back.
ID	Description	Type	pvalue	Gene ID
GO:0065008	regulation of biological quality	BP	0.000585057	429151/373897/429286/430628/420210/396536/374222/396197/396289/396307
GO:0060078	regulation of postsynaptic membrane potential	BP	0.000787097	429151/430628/396289
GO:1901617	organic hydroxy compound biosynthetic process	BP	0.00198564	395913/373971/396536
GO:0046148	pigment biosynthetic process	BP	0.0038157	395913/373971
GO:0042391	regulation of membrane potential	BP	0.00425351	429151/430628/396289
GO:0043473	pigmentation	BP	0.00455508	395913/373971
GO:0018958	phenol-containing compound metabolic process	BP	0.00535535	395913/373971
GO:0042440	pigment metabolic process	BP	0.00535535	395913/373971
GO:0060079	excitatory postsynaptic potential	BP	0.00811151	429151/430628
GO:0006811	ion transport	BP	0.00811551	429151/430628/420210/396536/396289
GO:0099565	chemical synaptic transmission, postsynaptic	BP	0.00914541	429151/430628
GO:0007416	synapse assembly	BP	0.0113802	373897/396289
GO:0050821	protein stabilization	BP	0.0113802	429286/396536
GO:0034220	ion transmembrane transport	BP	0.01213	429151/430628/420210/396289
GO:0007268	chemical synaptic transmission	BP	0.0123333	429151/430628/396289
GO:0098916	anterograde trans-synaptic signaling	BP	0.0123333	429151/430628/396289
GO:0099537	trans-synaptic signaling	BP	0.0123333	429151/430628/396289
GO:0099536	synaptic signaling	BP	0.0129346	429151/430628/396289
GO:1901615	organic hydroxy compound metabolic process	BP	0.0141877	395913/373971/396536
GO:0055114	oxidation-reduction process	BP	0.0141974	395913/373971/396536/374222
GO:0014070	response to organic cyclic compound	BP	0.0183559	374222/396082/396289
GO:0098660	inorganic ion transmembrane transport	BP	0.0223046	430628/420210/396289
GO:0031647	regulation of protein stability	BP	0.025655	429286/396536
GO:0055085	transmembrane transport	BP	0.0272586	429151/430628/420210/396289
GO:0033993	response to lipid	BP	0.0285669	374222/396197/396082
GO:0051235	maintenance of location	BP	0.0290808	396536/396197
GO:0050808	synapse organization	BP	0.0364498	373897/396289
GO:0042060	wound healing	BP	0.0403802	427955/396307
GO:0071407	cellular response to organic cyclic compound	BP	0.0424042	396082/396289
GO:0042221	response to chemical	BP	0.0434992	429151/396536/374222/427955/396197/396082/396289
GO:0006820	anion transport	BP	0.0465661	396536/396289
GO:0097060	synaptic membrane	CC	3.9e-05	429151/373897/430628/427955/396289
GO:0098590	plasma membrane region	CC	0.000125502	429151/373897/430628/420210/427955/396289
GO:0098794	postsynapse	CC	0.000130554	429151/373897/430628/427955/396289
GO:0045211	postsynaptic membrane	CC	0.000423694	429151/373897/430628/396289
GO:0044456	synapse part	CC	0.000561579	429151/373897/430628/427955/396289
GO:0045202	synapse	CC	0.00217759	429151/373897/430628/427955/396289
GO:0030054	cell junction	CC	0.00510721	429151/373897/430628/427955/396289
GO:0042470	melanosome	CC	0.00750067	395913/373971
GO:0048770	pigment granule	CC	0.00750067	395913/373971
GO:0044459	plasma membrane part	CC	0.0151055	429151/373897/430628/420210/427955/396289
GO:0043235	receptor complex	CC	0.0164772	429151/373897/396289
GO:0031253	cell projection membrane	CC	0.0222565	427955/396289
GO:0005887	integral component of plasma membrane	CC	0.02445	429151/373897/430628/396289
GO:0031226	intrinsic component of plasma membrane	CC	0.0281561	429151/373897/430628/396289
GO:0034702	ion channel complex	CC	0.0286297	429151/396289
GO:1902495	transmembrane transporter complex	CC	0.0338366	429151/396289
GO:1990351	transporter complex	CC	0.0338366	429151/396289
GO:0043005	neuron projection	CC	0.0358083	429151/430628/427955/396289
GO:0030659	cytoplasmic vesicle membrane	CC	0.0432716	395913/373971
GO:0012506	vesicle membrane	CC	0.0472947	395913/373971
GO:0022824	transmitter-gated ion channel activity	MF	0.00100728	429151/430628/396289
GO:0022835	transmitter-gated channel activity	MF	0.00100728	429151/430628/396289
GO:0098960	postsynaptic neurotransmitter receptor activity	MF	0.00100728	429151/430628/396289
GO:0099529	neurotransmitter receptor activity involved in regulation of postsynaptic membrane potential	MF	0.00100728	429151/430628/396289
GO:1904315	transmitter-gated ion channel activity involved in regulation of postsynaptic membrane potential	MF	0.00100728	429151/430628/396289
GO:0005230	extracellular ligand-gated ion channel activity	MF	0.00115894	429151/430628/396289
GO:0030594	neurotransmitter receptor activity	MF	0.00150398	429151/430628/396289
GO:0015276	ligand-gated ion channel activity	MF	0.00290421	429151/430628/396289
GO:0022834	ligand-gated channel activity	MF	0.00290421	429151/430628/396289
GO:0005215	transporter activity	MF	0.00506355	429151/430628/420210/396536/396289
GO:0042165	neurotransmitter binding	MF	0.00692282	429151/374222
GO:0038023	signaling receptor activity	MF	0.00716021	429151/373897/430628/396082/396289
GO:0060089	molecular transducer activity	MF	0.00789451	429151/373897/430628/396082/396289
GO:0005231	excitatory extracellular ligand-gated ion channel activity	MF	0.00920868	429151/430628
GO:0022848	acetylcholine-gated cation-selective channel activity	MF	0.00920868	429151/430628
GO:0022839	ion gated channel activity	MF	0.0104137	429151/430628/396289
GO:0004497	monooxygenase activity	MF	0.0104617	395913/373971
GO:0015318	inorganic molecular entity transmembrane transporter activity	MF	0.0109746	429151/430628/420210/396289
GO:0022836	gated channel activity	MF	0.0116834	429151/430628/396289
GO:0015075	ion transmembrane transporter activity	MF	0.0136888	429151/430628/420210/396289
GO:0005216	ion channel activity	MF	0.0176378	429151/430628/396289
GO:0004888	transmembrane signaling receptor activity	MF	0.0179377	429151/373897/430628/396289
GO:0022838	substrate-specific channel activity	MF	0.0184825	429151/430628/396289
GO:0031406	carboxylic acid binding	MF	0.0194322	374222/396197
GO:0099094	ligand-gated cation channel activity	MF	0.0194322	429151/430628
GO:0022857	transmembrane transporter activity	MF	0.0222784	429151/430628/420210/396289
GO:0019842	vitamin binding	MF	0.0229434	374222/396197
GO:0015267	channel activity	MF	0.0230452	429151/430628/396289
GO:0022803	passive transmembrane transporter activity	MF	0.0230452	429151/430628/396289
GO:0046914	transition metal ion binding	MF	0.0257498	373971/429286/396197/396082
GO:0008289	lipid binding	MF	0.026056	396536/427955/396197
GO:0005543	phospholipid binding	MF	0.0286629	396536/427955
GO:0022890	inorganic cation transmembrane transporter activity	MF	0.0303901	429151/430628/420210
GO:0043177	organic acid binding	MF	0.0306852	374222/396197
GO:0043169	cation binding	MF	0.0340867	395913/396459/429151/373971/429286/374222/396197/396082/396307
GO:0008270	zinc ion binding	MF	0.0375749	429286/396197/396082
GO:0008324	cation transmembrane transporter activity	MF	0.0388518	429151/430628/420210
GO:0050662	coenzyme binding	MF	0.0463394	374222/396197
