# Supplementary material for: Transcriptome Analysis Reveals Genes Associated With Sexual Dichromatism of Head Feather Color in Mallard
Source: Front Genet. 2021 Dec 8;12:627974. doi: 10.3389/fgene.2021.627974 (PMC8692775; doi:10.3389/fgene.2021.627974)
Supplement: Supplementary file 8 [file Table7.XLSX]

## Sheet: Table S7
Table S7. All transcription factors predicted results of TYR gene promoter.
TF	Source	Sequense	start	end	Strand	pvalue	Matched sequence
ZNF384	hTFtarget	NC_040046.1:8264483-8269483	3244	3268	-	7.7e-12	AAAAAAAAAAAAAAGAAAAAAAAAG
ZNF384	hTFtarget	NC_040046.1:8264483-8269483	3247	3268	+	6.39e-11	TTTTTTTCTTTTTTTTTTTTTT
ZNF384	hTFtarget	NC_040046.1:8264483-8269483	3242	3266	-	6.72e-11	AAAAAAAAAAAAGAAAAAAAAAGAA
ZNF384	hTFtarget	NC_040046.1:8264483-8269483	3245	3266	+	2.88e-10	TTTTTTTTTCTTTTTTTTTTTT
ZNF384	hTFtarget	NC_040046.1:8264483-8269483	3240	3264	-	3.68e-10	AAAAAAAAAAGAAAAAAAAAGAATG
ZNF384	hTFtarget	NC_040046.1:8264483-8269483	3246	3267	+	5.51e-10	TTTTTTTTCTTTTTTTTTTTTT
ZNF384	hTFtarget	NC_040046.1:8264483-8269483	3243	3267	-	7.38e-10	AAAAAAAAAAAAAGAAAAAAAAAGA
ZNF384	hTFtarget	NC_040046.1:8264483-8269483	3245	3269	-	7.84e-10	GAAAAAAAAAAAAAAGAAAAAAAAA
ZNF384	hTFtarget	NC_040046.1:8264483-8269483	3238	3262	-	9.69e-10	AAAAAAAAGAAAAAAAAAGAATGCA
BTAF1	hTFtarget	NC_040046.1:8264483-8269483	3252	3267	-	1.9e-09	AAAAAAAAAAAAAGAA
ZNF384	hTFtarget	NC_040046.1:8264483-8269483	3243	3264	+	1.96e-09	TCTTTTTTTTTCTTTTTTTTTT
ZNF384	hTFtarget	NC_040046.1:8264483-8269483	3244	3265	+	2.23e-09	CTTTTTTTTTCTTTTTTTTTTT
ZNF384	hTFtarget	NC_040046.1:8264483-8269483	3247	3271	-	2.94e-09	AGGAAAAAAAAAAAAAAGAAAAAAA
ZNF384	hTFtarget	NC_040046.1:8264483-8269483	3248	3272	-	4.1e-09	AAGGAAAAAAAAAAAAAAGAAAAAA
ZNF384	hTFtarget	NC_040046.1:8264483-8269483	3246	3270	-	4.36e-09	GGAAAAAAAAAAAAAAGAAAAAAAA
IRF5	hTFtarget	NC_040046.1:8264483-8269483	3252	3267	-	4.84e-09	AAAAAAAAAAAAAGAA
ZNF384	hTFtarget	NC_040046.1:8264483-8269483	3237	3258	+	5.09e-09	TTGCATTCTTTTTTTTTCTTTT
ZNF384	hTFtarget	NC_040046.1:8264483-8269483	3241	3262	+	5.52e-09	ATTCTTTTTTTTTCTTTTTTTT
ZNF384	hTFtarget	NC_040046.1:8264483-8269483	3248	3269	+	5.63e-09	TTTTTTCTTTTTTTTTTTTTTC
ZNF384	hTFtarget	NC_040046.1:8264483-8269483	3251	3272	+	5.74e-09	TTTCTTTTTTTTTTTTTTCCTT
ZNF384	hTFtarget	NC_040046.1:8264483-8269483	3241	3265	-	6.21e-09	AAAAAAAAAAAGAAAAAAAAAGAAT
BTAF1	hTFtarget	NC_040046.1:8264483-8269483	3251	3266	-	6.36e-09	AAAAAAAAAAAAGAAA
IRF5	hTFtarget	NC_040046.1:8264483-8269483	3253	3268	-	6.55e-09	AAAAAAAAAAAAAAGA
ZNF384	hTFtarget	NC_040046.1:8264483-8269483	3249	3273	-	6.58e-09	AAAGGAAAAAAAAAAAAAAGAAAAA
ZNF384	hTFtarget	NC_040046.1:8264483-8269483	3239	3263	-	8.82e-09	AAAAAAAAAGAAAAAAAAAGAATGC
BTAF1	hTFtarget	NC_040046.1:8264483-8269483	3247	3262	-	8.93e-09	AAAAAAAAGAAAAAAA
POLR3A	hTFtarget	NC_040046.1:8264483-8269483	3251	3266	-	1e-08	AAAAAAAAAAAAGAAA
IRF5	hTFtarget	NC_040046.1:8264483-8269483	3250	3265	-	1.21e-08	AAAAAAAAAAAGAAAA
IRF3	hTFtarget	NC_040046.1:8264483-8269483	3244	3268	-	1.32e-08	AAAAAAAAAAAAAAGAAAAAAAAAG
IRF3	hTFtarget	NC_040046.1:8264483-8269483	3252	3276	-	1.37e-08	GAAAAAGGAAAAAAAAAAAAAAGAA
BTAF1	hTFtarget	NC_040046.1:8264483-8269483	3253	3268	-	1.43e-08	AAAAAAAAAAAAAAGA
IRF5	hTFtarget	NC_040046.1:8264483-8269483	3251	3266	-	1.48e-08	AAAAAAAAAAAAGAAA
ZNF384	hTFtarget	NC_040046.1:8264483-8269483	3252	3273	+	1.92e-08	TTCTTTTTTTTTTTTTTCCTTT
ZNF384	hTFtarget	NC_040046.1:8264483-8269483	3254	3278	-	1.93e-08	AAGAAAAAGGAAAAAAAAAAAAAAG
POLR3A	hTFtarget	NC_040046.1:8264483-8269483	3246	3261	-	2.02e-08	AAAAAAAGAAAAAAAA
EZH2	hTFtarget	NC_040046.1:8264483-8269483	3249	3270	-	2.07e-08	GGAAAAAAAAAAAAAAGAAAAA
IRF3	hTFtarget	NC_040046.1:8264483-8269483	3258	3282	-	2.21e-08	TAAAAAGAAAAAGGAAAAAAAAAAA
BTAF1	hTFtarget	NC_040046.1:8264483-8269483	3245	3260	-	2.29e-08	AAAAAAGAAAAAAAAA
BTAF1	hTFtarget	NC_040046.1:8264483-8269483	3246	3261	-	2.76e-08	AAAAAAAGAAAAAAAA
IRF3	hTFtarget	NC_040046.1:8264483-8269483	3251	3275	-	3.15e-08	AAAAAGGAAAAAAAAAAAAAAGAAA
ZNF384	hTFtarget	NC_040046.1:8264483-8269483	3234	3258	-	3.49e-08	AAAAGAAAAAAAAAGAATGCAAGCC
ZNF384	hTFtarget	NC_040046.1:8264483-8269483	3237	3261	-	3.97e-08	AAAAAAAGAAAAAAAAAGAATGCAA
BTAF1	hTFtarget	NC_040046.1:8264483-8269483	3254	3269	-	4.02e-08	GAAAAAAAAAAAAAAG
ZNF384	hTFtarget	NC_040046.1:8264483-8269483	3249	3270	+	4.9e-08	TTTTTCTTTTTTTTTTTTTTCC
BTAF1	hTFtarget	NC_040046.1:8264483-8269483	3255	3270	-	5.24e-08	GGAAAAAAAAAAAAAA
USF1	hTFtarget	NC_040046.1:8264483-8269483	2943	2954	+	5.62e-08	GTGATTGGCTCA
ZNF384	hTFtarget	NC_040046.1:8264483-8269483	3250	3271	+	5.64e-08	TTTTCTTTTTTTTTTTTTTCCT
IRF3	hTFtarget	NC_040046.1:8264483-8269483	3266	3281	-	5.87e-08	AAAAAGAAAAAGGAAA
IRF3	hTFtarget	NC_040046.1:8264483-8269483	3245	3269	-	6.32e-08	GAAAAAAAAAAAAAAGAAAAAAAAA
IRF3	hTFtarget	NC_040046.1:8264483-8269483	3250	3274	-	6.32e-08	AAAAGGAAAAAAAAAAAAAAGAAAA
IRF3	hTFtarget	NC_040046.1:8264483-8269483	3254	3278	-	6.38e-08	AAGAAAAAGGAAAAAAAAAAAAAAG
KDM5B	hTFtarget	NC_040046.1:8264483-8269483	3250	3274	-	6.44e-08	AAAAGGAAAAAAAAAAAAAAGAAAA
IRF3	hTFtarget	NC_040046.1:8264483-8269483	3257	3281	-	6.57e-08	AAAAAGAAAAAGGAAAAAAAAAAAA
BTAF1	hTFtarget	NC_040046.1:8264483-8269483	3256	3271	-	6.73e-08	AGGAAAAAAAAAAAAA
IRF3	hTFtarget	NC_040046.1:8264483-8269483	3255	3276	-	6.97e-08	GAAAAAGGAAAAAAAAAAAAAA
ZNF384	hTFtarget	NC_040046.1:8264483-8269483	3240	3261	+	7.05e-08	CATTCTTTTTTTTTCTTTTTTT
TRIM28	hTFtarget	NC_040046.1:8264483-8269483	2329	2344	-	7.17e-08	GGTGAGAAATCTTCTT
IRF3	hTFtarget	NC_040046.1:8264483-8269483	3242	3266	-	7.62e-08	AAAAAAAAAAAAGAAAAAAAAAGAA
TRIM28	hTFtarget	NC_040046.1:8264483-8269483	3883	3898	-	8.28e-08	GCTGAGAAATCCTTTT
KDM5B	hTFtarget	NC_040046.1:8264483-8269483	3251	3275	-	8.51e-08	AAAAAGGAAAAAAAAAAAAAAGAAA
SP2	hTFtarget	NC_040046.1:8264483-8269483	3245	3260	+	8.9e-08	TTTTTTTTTCTTTTTT
SP2	hTFtarget	NC_040046.1:8264483-8269483	3246	3267	+	9.49e-08	TTTTTTTTCTTTTTTTTTTTTT
SMARCA4	hTFtarget	NC_040046.1:8264483-8269483	3249	3264	-	1.02e-07	AAAAAAAAAAGAAAAA
BTAF1	hTFtarget	NC_040046.1:8264483-8269483	3250	3265	-	1.02e-07	AAAAAAAAAAAGAAAA
POLR3A	hTFtarget	NC_040046.1:8264483-8269483	3250	3265	-	1.06e-07	AAAAAAAAAAAGAAAA
ERG	hTFtarget	NC_040046.1:8264483-8269483	3249	3273	+	1.08e-07	TTTTTCTTTTTTTTTTTTTTCCTTT
IRF5	hTFtarget	NC_040046.1:8264483-8269483	3249	3264	-	1.16e-07	AAAAAAAAAAGAAAAA
BTAF1	hTFtarget	NC_040046.1:8264483-8269483	3243	3258	-	1.18e-07	AAAAGAAAAAAAAAGA
IRF5	hTFtarget	NC_040046.1:8264483-8269483	3245	3260	-	1.22e-07	AAAAAAGAAAAAAAAA
ZNF384	hTFtarget	NC_040046.1:8264483-8269483	3255	3279	-	1.33e-07	AAAGAAAAAGGAAAAAAAAAAAAAA
ZNF92	hTFtarget	NC_040046.1:8264483-8269483	3250	3274	+	1.36e-07	TTTTCTTTTTTTTTTTTTTCCTTTT
GTF2A1:GTF2A2	database	NC_040046.1:8264483-8269483	915	926	-	1.37e-07	TATGAAAGGAGC
BTAF1	hTFtarget	NC_040046.1:8264483-8269483	3244	3259	-	1.38e-07	AAAAAGAAAAAAAAAG
IRF3	hTFtarget	NC_040046.1:8264483-8269483	3246	3270	-	1.4e-07	GGAAAAAAAAAAAAAAGAAAAAAAA
BTAF1	hTFtarget	NC_040046.1:8264483-8269483	3249	3264	-	1.42e-07	AAAAAAAAAAGAAAAA
ZNF384	hTFtarget	NC_040046.1:8264483-8269483	3253	3274	+	1.47e-07	TCTTTTTTTTTTTTTTCCTTTT
KDM5B	hTFtarget	NC_040046.1:8264483-8269483	3246	3270	-	1.5e-07	GGAAAAAAAAAAAAAAGAAAAAAAA
ZNF384	hTFtarget	NC_040046.1:8264483-8269483	3238	3259	+	1.52e-07	TGCATTCTTTTTTTTTCTTTTT
KDM5B	hTFtarget	NC_040046.1:8264483-8269483	3242	3266	-	1.54e-07	AAAAAAAAAAAAGAAAAAAAAAGAA
BRD4	hTFtarget	NC_040046.1:8264483-8269483	3242	3263	-	1.54e-07	AAAAAAAAAGAAAAAAAAAGAA
ESR1	hTFtarget	NC_040046.1:8264483-8269483	3549	3570	+	1.57e-07	GAAACAGCCAGGCAGAGAGAAA
USF2	hTFtarget	NC_040046.1:8264483-8269483	3908	3919	+	1.71e-07	ACTTCATTTCCC
IRF3	hTFtarget	NC_040046.1:8264483-8269483	3248	3272	-	1.91e-07	AAGGAAAAAAAAAAAAAAGAAAAAA
IRF3	hTFtarget	NC_040046.1:8264483-8269483	3249	3273	-	2.02e-07	AAAGGAAAAAAAAAAAAAAGAAAAA
ZNF92	hTFtarget	NC_040046.1:8264483-8269483	4021	4045	-	2.02e-07	TTATTTATTTATTTATTTATTTATT
ZNF384	hTFtarget	NC_040046.1:8264483-8269483	3235	3256	+	2.03e-07	GCTTGCATTCTTTTTTTTTCTT
KDM5B	hTFtarget	NC_040046.1:8264483-8269483	3257	3281	-	2.34e-07	AAAAAGAAAAAGGAAAAAAAAAAAA
RUNX1	hTFtarget	NC_040046.1:8264483-8269483	3668	3679	-	2.41e-07	CTAACCACAGGC
EZH2	hTFtarget	NC_040046.1:8264483-8269483	3256	3277	-	2.44e-07	AGAAAAAGGAAAAAAAAAAAAA
KDM5B	hTFtarget	NC_040046.1:8264483-8269483	3254	3278	-	2.47e-07	AAGAAAAAGGAAAAAAAAAAAAAAG
PALB2	hTFtarget	NC_040046.1:8264483-8269483	3888	3903	+	2.48e-07	GATTTCTCAGCAGAGT
ZNF92	hTFtarget	NC_040046.1:8264483-8269483	3249	3273	+	2.51e-07	TTTTTCTTTTTTTTTTTTTTCCTTT
ELF2	database	NC_040046.1:8264483-8269483	563	577	+	2.52e-07	TATCAGGAAGGGGGT
FOXO3	hTFtarget	NC_040046.1:8264483-8269483	3327	3351	-	2.52e-07	ACAACCATACACAAAAACATACATT
ELF2	database	NC_040046.1:8264483-8269483	563	577	+	2.52e-07	TATCAGGAAGGGGGT
KDM5B	hTFtarget	NC_040046.1:8264483-8269483	3256	3280	-	2.6e-07	AAAAGAAAAAGGAAAAAAAAAAAAA
TRIM24	hTFtarget	NC_040046.1:8264483-8269483	3246	3267	-	2.83e-07	AAAAAAAAAAAAAGAAAAAAAA
ZNF143	hTFtarget	NC_040046.1:8264483-8269483	3261	3281	-	2.85e-07	AAAAAGAAAAAGGAAAAAAAA
BTAF1	hTFtarget	NC_040046.1:8264483-8269483	3259	3274	-	2.99e-07	AAAAGGAAAAAAAAAA
IRF5	hTFtarget	NC_040046.1:8264483-8269483	3254	3269	-	3e-07	GAAAAAAAAAAAAAAG
ZNF384	hTFtarget	NC_040046.1:8264483-8269483	3232	3256	-	3.07e-07	AAGAAAAAAAAAGAATGCAAGCCTT
IRF1	hTFtarget	NC_040046.1:8264483-8269483	3265	3280	-	3.18e-07	AAAAGAAAAAGGAAAA
KDM5B	hTFtarget	NC_040046.1:8264483-8269483	3245	3269	-	3.21e-07	GAAAAAAAAAAAAAAGAAAAAAAAA
ZNF143	hTFtarget	NC_040046.1:8264483-8269483	3245	3265	-	3.28e-07	AAAAAAAAAAAGAAAAAAAAA
SP2	hTFtarget	NC_040046.1:8264483-8269483	3249	3264	+	3.3e-07	TTTTTCTTTTTTTTTT
HOXC13	database	NC_040046.1:8264483-8269483	2155	2170	-	3.33e-07	TCAGCTCATAAAAATA
IRF3	hTFtarget	NC_040046.1:8264483-8269483	3259	3283	-	3.35e-07	TTAAAAAGAAAAAGGAAAAAAAAAA
TRIM28	hTFtarget	NC_040046.1:8264483-8269483	1379	1394	-	3.36e-07	CTGTCTCCTAGCCCCC
MYC	hTFtarget	NC_040046.1:8264483-8269483	3626	3644	+	3.4e-07	GCATGGAAACCAGGGGAAT
BRD4	hTFtarget	NC_040046.1:8264483-8269483	3243	3267	-	3.41e-07	AAAAAAAAAAAAAGAAAAAAAAAGA
ZNF92	hTFtarget	NC_040046.1:8264483-8269483	4025	4049	-	3.46e-07	ATTTTTATTTATTTATTTATTTATT
ETS1	hTFtarget	NC_040046.1:8264483-8269483	1006	1024	+	3.5e-07	CTTGTGGAATTTGTAGTCT
KDM5B	hTFtarget	NC_040046.1:8264483-8269483	3240	3264	-	3.68e-07	AAAAAAAAAAGAAAAAAAAAGAATG
IRF3	hTFtarget	NC_040046.1:8264483-8269483	3261	3282	-	3.74e-07	TAAAAAGAAAAAGGAAAAAAAA
ZNF384	hTFtarget	NC_040046.1:8264483-8269483	3259	3280	+	3.77e-07	TTTTTTTTTTCCTTTTTCTTTT
ZNF384	hTFtarget	NC_040046.1:8264483-8269483	3233	3257	-	4.03e-07	AAAGAAAAAAAAAGAATGCAAGCCT
ZNF384	hTFtarget	NC_040046.1:8264483-8269483	3253	3277	-	4.03e-07	AGAAAAAGGAAAAAAAAAAAAAAGA
ZNF384	hTFtarget	NC_040046.1:8264483-8269483	3256	3280	-	4.05e-07	AAAAGAAAAAGGAAAAAAAAAAAAA
TRIM28	hTFtarget	NC_040046.1:8264483-8269483	541	552	+	4.08e-07	TGCACAGAGCAG
KLF11	database	NC_040046.1:8264483-8269483	4897	4906	+	4.13e-07	GGGGTGGGCG
MYC	hTFtarget	NC_040046.1:8264483-8269483	4803	4817	+	4.14e-07	TTTTACTTCCTCTCC
ZNF384	hTFtarget	NC_040046.1:8264483-8269483	3236	3260	-	4.26e-07	AAAAAAGAAAAAAAAAGAATGCAAG
KDM5B	hTFtarget	NC_040046.1:8264483-8269483	3258	3282	-	4.36e-07	TAAAAAGAAAAAGGAAAAAAAAAAA
TEAD4	database	NC_040046.1:8264483-8269483	3713	3724	-	4.38e-07	AGAGCTGTTTTT
TEAD4	database	NC_040046.1:8264483-8269483	3713	3724	+	4.38e-07	AAAAACAGCTCT
IRF4	database	NC_040046.1:8264483-8269483	3251	3266	-	4.48e-07	AAAAAAAAAAAAGAAA
ZNF384	hTFtarget	NC_040046.1:8264483-8269483	3242	3263	+	4.49e-07	TTCTTTTTTTTTCTTTTTTTTT
IRF4	database	NC_040046.1:8264483-8269483	3251	3266	-	4.5e-07	AAAAAAAAAAAAGAAA
KDM5B	hTFtarget	NC_040046.1:8264483-8269483	3244	3268	-	4.74e-07	AAAAAAAAAAAAAAGAAAAAAAAAG
FOXA1	hTFtarget	NC_040046.1:8264483-8269483	3329	3346	-	4.83e-07	CATACACAAAAACATACA
ZNF384	hTFtarget	NC_040046.1:8264483-8269483	3250	3274	-	5.03e-07	AAAAGGAAAAAAAAAAAAAAGAAAA
ELF1	hTFtarget	NC_040046.1:8264483-8269483	3737	3748	+	5.06e-07	CTTCCTGTTTCA
KDM5B	hTFtarget	NC_040046.1:8264483-8269483	3252	3276	-	5.15e-07	GAAAAAGGAAAAAAAAAAAAAAGAA
RELA	hTFtarget	NC_040046.1:8264483-8269483	1005	1023	+	5.21e-07	GCTTGTGGAATTTGTAGTC
KDM5B	hTFtarget	NC_040046.1:8264483-8269483	3255	3279	-	5.24e-07	AAAGAAAAAGGAAAAAAAAAAAAAA
IRF3	hTFtarget	NC_040046.1:8264483-8269483	3240	3264	-	5.38e-07	AAAAAAAAAAGAAAAAAAAAGAATG
SOX17	hTFtarget	NC_040046.1:8264483-8269483	2589	2604	+	5.45e-07	GCCATTTTTGTTTTGG
EZH2	hTFtarget	NC_040046.1:8264483-8269483	3250	3271	-	5.61e-07	AGGAAAAAAAAAAAAAAGAAAA
CDK8	hTFtarget	NC_040046.1:8264483-8269483	3250	3265	+	5.8e-07	TTTTCTTTTTTTTTTT
ZNF92	hTFtarget	NC_040046.1:8264483-8269483	3243	3267	+	5.8e-07	TCTTTTTTTTTCTTTTTTTTTTTTT
SPI1	hTFtarget	NC_040046.1:8264483-8269483	1007	1022	-	5.86e-07	ACTACAAATTCCACAA
RUNX1	hTFtarget	NC_040046.1:8264483-8269483	3668	3679	-	5.93e-07	CTAACCACAGGC
TRIM24	hTFtarget	NC_040046.1:8264483-8269483	3240	3261	-	6.16e-07	AAAAAAAGAAAAAAAAAGAATG
HOXC6	database	NC_040046.1:8264483-8269483	3570	3584	-	6.26e-07	TTGATTTATTTGATT
RUNX1	hTFtarget	NC_040046.1:8264483-8269483	3668	3679	-	6.46e-07	CTAACCACAGGC
BTAF1	hTFtarget	NC_040046.1:8264483-8269483	3260	3275	-	6.53e-07	AAAAAGGAAAAAAAAA
ERG	hTFtarget	NC_040046.1:8264483-8269483	3245	3269	+	6.53e-07	TTTTTTTTTCTTTTTTTTTTTTTTC
ERG	hTFtarget	NC_040046.1:8264483-8269483	3250	3274	+	6.55e-07	TTTTCTTTTTTTTTTTTTTCCTTTT
ZNF384	hTFtarget	NC_040046.1:8264483-8269483	3236	3257	+	6.63e-07	CTTGCATTCTTTTTTTTTCTTT
SIX5	hTFtarget	NC_040046.1:8264483-8269483	1005	1024	+	6.67e-07	GCTTGTGGAATTTGTAGTCT
IRF3	hTFtarget	NC_040046.1:8264483-8269483	3256	3280	-	6.75e-07	AAAAGAAAAAGGAAAAAAAAAAAAA
IRF3	hTFtarget	NC_040046.1:8264483-8269483	3253	3277	-	6.96e-07	AGAAAAAGGAAAAAAAAAAAAAAGA
CDK9	hTFtarget	NC_040046.1:8264483-8269483	3251	3266	-	6.99e-07	AAAAAAAAAAAAGAAA
KDM5B	hTFtarget	NC_040046.1:8264483-8269483	3248	3272	-	7.07e-07	AAGGAAAAAAAAAAAAAAGAAAAAA
ZNF92	hTFtarget	NC_040046.1:8264483-8269483	3248	3272	+	7.1e-07	TTTTTTCTTTTTTTTTTTTTTCCTT
POLR2A	hTFtarget	NC_040046.1:8264483-8269483	3256	3271	-	7.11e-07	AGGAAAAAAAAAAAAA
SMARCC2	database	NC_040046.1:8264483-8269483	1004	1024	-	7.22e-07	AGACTACAAATTCCACAAGCT
IRF4	database	NC_040046.1:8264483-8269483	3245	3260	-	7.24e-07	AAAAAAGAAAAAAAAA
IRF4	database	NC_040046.1:8264483-8269483	3245	3260	-	7.25e-07	AAAAAAGAAAAAAAAA
SMAD4	hTFtarget	NC_040046.1:8264483-8269483	3237	3261	-	7.35e-07	AAAAAAAGAAAAAAAAAGAATGCAA
ESR1	hTFtarget	NC_040046.1:8264483-8269483	1005	1022	-	7.44e-07	ACTACAAATTCCACAAGC
TFE3	database	NC_040046.1:8264483-8269483	3855	3864	+	7.46e-07	GGTCATGTGG
TFE3	database	NC_040046.1:8264483-8269483	3855	3864	+	7.46e-07	GGTCATGTGG
NKX2-1	hTFtarget	NC_040046.1:8264483-8269483	2641	2652	+	7.8e-07	TCTTGAGTGTTT
SP2	hTFtarget	NC_040046.1:8264483-8269483	3253	3268	+	7.8e-07	TCTTTTTTTTTTTTTT
GCM1	database	NC_040046.1:8264483-8269483	2309	2322	-	7.84e-07	CTCATGCTGGTATT
SPI1	hTFtarget	NC_040046.1:8264483-8269483	3908	3919	+	7.84e-07	ACTTCATTTCCC
GCM1	database	NC_040046.1:8264483-8269483	2309	2322	-	7.89e-07	CTCATGCTGGTATT
NKX2-2	database	NC_040046.1:8264483-8269483	2387	2398	-	7.9e-07	GTTAAGTGCTTT
IRF3	hTFtarget	NC_040046.1:8264483-8269483	3246	3267	-	7.99e-07	AAAAAAAAAAAAAGAAAAAAAA
TRIM28	hTFtarget	NC_040046.1:8264483-8269483	2875	2886	+	8.11e-07	AGAGGAATGGAA
ZNF92	hTFtarget	NC_040046.1:8264483-8269483	3244	3268	+	8.13e-07	CTTTTTTTTTCTTTTTTTTTTTTTT
SP2	hTFtarget	NC_040046.1:8264483-8269483	3247	3268	+	8.2e-07	TTTTTTTCTTTTTTTTTTTTTT
ZNF92	hTFtarget	NC_040046.1:8264483-8269483	3256	3280	+	8.28e-07	TTTTTTTTTTTTTCCTTTTTCTTTT
ERG	hTFtarget	NC_040046.1:8264483-8269483	3256	3280	+	8.33e-07	TTTTTTTTTTTTTCCTTTTTCTTTT
SP2	hTFtarget	NC_040046.1:8264483-8269483	4022	4043	-	8.42e-07	ATTTATTTATTTATTTATTTAT
MED1	hTFtarget	NC_040046.1:8264483-8269483	3261	3276	+	8.45e-07	TTTTTTTTCCTTTTTC
IRF3	hTFtarget	NC_040046.1:8264483-8269483	3255	3279	-	8.54e-07	AAAGAAAAAGGAAAAAAAAAAAAAA
CDK9	hTFtarget	NC_040046.1:8264483-8269483	3249	3264	-	8.67e-07	AAAAAAAAAAGAAAAA
SP2	hTFtarget	NC_040046.1:8264483-8269483	3251	3266	+	8.91e-07	TTTCTTTTTTTTTTTT
LIN9	hTFtarget	NC_040046.1:8264483-8269483	2942	2953	+	8.92e-07	TGTGATTGGCTC
ZNF384	hTFtarget	NC_040046.1:8264483-8269483	3260	3281	+	9.07e-07	TTTTTTTTTCCTTTTTCTTTTT
FOXM1	database	NC_040046.1:8264483-8269483	2642	2654	+	9.1e-07	CTTGAGTGTTTTT
FOXM1	database	NC_040046.1:8264483-8269483	2642	2654	-	9.1e-07	AAAAACACTCAAG
ZNF384	hTFtarget	NC_040046.1:8264483-8269483	3235	3259	-	9.12e-07	AAAAAGAAAAAAAAAGAATGCAAGC
SP2	hTFtarget	NC_040046.1:8264483-8269483	4026	4047	-	9.13e-07	TTTTATTTATTTATTTATTTAT
CDK9	hTFtarget	NC_040046.1:8264483-8269483	3261	3276	-	9.3e-07	GAAAAAGGAAAAAAAA
BRD4	hTFtarget	NC_040046.1:8264483-8269483	3252	3273	-	9.32e-07	AAAGGAAAAAAAAAAAAAAGAA
IRF3	hTFtarget	NC_040046.1:8264483-8269483	3236	3260	-	9.44e-07	AAAAAAGAAAAAAAAAGAATGCAAG
SPI1	hTFtarget	NC_040046.1:8264483-8269483	3908	3919	+	9.52e-07	ACTTCATTTCCC
ERG	hTFtarget	NC_040046.1:8264483-8269483	3246	3270	+	9.54e-07	TTTTTTTTCTTTTTTTTTTTTTTCC
CBX3	hTFtarget	NC_040046.1:8264483-8269483	2744	2759	+	9.59e-07	TGATGCTAATCCACTG
MED1	hTFtarget	NC_040046.1:8264483-8269483	3266	3281	+	9.61e-07	TTTCCTTTTTCTTTTT
BTAF1	hTFtarget	NC_040046.1:8264483-8269483	3262	3277	-	9.61e-07	AGAAAAAGGAAAAAAA
KDM5B	hTFtarget	NC_040046.1:8264483-8269483	3264	3279	+	9.77e-07	TTTTTCCTTTTTCTTT
KLF4	hTFtarget	NC_040046.1:8264483-8269483	3325	3346	+	1.01e-06	TGAATGTATGTTTTTGTGTATG
SPI1	hTFtarget	NC_040046.1:8264483-8269483	1007	1022	+	1.02e-06	TTGTGGAATTTGTAGT
TP53	hTFtarget	NC_040046.1:8264483-8269483	1440	1459	+	1.03e-06	GGCACATGGGATATGGGGCA
MEF2D	database	NC_040046.1:8264483-8269483	2269	2280	-	1.05e-06	GCTATTTTTATG
IRF3	hTFtarget	NC_040046.1:8264483-8269483	3243	3267	-	1.05e-06	AAAAAAAAAAAAAGAAAAAAAAAGA
AC002126	database	NC_040046.1:8264483-8269483	2269	2280	+	1.05e-06	CATAAAAATAGC
ZNF92	hTFtarget	NC_040046.1:8264483-8269483	1133	1157	-	1.06e-06	TTATTTATTTATTTATTTATTTAAT
SPI1	hTFtarget	NC_040046.1:8264483-8269483	1007	1022	-	1.07e-06	ACTACAAATTCCACAA
ZNF92	hTFtarget	NC_040046.1:8264483-8269483	3251	3275	+	1.07e-06	TTTCTTTTTTTTTTTTTTCCTTTTT
ERG	hTFtarget	NC_040046.1:8264483-8269483	3253	3277	+	1.07e-06	TCTTTTTTTTTTTTTTCCTTTTTCT
TP53	hTFtarget	NC_040046.1:8264483-8269483	3549	3570	+	1.08e-06	GAAACAGCCAGGCAGAGAGAAA
SP2	hTFtarget	NC_040046.1:8264483-8269483	3242	3263	+	1.09e-06	TTCTTTTTTTTTCTTTTTTTTT
ZNF143	hTFtarget	NC_040046.1:8264483-8269483	1005	1024	-	1.09e-06	AGACTACAAATTCCACAAGC
IRF4	database	NC_040046.1:8264483-8269483	3261	3276	-	1.11e-06	GAAAAAGGAAAAAAAA
POLR3A	hTFtarget	NC_040046.1:8264483-8269483	3253	3268	-	1.11e-06	AAAAAAAAAAAAAAGA
CDK9	hTFtarget	NC_040046.1:8264483-8269483	1005	1022	-	1.12e-06	ACTACAAATTCCACAAGC
FLI1	hTFtarget	NC_040046.1:8264483-8269483	3248	3272	-	1.13e-06	AAGGAAAAAAAAAAAAAAGAAAAAA
IRF4	database	NC_040046.1:8264483-8269483	3261	3276	-	1.13e-06	GAAAAAGGAAAAAAAA
MED1	hTFtarget	NC_040046.1:8264483-8269483	3251	3266	+	1.14e-06	TTTCTTTTTTTTTTTT
TCF12	hTFtarget	NC_040046.1:8264483-8269483	3708	3725	+	1.14e-06	AAATAAAAAACAGCTCTT
ZNF384	hTFtarget	NC_040046.1:8264483-8269483	3256	3277	+	1.14e-06	TTTTTTTTTTTTTCCTTTTTCT
IRF5	hTFtarget	NC_040046.1:8264483-8269483	3255	3270	-	1.16e-06	GGAAAAAAAAAAAAAA
FOXP4	database	NC_040046.1:8264483-8269483	3253	3267	-	1.19e-06	AAAAAAAAAAAAAGA
ZNF143	hTFtarget	NC_040046.1:8264483-8269483	1006	1024	-	1.21e-06	AGACTACAAATTCCACAAG
RXR:RAR_DR5	database	NC_040046.1:8264483-8269483	1506	1522	+	1.25e-06	AGTTCAGCAGGAGCTCA
RXR:RAR	database	NC_040046.1:8264483-8269483	1506	1522	+	1.25e-06	AGTTCAGCAGGAGCTCA
IRF5	hTFtarget	NC_040046.1:8264483-8269483	3240	3255	-	1.25e-06	AGAAAAAAAAAGAATG
FOXJ2	database	NC_040046.1:8264483-8269483	1136	1153	+	1.26e-06	AAATAAATAAATAAATAA
FOXJ2	database	NC_040046.1:8264483-8269483	1140	1157	+	1.26e-06	AAATAAATAAATAAATAA
FOXJ2	database	NC_040046.1:8264483-8269483	4020	4037	+	1.26e-06	AAATAAATAAATAAATAA
FOXJ2	database	NC_040046.1:8264483-8269483	4024	4041	+	1.26e-06	AAATAAATAAATAAATAA
FOXJ2	database	NC_040046.1:8264483-8269483	4028	4045	+	1.26e-06	AAATAAATAAATAAATAA
SMAD1	hTFtarget	NC_040046.1:8264483-8269483	2875	2886	+	1.27e-06	AGAGGAATGGAA
GATA1	hTFtarget	NC_040046.1:8264483-8269483	2544	2559	-	1.29e-06	GAAGCAGTCATTGACA
EZH2	hTFtarget	NC_040046.1:8264483-8269483	3626	3644	+	1.3e-06	GCATGGAAACCAGGGGAAT
SP2	hTFtarget	NC_040046.1:8264483-8269483	472	492	+	1.3e-06	CCAGCATATAACTACAGCACT
THAP1	hTFtarget	NC_040046.1:8264483-8269483	4918	4932	+	1.3e-06	TGGCTTCCGCCCAGA
CDK8	hTFtarget	NC_040046.1:8264483-8269483	3266	3281	+	1.3e-06	TTTCCTTTTTCTTTTT
TCF3	hTFtarget	NC_040046.1:8264483-8269483	4803	4816	-	1.31e-06	GAGAGGAAGTAAAA
MYC	hTFtarget	NC_040046.1:8264483-8269483	4803	4818	-	1.36e-06	TGGAGAGGAAGTAAAA
ZNF92	hTFtarget	NC_040046.1:8264483-8269483	3255	3279	+	1.36e-06	TTTTTTTTTTTTTTCCTTTTTCTTT
IRF5	hTFtarget	NC_040046.1:8264483-8269483	3246	3261	-	1.37e-06	AAAAAAAGAAAAAAAA
SIX5	hTFtarget	NC_040046.1:8264483-8269483	1003	1023	-	1.37e-06	GACTACAAATTCCACAAGCTT
ZNF92	hTFtarget	NC_040046.1:8264483-8269483	3247	3271	+	1.38e-06	TTTTTTTCTTTTTTTTTTTTTTCCT
IRF5	hTFtarget	NC_040046.1:8264483-8269483	3247	3262	-	1.39e-06	AAAAAAAAGAAAAAAA
BCOR	hTFtarget	NC_040046.1:8264483-8269483	1007	1022	-	1.39e-06	ACTACAAATTCCACAA
IRF5	hTFtarget	NC_040046.1:8264483-8269483	3248	3263	-	1.4e-06	AAAAAAAAAGAAAAAA
GFI1B	database	NC_040046.1:8264483-8269483	589	599	+	1.41e-06	TGCAGTGATTG
GFI1B	database	NC_040046.1:8264483-8269483	589	599	+	1.41e-06	TGCAGTGATTG
THAP11	hTFtarget	NC_040046.1:8264483-8269483	1003	1024	-	1.42e-06	AGACTACAAATTCCACAAGCTT
BTAF1	hTFtarget	NC_040046.1:8264483-8269483	3241	3256	-	1.44e-06	AAGAAAAAAAAAGAAT
TRIM28	hTFtarget	NC_040046.1:8264483-8269483	1530	1550	-	1.44e-06	ACAAGGCACCCGGTTTCAGAG
FLI1	hTFtarget	NC_040046.1:8264483-8269483	3931	3946	-	1.45e-06	ATGTCAGGAAGGCAGG
BRD4	hTFtarget	NC_040046.1:8264483-8269483	3247	3271	-	1.45e-06	AGGAAAAAAAAAAAAAAGAAAAAAA
CDK8	hTFtarget	NC_040046.1:8264483-8269483	3260	3275	+	1.45e-06	TTTTTTTTTCCTTTTT
SP2	hTFtarget	NC_040046.1:8264483-8269483	3243	3258	+	1.46e-06	TCTTTTTTTTTCTTTT
CBFB	hTFtarget	NC_040046.1:8264483-8269483	3668	3679	-	1.51e-06	CTAACCACAGGC
HESX1	database	NC_040046.1:8264483-8269483	1436	1451	+	1.53e-06	ATCTGGCACATGGGAT
IRF3	hTFtarget	NC_040046.1:8264483-8269483	2192	2207	-	1.53e-06	GGGCAAAGAAAGGGAA
TP53	hTFtarget	NC_040046.1:8264483-8269483	3549	3568	+	1.53e-06	GAAACAGCCAGGCAGAGAGA
HESX1	database	NC_040046.1:8264483-8269483	1436	1451	-	1.53e-06	ATCCCATGTGCCAGAT
IRF3	hTFtarget	NC_040046.1:8264483-8269483	3260	3281	-	1.55e-06	AAAAAGAAAAAGGAAAAAAAAA
POLR3A	hTFtarget	NC_040046.1:8264483-8269483	3252	3267	-	1.56e-06	AAAAAAAAAAAAAGAA
GTF2I	hTFtarget	NC_040046.1:8264483-8269483	59	70	-	1.57e-06	TAAAGTGGCTGC
KDM5B	hTFtarget	NC_040046.1:8264483-8269483	3247	3271	-	1.57e-06	AGGAAAAAAAAAAAAAAGAAAAAAA
ZNF143	hTFtarget	NC_040046.1:8264483-8269483	1005	1024	+	1.57e-06	GCTTGTGGAATTTGTAGTCT
ESR1	hTFtarget	NC_040046.1:8264483-8269483	4618	4629	-	1.58e-06	AAGGCAAACAAA
CDK9	hTFtarget	NC_040046.1:8264483-8269483	3245	3260	-	1.61e-06	AAAAAAGAAAAAAAAA
NKX6-1	database	NC_040046.1:8264483-8269483	1216	1228	+	1.62e-06	TTTTTAATGGCTT
GTF2I	hTFtarget	NC_040046.1:8264483-8269483	3554	3569	-	1.63e-06	TTCTCTCTGCCTGGCT
ZNF384	hTFtarget	NC_040046.1:8264483-8269483	3239	3260	+	1.65e-06	GCATTCTTTTTTTTTCTTTTTT
NFYB	database	NC_040046.1:8264483-8269483	2943	2957	-	1.66e-06	ACATGAGCCAATCAC
BRD4	hTFtarget	NC_040046.1:8264483-8269483	3256	3277	-	1.66e-06	AGAAAAAGGAAAAAAAAAAAAA
MYC	hTFtarget	NC_040046.1:8264483-8269483	1003	1024	-	1.67e-06	AGACTACAAATTCCACAAGCTT
SMARCA4	hTFtarget	NC_040046.1:8264483-8269483	3253	3268	-	1.67e-06	AAAAAAAAAAAAAAGA
ARNT	hTFtarget	NC_040046.1:8264483-8269483	3325	3340	+	1.69e-06	TGAATGTATGTTTTTG
CTCF	hTFtarget	NC_040046.1:8264483-8269483	4889	4903	-	1.72e-06	CCACCCCCTACAGGT
HSF	database	NC_040046.1:8264483-8269483	3535	3547	+	1.75e-06	TTGCAGAGGTTTC
FLI1	hTFtarget	NC_040046.1:8264483-8269483	3252	3276	-	1.76e-06	GAAAAAGGAAAAAAAAAAAAAAGAA
FLI1	hTFtarget	NC_040046.1:8264483-8269483	3248	3272	-	1.76e-06	AAGGAAAAAAAAAAAAAAGAAAAAA
MED1	hTFtarget	NC_040046.1:8264483-8269483	3260	3275	+	1.76e-06	TTTTTTTTTCCTTTTT
ERG	hTFtarget	NC_040046.1:8264483-8269483	3257	3281	+	1.76e-06	TTTTTTTTTTTTCCTTTTTCTTTTT
RARA	database	NC_040046.1:8264483-8269483	1506	1522	+	1.77e-06	AGTTCAGCAGGAGCTCA
RARA	database	NC_040046.1:8264483-8269483	1506	1522	-	1.78e-06	TGAGCTCCTGCTGAACT
FLI1	hTFtarget	NC_040046.1:8264483-8269483	3931	3942	-	1.81e-06	CAGGAAGGCAGG
ETS1	hTFtarget	NC_040046.1:8264483-8269483	1003	1024	-	1.82e-06	AGACTACAAATTCCACAAGCTT
SP2	hTFtarget	NC_040046.1:8264483-8269483	4033	4048	-	1.82e-06	TTTTTATTTATTTATT
ZNF143	hTFtarget	NC_040046.1:8264483-8269483	1009	1024	+	1.83e-06	GTGGAATTTGTAGTCT
FOXP1	database	NC_040046.1:8264483-8269483	1138	1157	-	1.84e-06	TTATTTATTTATTTATTTAT
FOXP1	database	NC_040046.1:8264483-8269483	4022	4041	-	1.84e-06	TTATTTATTTATTTATTTAT
FOXP1	database	NC_040046.1:8264483-8269483	4026	4045	-	1.84e-06	TTATTTATTTATTTATTTAT
MED1	hTFtarget	NC_040046.1:8264483-8269483	3260	3275	+	1.84e-06	TTTTTTTTTCCTTTTT
CREBBP	hTFtarget	NC_040046.1:8264483-8269483	3549	3569	+	1.84e-06	GAAACAGCCAGGCAGAGAGAA
RELA	hTFtarget	NC_040046.1:8264483-8269483	1005	1022	+	1.85e-06	GCTTGTGGAATTTGTAGT
POU3F2	database	NC_040046.1:8264483-8269483	1121	1134	+	1.86e-06	ATAAATAAATTAAT
IRF3	hTFtarget	NC_040046.1:8264483-8269483	3256	3277	-	1.86e-06	AGAAAAAGGAAAAAAAAAAAAA
POLR3A	hTFtarget	NC_040046.1:8264483-8269483	3248	3263	-	1.86e-06	AAAAAAAAAGAAAAAA
ESR1	hTFtarget	NC_040046.1:8264483-8269483	1009	1024	-	1.87e-06	AGACTACAAATTCCAC
CDK9	hTFtarget	NC_040046.1:8264483-8269483	3246	3261	-	1.87e-06	AAAAAAAGAAAAAAAA
BRD4	hTFtarget	NC_040046.1:8264483-8269483	3257	3281	-	1.88e-06	AAAAAGAAAAAGGAAAAAAAAAAAA
FOXM1	hTFtarget	NC_040046.1:8264483-8269483	2942	2953	+	1.89e-06	TGTGATTGGCTC
GMEB1	hTFtarget	NC_040046.1:8264483-8269483	1007	1022	+	1.9e-06	TTGTGGAATTTGTAGT
HMX3	database	NC_040046.1:8264483-8269483	2389	2399	-	1.9e-06	CGTTAAGTGCT
NFYC	database	NC_040046.1:8264483-8269483	2940	2953	-	1.91e-06	GAGCCAATCACACC
SIX5	hTFtarget	NC_040046.1:8264483-8269483	1009	1024	+	1.92e-06	GTGGAATTTGTAGTCT
TRIM28	hTFtarget	NC_040046.1:8264483-8269483	2368	2383	-	1.93e-06	GAGAAATCAGTAGTTC
PRDM1	hTFtarget	NC_040046.1:8264483-8269483	1167	1191	-	1.95e-06	GGAAAAGGAAAATATTCACTTTCTA
DUXA	database	NC_040046.1:8264483-8269483	131	143	-	1.95e-06	TTAATGTAATCAG
IRF1	hTFtarget	NC_040046.1:8264483-8269483	3254	3269	-	1.98e-06	GAAAAAAAAAAAAAAG
KDM5B	hTFtarget	NC_040046.1:8264483-8269483	3249	3273	-	1.98e-06	AAAGGAAAAAAAAAAAAAAGAAAAA
CBX3	hTFtarget	NC_040046.1:8264483-8269483	2329	2344	-	1.98e-06	GGTGAGAAATCTTCTT
SP2	hTFtarget	NC_040046.1:8264483-8269483	3246	3261	+	1.99e-06	TTTTTTTTCTTTTTTT
TRIM28	hTFtarget	NC_040046.1:8264483-8269483	2142	2157	+	2.01e-06	GGAGGCCAAGACTTAT
NFYB	hTFtarget	NC_040046.1:8264483-8269483	4032	4047	+	2.02e-06	AAATAAATAAATAAAA
FLI1	hTFtarget	NC_040046.1:8264483-8269483	3931	3944	+	2.04e-06	CCTGCCTTCCTGAC
ZNF143	hTFtarget	NC_040046.1:8264483-8269483	3260	3280	-	2.05e-06	AAAAGAAAAAGGAAAAAAAAA
STAT1	hTFtarget	NC_040046.1:8264483-8269483	446	467	-	2.07e-06	ATATTACATACAAAGAGGAGAA
EP300	hTFtarget	NC_040046.1:8264483-8269483	4221	4236	-	2.07e-06	CTCCCACCTCCTTTTT
GFI1B	hTFtarget	NC_040046.1:8264483-8269483	588	599	-	2.08e-06	CAATCACTGCAA
ETS1	hTFtarget	NC_040046.1:8264483-8269483	1002	1024	+	2.09e-06	AAAGCTTGTGGAATTTGTAGTCT
ARID3A	database	NC_040046.1:8264483-8269483	3694	3715	+	2.1e-06	TTTTAAACAAAACTAAATAAAA
PPARG	database	NC_040046.1:8264483-8269483	1450	1467	+	2.11e-06	ATATGGGGCAAGGGGAAG
SP2	hTFtarget	NC_040046.1:8264483-8269483	3247	3262	+	2.11e-06	TTTTTTTCTTTTTTTT
ETS1	hTFtarget	NC_040046.1:8264483-8269483	1007	1022	-	2.13e-06	ACTACAAATTCCACAA
HCFC1	hTFtarget	NC_040046.1:8264483-8269483	1007	1023	-	2.15e-06	GACTACAAATTCCACAA
THAP11	hTFtarget	NC_040046.1:8264483-8269483	1009	1024	+	2.16e-06	GTGGAATTTGTAGTCT
RELA	hTFtarget	NC_040046.1:8264483-8269483	1009	1024	+	2.17e-06	GTGGAATTTGTAGTCT
ETV7	hTFtarget	NC_040046.1:8264483-8269483	1003	1024	+	2.18e-06	AAGCTTGTGGAATTTGTAGTCT
MTA3	hTFtarget	NC_040046.1:8264483-8269483	4802	4817	+	2.18e-06	ATTTTACTTCCTCTCC
ZNF143	hTFtarget	NC_040046.1:8264483-8269483	3327	3351	+	2.18e-06	AATGTATGTTTTTGTGTATGGTTGT
FOXP1	database	NC_040046.1:8264483-8269483	3246	3265	+	2.2e-06	TTTTTTTTCTTTTTTTTTTT
HCFC1	hTFtarget	NC_040046.1:8264483-8269483	1008	1024	-	2.21e-06	AGACTACAAATTCCACA
EWSR1	hTFtarget	NC_040046.1:8264483-8269483	3929	3944	-	2.23e-06	GTCAGGAAGGCAGGGA
HCFC1	hTFtarget	NC_040046.1:8264483-8269483	3908	3919	+	2.23e-06	ACTTCATTTCCC
MYB	hTFtarget	NC_040046.1:8264483-8269483	4805	4816	+	2.23e-06	TTACTTCCTCTC
SPI1	hTFtarget	NC_040046.1:8264483-8269483	4921	4929	+	2.23e-06	CTTCCGCCC
POLR3A	hTFtarget	NC_040046.1:8264483-8269483	3249	3264	-	2.25e-06	AAAAAAAAAAGAAAAA
HCFC1	hTFtarget	NC_040046.1:8264483-8269483	1007	1022	-	2.29e-06	ACTACAAATTCCACAA
SOX2	hTFtarget	NC_040046.1:8264483-8269483	1009	1024	+	2.29e-06	GTGGAATTTGTAGTCT
POLR2A	hTFtarget	NC_040046.1:8264483-8269483	3262	3277	-	2.3e-06	AGAAAAAGGAAAAAAA
SP2	hTFtarget	NC_040046.1:8264483-8269483	1137	1152	-	2.31e-06	TATTTATTTATTTATT
SP2	hTFtarget	NC_040046.1:8264483-8269483	1141	1156	-	2.31e-06	TATTTATTTATTTATT
SP2	hTFtarget	NC_040046.1:8264483-8269483	4021	4036	-	2.31e-06	TATTTATTTATTTATT
SP2	hTFtarget	NC_040046.1:8264483-8269483	4025	4040	-	2.31e-06	TATTTATTTATTTATT
SP2	hTFtarget	NC_040046.1:8264483-8269483	4029	4044	-	2.31e-06	TATTTATTTATTTATT
SIX5	hTFtarget	NC_040046.1:8264483-8269483	1009	1024	+	2.32e-06	GTGGAATTTGTAGTCT
HCFC1	hTFtarget	NC_040046.1:8264483-8269483	1007	1022	+	2.33e-06	TTGTGGAATTTGTAGT
MED1	hTFtarget	NC_040046.1:8264483-8269483	3245	3260	+	2.33e-06	TTTTTTTTTCTTTTTT
PPARG	hTFtarget	NC_040046.1:8264483-8269483	1447	1466	+	2.35e-06	GGGATATGGGGCAAGGGGAA
SETDB1	hTFtarget	NC_040046.1:8264483-8269483	1101	1122	-	2.35e-06	ATTAAAATACTTAGGTGAGAAA
ESR1	hTFtarget	NC_040046.1:8264483-8269483	3908	3919	+	2.37e-06	ACTTCATTTCCC
BRD4	hTFtarget	NC_040046.1:8264483-8269483	3253	3277	-	2.37e-06	AGAAAAAGGAAAAAAAAAAAAAAGA
IRF3	hTFtarget	NC_040046.1:8264483-8269483	3250	3271	-	2.38e-06	AGGAAAAAAAAAAAAAAGAAAA
TRIM28	hTFtarget	NC_040046.1:8264483-8269483	3895	3906	-	2.38e-06	AGAACTCTGCTG
ETS1	hTFtarget	NC_040046.1:8264483-8269483	1007	1022	-	2.4e-06	ACTACAAATTCCACAA
CDK9	hTFtarget	NC_040046.1:8264483-8269483	4220	4235	+	2.4e-06	GAAAAAGGAGGTGGGA
NOTCH1	hTFtarget	NC_040046.1:8264483-8269483	3339	3354	-	2.44e-06	CAGACAACCATACACA
RUNX1	database	NC_040046.1:8264483-8269483	1308	1317	-	2.45e-06	TTTGTGGTTA
ETS1	hTFtarget	NC_040046.1:8264483-8269483	1003	1024	-	2.45e-06	AGACTACAAATTCCACAAGCTT
HDAC1	hTFtarget	NC_040046.1:8264483-8269483	4806	4817	+	2.45e-06	TACTTCCTCTCC
RUNX1	database	NC_040046.1:8264483-8269483	1308	1317	+	2.45e-06	TAACCACAAA
IRF3	hTFtarget	NC_040046.1:8264483-8269483	3254	3275	-	2.46e-06	AAAAAGGAAAAAAAAAAAAAAG
MYBL2	hTFtarget	NC_040046.1:8264483-8269483	1004	1025	+	2.46e-06	AGCTTGTGGAATTTGTAGTCTG
FOXP4	database	NC_040046.1:8264483-8269483	3243	3257	-	2.47e-06	AAAGAAAAAAAAAGA
HCFC1	hTFtarget	NC_040046.1:8264483-8269483	1009	1024	+	2.48e-06	GTGGAATTTGTAGTCT
BRD3	hTFtarget	NC_040046.1:8264483-8269483	3349	3364	-	2.48e-06	CAAATACATGCAGACA
ZNF143	hTFtarget	NC_040046.1:8264483-8269483	1007	1022	-	2.48e-06	ACTACAAATTCCACAA
SMARCA4	hTFtarget	NC_040046.1:8264483-8269483	3252	3267	-	2.51e-06	AAAAAAAAAAAAAGAA
CBX3	hTFtarget	NC_040046.1:8264483-8269483	3883	3898	-	2.51e-06	GCTGAGAAATCCTTTT
THAP11	hTFtarget	NC_040046.1:8264483-8269483	1006	1022	-	2.52e-06	ACTACAAATTCCACAAG
NKX2-1	hTFtarget	NC_040046.1:8264483-8269483	2642	2653	-	2.53e-06	AAAACACTCAAG
NKX6-1	database	NC_040046.1:8264483-8269483	4695	4707	+	2.53e-06	TATTTAATTGGTC
BCL6	hTFtarget	NC_040046.1:8264483-8269483	3266	3277	+	2.55e-06	TTTCCTTTTTCT
CDK9	hTFtarget	NC_040046.1:8264483-8269483	1007	1022	-	2.55e-06	ACTACAAATTCCACAA
ALX1	database	NC_040046.1:8264483-8269483	4940	4951	+	2.56e-06	ATAATCAGATTA
OTP	database	NC_040046.1:8264483-8269483	4940	4951	-	2.56e-06	TAATCTGATTAT
SP2	hTFtarget	NC_040046.1:8264483-8269483	3328	3349	+	2.57e-06	ATGTATGTTTTTGTGTATGGTT
TCF3	hTFtarget	NC_040046.1:8264483-8269483	4805	4816	+	2.57e-06	TTACTTCCTCTC
ZNF143	hTFtarget	NC_040046.1:8264483-8269483	1009	1024	+	2.57e-06	GTGGAATTTGTAGTCT
IRF5	hTFtarget	NC_040046.1:8264483-8269483	3244	3259	-	2.58e-06	AAAAAGAAAAAAAAAG
SOX14	database	NC_040046.1:8264483-8269483	345	357	-	2.58e-06	TCAACAACATTGA
IRF3	hTFtarget	NC_040046.1:8264483-8269483	3245	3266	-	2.6e-06	AAAAAAAAAAAAGAAAAAAAAA
MED1	hTFtarget	NC_040046.1:8264483-8269483	3250	3265	-	2.6e-06	AAAAAAAAAAAGAAAA
TRIM24	hTFtarget	NC_040046.1:8264483-8269483	3430	3451	-	2.6e-06	AAAAATATATATATTAACTTTC
TRIM24	hTFtarget	NC_040046.1:8264483-8269483	4635	4656	+	2.6e-06	AAAAAAATAAAATGTAGTCTAC
ZNF143	hTFtarget	NC_040046.1:8264483-8269483	1009	1024	+	2.6e-06	GTGGAATTTGTAGTCT
ZNF143	hTFtarget	NC_040046.1:8264483-8269483	1009	1024	+	2.61e-06	GTGGAATTTGTAGTCT
ZNF263	database	NC_040046.1:8264483-8269483	4214	4234	+	2.63e-06	GAAGAAGAAAAAGGAGGTGGG
LHX5	database	NC_040046.1:8264483-8269483	1126	1138	+	2.64e-06	TAAATTAATTAAA
ETS1	hTFtarget	NC_040046.1:8264483-8269483	1010	1022	-	2.66e-06	ACTACAAATTCCA
LHX3	database	NC_040046.1:8264483-8269483	1126	1138	+	2.68e-06	TAAATTAATTAAA
CEBPZ	database	NC_040046.1:8264483-8269483	2942	2952	+	2.69e-06	TGTGATTGGCT
TRIM28	hTFtarget	NC_040046.1:8264483-8269483	2368	2383	-	2.69e-06	GAGAAATCAGTAGTTC
CEBPZ	database	NC_040046.1:8264483-8269483	2942	2952	-	2.69e-06	AGCCAATCACA
RELA	hTFtarget	NC_040046.1:8264483-8269483	4276	4291	+	2.71e-06	TAGGGGATTTTCAGAC
SMARCA4	hTFtarget	NC_040046.1:8264483-8269483	3248	3263	-	2.71e-06	AAAAAAAAAGAAAAAA
TRIM24	hTFtarget	NC_040046.1:8264483-8269483	3242	3263	-	2.71e-06	AAAAAAAAAGAAAAAAAAAGAA
THAP11	hTFtarget	NC_040046.1:8264483-8269483	1007	1022	+	2.72e-06	TTGTGGAATTTGTAGT
SUZ12	hTFtarget	NC_040046.1:8264483-8269483	3342	3358	-	2.74e-06	CATGCAGACAACCATAC
ZNF143	hTFtarget	NC_040046.1:8264483-8269483	1009	1024	+	2.74e-06	GTGGAATTTGTAGTCT
TEF	database	NC_040046.1:8264483-8269483	135	146	-	2.75e-06	ATGTTAATGTAA
ETS1	hTFtarget	NC_040046.1:8264483-8269483	1007	1022	+	2.75e-06	TTGTGGAATTTGTAGT
RELA	hTFtarget	NC_040046.1:8264483-8269483	1007	1022	-	2.76e-06	ACTACAAATTCCACAA
ERG	hTFtarget	NC_040046.1:8264483-8269483	3244	3268	+	2.76e-06	CTTTTTTTTTCTTTTTTTTTTTTTT
CDK8	hTFtarget	NC_040046.1:8264483-8269483	3244	3259	+	2.79e-06	CTTTTTTTTTCTTTTT
MED1	hTFtarget	NC_040046.1:8264483-8269483	4802	4817	-	2.82e-06	GGAGAGGAAGTAAAAT
SP2	hTFtarget	NC_040046.1:8264483-8269483	3250	3265	+	2.82e-06	TTTTCTTTTTTTTTTT
MED1	hTFtarget	NC_040046.1:8264483-8269483	3248	3263	-	2.84e-06	AAAAAAAAAGAAAAAA
MED1	hTFtarget	NC_040046.1:8264483-8269483	3248	3263	+	2.85e-06	TTTTTTCTTTTTTTTT
GMEB2	hTFtarget	NC_040046.1:8264483-8269483	1004	1025	-	2.88e-06	CAGACTACAAATTCCACAAGCT
SIX5	hTFtarget	NC_040046.1:8264483-8269483	1009	1024	-	2.89e-06	AGACTACAAATTCCAC
BTAF1	hTFtarget	NC_040046.1:8264483-8269483	3267	3282	-	2.89e-06	TAAAAAGAAAAAGGAA
EP300	hTFtarget	NC_040046.1:8264483-8269483	2141	2155	+	2.89e-06	AGGAGGCCAAGACTT
ETS1	hTFtarget	NC_040046.1:8264483-8269483	1007	1022	+	2.91e-06	TTGTGGAATTTGTAGT
TFAP4	hTFtarget	NC_040046.1:8264483-8269483	822	833	+	2.91e-06	CATCAGCTGTGC
ZNF143	hTFtarget	NC_040046.1:8264483-8269483	1009	1024	+	2.91e-06	GTGGAATTTGTAGTCT
SPI1	database	NC_040046.1:8264483-8269483	4806	4815	-	2.92e-06	AGAGGAAGTA
NKX3-1	hTFtarget	NC_040046.1:8264483-8269483	2388	2399	+	2.92e-06	AAGCACTTAACG
BRD4	hTFtarget	NC_040046.1:8264483-8269483	3249	3273	-	2.92e-06	AAAGGAAAAAAAAAAAAAAGAAAAA
BRD4	hTFtarget	NC_040046.1:8264483-8269483	3329	3353	-	2.92e-06	AGACAACCATACACAAAAACATACA
TRIM28	hTFtarget	NC_040046.1:8264483-8269483	665	680	-	2.92e-06	CCCTGAATTCCTGCAG
IRF4	database	NC_040046.1:8264483-8269483	3260	3275	-	2.93e-06	AAAAAGGAAAAAAAAA
IRF4	database	NC_040046.1:8264483-8269483	3260	3275	-	2.94e-06	AAAAAGGAAAAAAAAA
IRF3	hTFtarget	NC_040046.1:8264483-8269483	3240	3261	-	2.94e-06	AAAAAAAGAAAAAAAAAGAATG
SPI1	hTFtarget	NC_040046.1:8264483-8269483	4806	4817	-	2.95e-06	GGAGAGGAAGTA
PRKDC	hTFtarget	NC_040046.1:8264483-8269483	1673	1684	+	2.96e-06	TCCATTTGTCAG
FOXJ2	database	NC_040046.1:8264483-8269483	4032	4049	+	2.97e-06	AAATAAATAAATAAAAAT
SIX5	hTFtarget	NC_040046.1:8264483-8269483	1007	1022	-	2.98e-06	ACTACAAATTCCACAA
SPI1	hTFtarget	NC_040046.1:8264483-8269483	1007	1022	+	2.98e-06	TTGTGGAATTTGTAGT
EWSR1	hTFtarget	NC_040046.1:8264483-8269483	1662	1677	-	2.99e-06	ATGGAAGGAAAGATAG
NFYB	hTFtarget	NC_040046.1:8264483-8269483	2941	2956	-	3e-06	CATGAGCCAATCACAC
NR2F6	database	NC_040046.1:8264483-8269483	2196	2209	+	3.01e-06	CTTTCTTTGCCCTT
IRF5	hTFtarget	NC_040046.1:8264483-8269483	3242	3257	-	3.05e-06	AAAGAAAAAAAAAGAA
SETDB1	hTFtarget	NC_040046.1:8264483-8269483	3400	3411	+	3.06e-06	AGGCTTTCCCAG
NR2F6	database	NC_040046.1:8264483-8269483	90	103	+	3.08e-06	TGATCTTTGTCTTT
TRIM28	hTFtarget	NC_040046.1:8264483-8269483	2368	2383	-	3.09e-06	GAGAAATCAGTAGTTC
TBX10	database	NC_040046.1:8264483-8269483	4285	4304	-	3.09e-06	CTCCCACTGTGAAGTCTGAA
ZNF384	hTFtarget	NC_040046.1:8264483-8269483	3234	3255	+	3.1e-06	GGCTTGCATTCTTTTTTTTTCT
ZNF92	hTFtarget	NC_040046.1:8264483-8269483	3245	3269	+	3.1e-06	TTTTTTTTTCTTTTTTTTTTTTTTC
FOXM1	hTFtarget	NC_040046.1:8264483-8269483	3691	3710	-	3.12e-06	TTTAGTTTTGTTTAAAAAAC
ZNF92	hTFtarget	NC_040046.1:8264483-8269483	3242	3266	+	3.12e-06	TTCTTTTTTTTTCTTTTTTTTTTTT
GRHL2	hTFtarget	NC_040046.1:8264483-8269483	3487	3498	+	3.17e-06	TACCGGTTTTGC
KDM5B	hTFtarget	NC_040046.1:8264483-8269483	3241	3265	-	3.17e-06	AAAAAAAAAAAGAAAAAAAAAGAAT
ZNF384	hTFtarget	NC_040046.1:8264483-8269483	3233	3254	+	3.17e-06	AGGCTTGCATTCTTTTTTTTTC
FOXJ2	database	NC_040046.1:8264483-8269483	1132	1149	+	3.19e-06	AATTAAATAAATAAATAA
ZNF250	hTFtarget	NC_040046.1:8264483-8269483	3328	3349	+	3.19e-06	ATGTATGTTTTTGTGTATGGTT
HOXC6	database	NC_040046.1:8264483-8269483	1126	1142	+	3.21e-06	TAAATTAATTAAATAAA
IRF3	hTFtarget	NC_040046.1:8264483-8269483	3244	3265	-	3.21e-06	AAAAAAAAAAAGAAAAAAAAAG
STAT6	hTFtarget	NC_040046.1:8264483-8269483	2376	2391	+	3.21e-06	GATTTCTCCAGAAAGC
IRF5	hTFtarget	NC_040046.1:8264483-8269483	4635	4650	+	3.24e-06	AAAAAAATAAAATGTA
SP2	hTFtarget	NC_040046.1:8264483-8269483	3261	3276	+	3.25e-06	TTTTTTTTCCTTTTTC
EP300	hTFtarget	NC_040046.1:8264483-8269483	4618	4629	-	3.25e-06	AAGGCAAACAAA
ZNF280D	hTFtarget	NC_040046.1:8264483-8269483	1005	1022	-	3.26e-06	ACTACAAATTCCACAAGC
BRD2	hTFtarget	NC_040046.1:8264483-8269483	3349	3364	-	3.27e-06	CAAATACATGCAGACA
BTAF1	hTFtarget	NC_040046.1:8264483-8269483	3261	3276	-	3.29e-06	GAAAAAGGAAAAAAAA
PML	hTFtarget	NC_040046.1:8264483-8269483	4808	4816	+	3.31e-06	CTTCCTCTC
LMO2	database	NC_040046.1:8264483-8269483	4272	4280	+	3.31e-06	CAGATAGGG
AR	hTFtarget	NC_040046.1:8264483-8269483	2192	2207	-	3.34e-06	GGGCAAAGAAAGGGAA
FLI1	hTFtarget	NC_040046.1:8264483-8269483	3931	3955	+	3.35e-06	CCTGCCTTCCTGACATTCTATGTAC
BCL6	hTFtarget	NC_040046.1:8264483-8269483	4803	4814	-	3.35e-06	GAGGAAGTAAAA
BRD2	hTFtarget	NC_040046.1:8264483-8269483	3337	3357	-	3.36e-06	ATGCAGACAACCATACACAAA
ETV4	hTFtarget	NC_040046.1:8264483-8269483	3329	3350	-	3.38e-06	CAACCATACACAAAAACATACA
ARRB1	hTFtarget	NC_040046.1:8264483-8269483	4447	4460	+	3.4e-06	GATTCCAGTGGAAT
SPIB	hTFtarget	NC_040046.1:8264483-8269483	4803	4814	-	3.4e-06	GAGGAAGTAAAA
FLI1	hTFtarget	NC_040046.1:8264483-8269483	3931	3942	-	3.41e-06	CAGGAAGGCAGG
POLR3A	hTFtarget	NC_040046.1:8264483-8269483	3259	3274	-	3.41e-06	AAAAGGAAAAAAAAAA
FLI1	hTFtarget	NC_040046.1:8264483-8269483	3931	3942	+	3.42e-06	CCTGCCTTCCTG
TRIM24	hTFtarget	NC_040046.1:8264483-8269483	3243	3264	-	3.42e-06	AAAAAAAAAAGAAAAAAAAAGA
SREBF1	database	NC_040046.1:8264483-8269483	690	704	-	3.43e-06	CCTGCCACCCCATGC
NFE2	hTFtarget	NC_040046.1:8264483-8269483	3253	3274	+	3.43e-06	TCTTTTTTTTTTTTTTCCTTTT
HOXB8	database	NC_040046.1:8264483-8269483	3075	3085	-	3.44e-06	TTGATTAATTG
HCFC1	hTFtarget	NC_040046.1:8264483-8269483	3908	3919	+	3.44e-06	ACTTCATTTCCC
RUNX2	hTFtarget	NC_040046.1:8264483-8269483	2935	2950	-	3.45e-06	CCAATCACACCTCACA
FOXJ3	database	NC_040046.1:8264483-8269483	3707	3719	-	3.47e-06	TGTTTTTTATTTA
IRF5	hTFtarget	NC_040046.1:8264483-8269483	3243	3258	-	3.47e-06	AAAAGAAAAAAAAAGA
KDM5B	hTFtarget	NC_040046.1:8264483-8269483	3253	3277	-	3.48e-06	AGAAAAAGGAAAAAAAAAAAAAAGA
RXRA	hTFtarget	NC_040046.1:8264483-8269483	2875	2886	+	3.48e-06	AGAGGAATGGAA
FOXP1	hTFtarget	NC_040046.1:8264483-8269483	4215	4226	+	3.52e-06	AAGAAGAAAAAG
IRF1	hTFtarget	NC_040046.1:8264483-8269483	3244	3259	-	3.53e-06	AAAAAGAAAAAAAAAG
SIX5	hTFtarget	NC_040046.1:8264483-8269483	1007	1022	-	3.53e-06	ACTACAAATTCCACAA
PGR	hTFtarget	NC_040046.1:8264483-8269483	3732	3747	-	3.54e-06	GAAACAGGAAGAACAT
RUNX1	hTFtarget	NC_040046.1:8264483-8269483	3668	3678	+	3.54e-06	GCCTGTGGTTA
IRF3	hTFtarget	NC_040046.1:8264483-8269483	4220	4244	+	3.55e-06	GAAAAAGGAGGTGGGAGATCTGGAG
BRCA1	hTFtarget	NC_040046.1:8264483-8269483	3325	3342	-	3.56e-06	CACAAAAACATACATTCA
MED1	hTFtarget	NC_040046.1:8264483-8269483	3250	3265	+	3.57e-06	TTTTCTTTTTTTTTTT
ZNF76	hTFtarget	NC_040046.1:8264483-8269483	1007	1022	+	3.58e-06	TTGTGGAATTTGTAGT
ATF2	hTFtarget	NC_040046.1:8264483-8269483	2942	2953	+	3.59e-06	TGTGATTGGCTC
FOXI1	database	NC_040046.1:8264483-8269483	2941	2952	+	3.63e-06	GTGTGATTGGCT
THAP11	hTFtarget	NC_040046.1:8264483-8269483	1007	1022	-	3.63e-06	ACTACAAATTCCACAA
FOXK2	database	NC_040046.1:8264483-8269483	2941	2952	-	3.63e-06	AGCCAATCACAC
MED1	hTFtarget	NC_040046.1:8264483-8269483	3266	3281	+	3.65e-06	TTTCCTTTTTCTTTTT
FLI1	hTFtarget	NC_040046.1:8264483-8269483	3930	3941	-	3.67e-06	AGGAAGGCAGGG
ETS1	hTFtarget	NC_040046.1:8264483-8269483	1000	1024	+	3.7e-06	AAAAAGCTTGTGGAATTTGTAGTCT
E2F8	hTFtarget	NC_040046.1:8264483-8269483	1007	1022	-	3.7e-06	ACTACAAATTCCACAA
RBPJ	hTFtarget	NC_040046.1:8264483-8269483	632	642	+	3.71e-06	AGCCTGGGAAA
ZNF143	hTFtarget	NC_040046.1:8264483-8269483	3248	3268	-	3.72e-06	AAAAAAAAAAAAAAGAAAAAA
ZNF143	hTFtarget	NC_040046.1:8264483-8269483	3251	3271	-	3.72e-06	AGGAAAAAAAAAAAAAAGAAA
KDM5B	hTFtarget	NC_040046.1:8264483-8269483	3243	3267	-	3.74e-06	AAAAAAAAAAAAAGAAAAAAAAAGA
CDK9	hTFtarget	NC_040046.1:8264483-8269483	1007	1022	-	3.75e-06	ACTACAAATTCCACAA
FOXA1	hTFtarget	NC_040046.1:8264483-8269483	3349	3364	+	3.76e-06	TGTCTGCATGTATTTG
THAP11	hTFtarget	NC_040046.1:8264483-8269483	1009	1024	+	3.77e-06	GTGGAATTTGTAGTCT
SIX5	hTFtarget	NC_040046.1:8264483-8269483	1051	1073	-	3.81e-06	ATTTGGCTCAGTTCAGTCCTATG
DPRX	database	NC_040046.1:8264483-8269483	3786	3796	+	3.81e-06	GGGATAATCTC
IRF4	database	NC_040046.1:8264483-8269483	3246	3261	-	3.83e-06	AAAAAAAGAAAAAAAA
MED1	hTFtarget	NC_040046.1:8264483-8269483	3245	3260	+	3.83e-06	TTTTTTTTTCTTTTTT
FLI1	hTFtarget	NC_040046.1:8264483-8269483	3252	3276	-	3.84e-06	GAAAAAGGAAAAAAAAAAAAAAGAA
IRF4	database	NC_040046.1:8264483-8269483	3246	3261	-	3.86e-06	AAAAAAAGAAAAAAAA
BRD4	hTFtarget	NC_040046.1:8264483-8269483	3241	3265	-	3.87e-06	AAAAAAAAAAAGAAAAAAAAAGAAT
NPAT	hTFtarget	NC_040046.1:8264483-8269483	1089	1104	+	3.89e-06	AGAAACTTTATTTTTC
ZNF143	hTFtarget	NC_040046.1:8264483-8269483	1003	1023	+	3.89e-06	AAGCTTGTGGAATTTGTAGTC
ZNF92	hTFtarget	NC_040046.1:8264483-8269483	4017	4041	-	3.9e-06	TTATTTATTTATTTATTTATTTTCC
SPI1	hTFtarget	NC_040046.1:8264483-8269483	3736	3747	+	3.91e-06	TCTTCCTGTTTC
SPI1	hTFtarget	NC_040046.1:8264483-8269483	4803	4814	+	3.92e-06	TTTTACTTCCTC
ARX	database	NC_040046.1:8264483-8269483	4940	4952	-	3.92e-06	TTAATCTGATTAT
GTF3C2	hTFtarget	NC_040046.1:8264483-8269483	4624	4648	+	3.93e-06	TGCCTTTTCTTAAAAAAATAAAATG
HCFC1	hTFtarget	NC_040046.1:8264483-8269483	1007	1022	-	3.93e-06	ACTACAAATTCCACAA
KDM5B	hTFtarget	NC_040046.1:8264483-8269483	3242	3257	+	3.95e-06	TTCTTTTTTTTTCTTT
MBD3	hTFtarget	NC_040046.1:8264483-8269483	3339	3360	+	3.95e-06	TGTGTATGGTTGTCTGCATGTA
ZNF143	hTFtarget	NC_040046.1:8264483-8269483	1007	1022	-	3.97e-06	ACTACAAATTCCACAA
ZNF143	hTFtarget	NC_040046.1:8264483-8269483	1009	1024	+	3.97e-06	GTGGAATTTGTAGTCT
IRF1	hTFtarget	NC_040046.1:8264483-8269483	3259	3274	-	3.99e-06	AAAAGGAAAAAAAAAA
FOXM1	hTFtarget	NC_040046.1:8264483-8269483	2942	2953	+	4e-06	TGTGATTGGCTC
ZNF274	hTFtarget	NC_040046.1:8264483-8269483	4581	4596	-	4e-06	CATATAGGGCAAAAAC
SPI1	hTFtarget	NC_040046.1:8264483-8269483	1007	1022	-	4.01e-06	ACTACAAATTCCACAA
ZNF217	hTFtarget	NC_040046.1:8264483-8269483	4316	4337	-	4.01e-06	GGACCGGGAAAACAAGCCTTGA
HNF4:COUP	database	NC_040046.1:8264483-8269483	1927	1935	-	4.03e-06	AAGGTCCAA
PITX3	database	NC_040046.1:8264483-8269483	2748	2756	-	4.03e-06	TGGATTAGC
HOXA9	hTFtarget	NC_040046.1:8264483-8269483	4807	4815	+	4.03e-06	ACTTCCTCT
MYB	hTFtarget	NC_040046.1:8264483-8269483	4774	4782	-	4.03e-06	CAACTGTCA
NCOR2	hTFtarget	NC_040046.1:8264483-8269483	3670	3678	-	4.03e-06	TAACCACAG
PIAS1	hTFtarget	NC_040046.1:8264483-8269483	946	954	-	4.03e-06	AGATAAGGC
SMAD2/SMAD3	hTFtarget	NC_040046.1:8264483-8269483	654	662	-	4.03e-06	GAATCCACA
SPI1	hTFtarget	NC_040046.1:8264483-8269483	2944	2952	-	4.03e-06	AGCCAATCA
SPI1	hTFtarget	NC_040046.1:8264483-8269483	2944	2952	-	4.03e-06	AGCCAATCA
SPI1	hTFtarget	NC_040046.1:8264483-8269483	2944	2952	-	4.03e-06	AGCCAATCA
TCF7L2	hTFtarget	NC_040046.1:8264483-8269483	4807	4815	-	4.03e-06	AGAGGAAGT
TFAP4	hTFtarget	NC_040046.1:8264483-8269483	4807	4815	+	4.03e-06	ACTTCCTCT
RUNX1	hTFtarget	NC_040046.1:8264483-8269483	3667	3678	+	4.04e-06	AGCCTGTGGTTA
ETS1	hTFtarget	NC_040046.1:8264483-8269483	1009	1022	-	4.05e-06	ACTACAAATTCCAC
RELA	hTFtarget	NC_040046.1:8264483-8269483	4276	4291	+	4.06e-06	TAGGGGATTTTCAGAC
SREBF1	hTFtarget	NC_040046.1:8264483-8269483	1004	1022	+	4.06e-06	AGCTTGTGGAATTTGTAGT
ZNF384	hTFtarget	NC_040046.1:8264483-8269483	3231	3255	-	4.07e-06	AGAAAAAAAAAGAATGCAAGCCTTG
RUNX1	database	NC_040046.1:8264483-8269483	3668	3678	+	4.09e-06	GCCTGTGGTTA
MAX	hTFtarget	NC_040046.1:8264483-8269483	4802	4817	-	4.09e-06	GGAGAGGAAGTAAAAT
ENSG00000250096	database	NC_040046.1:8264483-8269483	3668	3678	-	4.09e-06	TAACCACAGGC
ZNF143	hTFtarget	NC_040046.1:8264483-8269483	1010	1024	+	4.11e-06	TGGAATTTGTAGTCT
SPI1	database	NC_040046.1:8264483-8269483	4806	4815	-	4.12e-06	AGAGGAAGTA
BRD4	hTFtarget	NC_040046.1:8264483-8269483	3258	3279	-	4.12e-06	AAAGAAAAAGGAAAAAAAAAAA
SETDB1	hTFtarget	NC_040046.1:8264483-8269483	3156	3177	-	4.12e-06	GTGAAACTGTATGAATGAGAAA
ZNF384	hTFtarget	NC_040046.1:8264483-8269483	3258	3282	-	4.16e-06	TAAAAAGAAAAAGGAAAAAAAAAAA
BRD4	hTFtarget	NC_040046.1:8264483-8269483	4806	4817	+	4.18e-06	TACTTCCTCTCC
DDX5	hTFtarget	NC_040046.1:8264483-8269483	3335	3359	-	4.18e-06	ACATGCAGACAACCATACACAAAAA
ELF1	hTFtarget	NC_040046.1:8264483-8269483	2074	2087	+	4.19e-06	GAAATTTCCTGTGT
MYC	hTFtarget	NC_040046.1:8264483-8269483	3550	3571	+	4.21e-06	AAACAGCCAGGCAGAGAGAAAA
CREB1	hTFtarget	NC_040046.1:8264483-8269483	4805	4816	+	4.21e-06	TTACTTCCTCTC
BCL6	hTFtarget	NC_040046.1:8264483-8269483	3737	3748	+	4.22e-06	CTTCCTGTTTCA
FOXA1	hTFtarget	NC_040046.1:8264483-8269483	3330	3346	+	4.23e-06	GTATGTTTTTGTGTATG
ZNF250	hTFtarget	NC_040046.1:8264483-8269483	3332	3353	+	4.23e-06	ATGTTTTTGTGTATGGTTGTCT
RELA	hTFtarget	NC_040046.1:8264483-8269483	4803	4814	+	4.24e-06	TTTTACTTCCTC
BRD4	hTFtarget	NC_040046.1:8264483-8269483	3244	3265	-	4.24e-06	AAAAAAAAAAAGAAAAAAAAAG
EP300	hTFtarget	NC_040046.1:8264483-8269483	3371	3385	+	4.24e-06	TGTCTGGTTCACTCT
BCL6	hTFtarget	NC_040046.1:8264483-8269483	1011	1022	+	4.26e-06	GGAATTTGTAGT
RELA	hTFtarget	NC_040046.1:8264483-8269483	4803	4814	-	4.28e-06	GAGGAAGTAAAA
RELA	hTFtarget	NC_040046.1:8264483-8269483	4277	4290	+	4.3e-06	AGGGGATTTTCAGA
THAP11	hTFtarget	NC_040046.1:8264483-8269483	1009	1023	+	4.31e-06	GTGGAATTTGTAGTC
ZNF143	hTFtarget	NC_040046.1:8264483-8269483	3246	3266	-	4.32e-06	AAAAAAAAAAAAGAAAAAAAA
FOXM1	hTFtarget	NC_040046.1:8264483-8269483	2013	2027	-	4.33e-06	TGGTGGGGTTTAAAA
SIX5	hTFtarget	NC_040046.1:8264483-8269483	1010	1022	+	4.33e-06	TGGAATTTGTAGT
SRF	hTFtarget	NC_040046.1:8264483-8269483	445	456	-	4.34e-06	AAAGAGGAGAAA
ESR1	hTFtarget	NC_040046.1:8264483-8269483	4873	4891	-	4.36e-06	GGTTTCAAAATAAAGGCAT
IRF7	database	NC_040046.1:8264483-8269483	183	200	-	4.37e-06	TAGGAATATGAAAAAGGG
BRD3	hTFtarget	NC_040046.1:8264483-8269483	3326	3346	-	4.37e-06	CATACACAAAAACATACATTC
SRF	hTFtarget	NC_040046.1:8264483-8269483	4722	4736	-	4.4e-06	TGATTGTTTAAAAAA
SPI1	hTFtarget	NC_040046.1:8264483-8269483	4803	4818	+	4.42e-06	TTTTACTTCCTCTCCA
CBX3	hTFtarget	NC_040046.1:8264483-8269483	2370	2382	+	4.43e-06	ACTACTGATTTCT
THAP11	hTFtarget	NC_040046.1:8264483-8269483	1007	1022	-	4.44e-06	ACTACAAATTCCACAA
SIX5	hTFtarget	NC_040046.1:8264483-8269483	1007	1022	+	4.5e-06	TTGTGGAATTTGTAGT
FOXO3	hTFtarget	NC_040046.1:8264483-8269483	3329	3353	-	4.52e-06	AGACAACCATACACAAAAACATACA
PPARG	hTFtarget	NC_040046.1:8264483-8269483	1451	1466	+	4.52e-06	TATGGGGCAAGGGGAA
GTF2I	hTFtarget	NC_040046.1:8264483-8269483	2044	2062	-	4.53e-06	GCTGATGCTGAGGCAATCA
PPARG	hTFtarget	NC_040046.1:8264483-8269483	1451	1466	-	4.53e-06	TTCCCCTTGCCCCATA
TRIM24	hTFtarget	NC_040046.1:8264483-8269483	1138	1159	+	4.53e-06	ATAAATAAATAAATAAATAAGA
ELK1	hTFtarget	NC_040046.1:8264483-8269483	965	976	-	4.53e-06	CCTTTTTTGGTA
SPIC	database	NC_040046.1:8264483-8269483	3735	3748	-	4.53e-06	TGAAACAGGAAGAA
MYEF2	database	NC_040046.1:8264483-8269483	2270	2281	-	4.55e-06	TGCTATTTTTAT
IRF1	hTFtarget	NC_040046.1:8264483-8269483	3249	3264	-	4.56e-06	AAAAAAAAAAGAAAAA
SIX5	hTFtarget	NC_040046.1:8264483-8269483	1004	1022	-	4.57e-06	ACTACAAATTCCACAAGCT
KAT5	hTFtarget	NC_040046.1:8264483-8269483	1007	1022	+	4.58e-06	TTGTGGAATTTGTAGT
KDM5B	hTFtarget	NC_040046.1:8264483-8269483	4213	4228	-	4.59e-06	TCCTTTTTCTTCTTCT
RUNX1	hTFtarget	NC_040046.1:8264483-8269483	3669	3679	-	4.6e-06	CTAACCACAGG
YBX2	database	NC_040046.1:8264483-8269483	2942	2952	+	4.6e-06	TGTGATTGGCT
IRF1	hTFtarget	NC_040046.1:8264483-8269483	3266	3281	-	4.61e-06	AAAAAGAAAAAGGAAA
ETS1	hTFtarget	NC_040046.1:8264483-8269483	1009	1024	+	4.62e-06	GTGGAATTTGTAGTCT
CTCF	hTFtarget	NC_040046.1:8264483-8269483	4889	4903	+	4.63e-06	ACCTGTAGGGGGTGG
CDK9	hTFtarget	NC_040046.1:8264483-8269483	4803	4818	-	4.69e-06	TGGAGAGGAAGTAAAA
EZH2	hTFtarget	NC_040046.1:8264483-8269483	2875	2886	+	4.72e-06	AGAGGAATGGAA
IRF1	hTFtarget	NC_040046.1:8264483-8269483	3250	3265	-	4.72e-06	AAAAAAAAAAAGAAAA
YBX1	database	NC_040046.1:8264483-8269483	2942	2952	+	4.74e-06	TGTGATTGGCT
ZNF274	hTFtarget	NC_040046.1:8264483-8269483	4581	4596	-	4.77e-06	CATATAGGGCAAAAAC
SPI1	hTFtarget	NC_040046.1:8264483-8269483	3868	3883	-	4.83e-06	TGCTGGGATCAGCAGC
IRF3	hTFtarget	NC_040046.1:8264483-8269483	3251	3266	-	4.84e-06	AAAAAAAAAAAAGAAA
NFAT5	database	NC_040046.1:8264483-8269483	1868	1882	+	4.84e-06	AAAGTGATTCTCCAC
NFAT5	database	NC_040046.1:8264483-8269483	1868	1882	-	4.87e-06	GTGGAGAATCACTTT
DUX4	database	NC_040046.1:8264483-8269483	132	142	-	4.89e-06	TAATGTAATCA
FLI1	hTFtarget	NC_040046.1:8264483-8269483	3929	3950	+	4.89e-06	TCCCTGCCTTCCTGACATTCTA
USF1	hTFtarget	NC_040046.1:8264483-8269483	4695	4710	+	4.89e-06	TATTTAATTGGTCAGA
ENSG00000215754	database	NC_040046.1:8264483-8269483	132	142	-	4.89e-06	TAATGTAATCA
LEF1	hTFtarget	NC_040046.1:8264483-8269483	1624	1632	-	4.91e-06	ACAAAGGAA
MYB	hTFtarget	NC_040046.1:8264483-8269483	3224	3232	+	4.91e-06	TAACTGTCA
TEAD4	hTFtarget	NC_040046.1:8264483-8269483	1309	1317	+	4.91e-06	AACCACAAA
ZNF384	hTFtarget	NC_040046.1:8264483-8269483	685	700	+	4.91e-06	GGCTGGCATGGGGTGG
ERG	hTFtarget	NC_040046.1:8264483-8269483	4213	4237	-	4.92e-06	TCTCCCACCTCCTTTTTCTTCTTCT
TBX5	database	NC_040046.1:8264483-8269483	2937	2946	+	4.94e-06	TGAGGTGTGA
HOXB7	database	NC_040046.1:8264483-8269483	3076	3085	-	4.99e-06	TTGATTAATT
TRIM28	hTFtarget	NC_040046.1:8264483-8269483	2654	2669	+	5e-06	TGGATACAGAAAGCAG
ZNF143	hTFtarget	NC_040046.1:8264483-8269483	1001	1022	-	5e-06	ACTACAAATTCCACAAGCTTTT
OSR2	database	NC_040046.1:8264483-8269483	103	116	-	5e-06	AGAAACAGTAGCAA
ETS1	hTFtarget	NC_040046.1:8264483-8269483	3908	3919	+	5.09e-06	ACTTCATTTCCC
FOXP1	hTFtarget	NC_040046.1:8264483-8269483	4890	4905	-	5.1e-06	GCCCACCCCCTACAGG
HMX1	database	NC_040046.1:8264483-8269483	4696	4706	+	5.1e-06	ATTTAATTGGT
RUNX1	hTFtarget	NC_040046.1:8264483-8269483	3667	3678	-	5.11e-06	TAACCACAGGCT
CDK9	hTFtarget	NC_040046.1:8264483-8269483	1010	1025	-	5.12e-06	CAGACTACAAATTCCA
HMX2	database	NC_040046.1:8264483-8269483	4696	4706	+	5.14e-06	ATTTAATTGGT
KLF15	database	NC_040046.1:8264483-8269483	685	701	+	5.14e-06	GGCTGGCATGGGGTGGC
IRF4	database	NC_040046.1:8264483-8269483	3249	3264	-	5.15e-06	AAAAAAAAAAGAAAAA
NOTCH1	hTFtarget	NC_040046.1:8264483-8269483	1009	1024	+	5.15e-06	GTGGAATTTGTAGTCT
IRF4	database	NC_040046.1:8264483-8269483	3249	3264	-	5.16e-06	AAAAAAAAAAGAAAAA
REST	hTFtarget	NC_040046.1:8264483-8269483	3770	3785	-	5.17e-06	CTAGTCCTGGTGCTGG
SPI1	hTFtarget	NC_040046.1:8264483-8269483	2942	2953	-	5.17e-06	GAGCCAATCACA
KLF15	database	NC_040046.1:8264483-8269483	685	701	+	5.19e-06	GGCTGGCATGGGGTGGC
REST	hTFtarget	NC_040046.1:8264483-8269483	3770	3785	-	5.2e-06	CTAGTCCTGGTGCTGG
IRF4	database	NC_040046.1:8264483-8269483	3266	3281	-	5.21e-06	AAAAAGAAAAAGGAAA
IRF4	database	NC_040046.1:8264483-8269483	3266	3281	-	5.21e-06	AAAAAGAAAAAGGAAA
SP2	hTFtarget	NC_040046.1:8264483-8269483	1134	1155	-	5.22e-06	ATTTATTTATTTATTTATTTAA
CBFB	hTFtarget	NC_040046.1:8264483-8269483	2298	2309	+	5.24e-06	CACACCACAAGA
SETDB1	hTFtarget	NC_040046.1:8264483-8269483	660	677	+	5.26e-06	TTCTTCTGCAGGAATTCA
ZNF274	hTFtarget	NC_040046.1:8264483-8269483	4581	4596	+	5.27e-06	GTTTTTGCCCTATATG
BRD4	hTFtarget	NC_040046.1:8264483-8269483	3246	3267	-	5.29e-06	AAAAAAAAAAAAAGAAAAAAAA
CTCF	hTFtarget	NC_040046.1:8264483-8269483	4890	4903	+	5.29e-06	CCTGTAGGGGGTGG
FOXA1	hTFtarget	NC_040046.1:8264483-8269483	3330	3345	-	5.3e-06	ATACACAAAAACATAC
EGR2	database	NC_040046.1:8264483-8269483	4897	4907	+	5.31e-06	GGGGTGGGCGA
STAT3	hTFtarget	NC_040046.1:8264483-8269483	4805	4816	+	5.31e-06	TTACTTCCTCTC
EGR2	database	NC_040046.1:8264483-8269483	4897	4907	+	5.31e-06	GGGGTGGGCGA
ZNF263	database	NC_040046.1:8264483-8269483	4217	4237	+	5.32e-06	GAAGAAAAAGGAGGTGGGAGA
MED1	hTFtarget	NC_040046.1:8264483-8269483	3267	3282	+	5.32e-06	TTCCTTTTTCTTTTTA
ZNF143	hTFtarget	NC_040046.1:8264483-8269483	1009	1022	-	5.33e-06	ACTACAAATTCCAC
EZH1	hTFtarget	NC_040046.1:8264483-8269483	4890	4905	+	5.34e-06	CCTGTAGGGGGTGGGC
SMAD1	hTFtarget	NC_040046.1:8264483-8269483	2877	2888	-	5.35e-06	CTTTCCATTCCT
BRD4	hTFtarget	NC_040046.1:8264483-8269483	3242	3266	-	5.38e-06	AAAAAAAAAAAAGAAAAAAAAAGAA
TRIM28	hTFtarget	NC_040046.1:8264483-8269483	4945	4960	-	5.38e-06	CTTCATAGTTAATCTG
NR1D1	database	NC_040046.1:8264483-8269483	3101	3114	-	5.38e-06	TTTGACCTACTGCT
NFIB	database	NC_040046.1:8264483-8269483	4364	4378	+	5.39e-06	TTGGCAAATTGCCTG
SRF	hTFtarget	NC_040046.1:8264483-8269483	1459	1470	+	5.41e-06	AAGGGGAAGAAA
ZNF274	hTFtarget	NC_040046.1:8264483-8269483	4581	4596	-	5.41e-06	CATATAGGGCAAAAAC
NFYC	database	NC_040046.1:8264483-8269483	2940	2953	+	5.42e-06	GGTGTGATTGGCTC
NR1D1	database	NC_040046.1:8264483-8269483	3101	3114	+	5.42e-06	AGCAGTAGGTCAAA
NFYC	database	NC_040046.1:8264483-8269483	2940	2953	-	5.42e-06	GAGCCAATCACACC
ZBTB33	hTFtarget	NC_040046.1:8264483-8269483	1009	1024	-	5.44e-06	AGACTACAAATTCCAC
ZNF76	hTFtarget	NC_040046.1:8264483-8269483	1004	1023	-	5.45e-06	GACTACAAATTCCACAAGCT
ESR1	hTFtarget	NC_040046.1:8264483-8269483	1091	1104	-	5.46e-06	GAAAAATAAAGTTT
MEF2C	database	NC_040046.1:8264483-8269483	2267	2281	+	5.47e-06	AACATAAAAATAGCA
IRF5	hTFtarget	NC_040046.1:8264483-8269483	4420	4431	-	5.48e-06	GCTAAGACTACA
POLR3A	hTFtarget	NC_040046.1:8264483-8269483	4034	4049	+	5.48e-06	ATAAATAAATAAAAAT
REST	hTFtarget	NC_040046.1:8264483-8269483	3770	3785	-	5.49e-06	CTAGTCCTGGTGCTGG
FLI1	hTFtarget	NC_040046.1:8264483-8269483	3929	3944	-	5.5e-06	GTCAGGAAGGCAGGGA
SP2	hTFtarget	NC_040046.1:8264483-8269483	3265	3280	+	5.5e-06	TTTTCCTTTTTCTTTT
REST	hTFtarget	NC_040046.1:8264483-8269483	3771	3785	-	5.51e-06	CTAGTCCTGGTGCTG
ZNF92	hTFtarget	NC_040046.1:8264483-8269483	3257	3281	+	5.57e-06	TTTTTTTTTTTTCCTTTTTCTTTTT
SPI1	hTFtarget	NC_040046.1:8264483-8269483	1007	1022	-	5.58e-06	ACTACAAATTCCACAA
ERG	hTFtarget	NC_040046.1:8264483-8269483	3243	3267	+	5.59e-06	TCTTTTTTTTTCTTTTTTTTTTTTT
CEBPA	hTFtarget	NC_040046.1:8264483-8269483	947	964	+	5.6e-06	CCTTATCTTCAAATATCA
RELA	hTFtarget	NC_040046.1:8264483-8269483	4278	4293	+	5.61e-06	GGGGATTTTCAGACTT
IRF1	hTFtarget	NC_040046.1:8264483-8269483	3258	3273	-	5.65e-06	AAAGGAAAAAAAAAAA
EP300	hTFtarget	NC_040046.1:8264483-8269483	4803	4814	-	5.67e-06	GAGGAAGTAAAA
NR2E3	database	NC_040046.1:8264483-8269483	90	103	-	5.69e-06	AAAGACAAAGATCA
TRIM28	hTFtarget	NC_040046.1:8264483-8269483	1467	1482	-	5.69e-06	AAAACATTGTTTTTTC
NR2E3	database	NC_040046.1:8264483-8269483	90	103	+	5.7e-06	TGATCTTTGTCTTT
POLR2A	hTFtarget	NC_040046.1:8264483-8269483	4213	4228	+	5.72e-06	AGAAGAAGAAAAAGGA
ZNF143	hTFtarget	NC_040046.1:8264483-8269483	3255	3275	-	5.72e-06	AAAAAGGAAAAAAAAAAAAAA
ZNF92	hTFtarget	NC_040046.1:8264483-8269483	2191	2206	-	5.74e-06	GGCAAAGAAAGGGAAC
FOXM1	hTFtarget	NC_040046.1:8264483-8269483	2941	2955	+	5.76e-06	GTGTGATTGGCTCAT
IKZF1	hTFtarget	NC_040046.1:8264483-8269483	4220	4235	-	5.76e-06	TCCCACCTCCTTTTTC
IRF1	hTFtarget	NC_040046.1:8264483-8269483	689	700	-	5.76e-06	CCACCCCATGCC
RCOR1	hTFtarget	NC_040046.1:8264483-8269483	1428	1449	+	5.78e-06	ATAGCTCCATCTGGCACATGGG
RXRG	hTFtarget	NC_040046.1:8264483-8269483	4805	4816	+	5.8e-06	TTACTTCCTCTC
T	database	NC_040046.1:8264483-8269483	1100	1124	-	5.8e-06	TTATTAAAATACTTAGGTGAGAAAA
BRD4	hTFtarget	NC_040046.1:8264483-8269483	3735	3746	-	5.81e-06	AAACAGGAAGAA
KDM5B	hTFtarget	NC_040046.1:8264483-8269483	1452	1476	+	5.82e-06	ATGGGGCAAGGGGAAGAAAAAACAA
MED1	hTFtarget	NC_040046.1:8264483-8269483	3244	3259	+	5.83e-06	CTTTTTTTTTCTTTTT
AR	hTFtarget	NC_040046.1:8264483-8269483	4023	4047	-	5.84e-06	TTTTATTTATTTATTTATTTATTTA
FOXK1	hTFtarget	NC_040046.1:8264483-8269483	2233	2244	-	5.85e-06	CACATGGACACC
DUX4	hTFtarget	NC_040046.1:8264483-8269483	129	144	-	5.86e-06	GTTAATGTAATCAGAG
SP2	hTFtarget	NC_040046.1:8264483-8269483	3260	3275	+	5.88e-06	TTTTTTTTTCCTTTTT
MYC	hTFtarget	NC_040046.1:8264483-8269483	3265	3279	+	5.9e-06	TTTTCCTTTTTCTTT
SETDB1	hTFtarget	NC_040046.1:8264483-8269483	2935	2946	-	5.9e-06	TCACACCTCACA
FOXA1	hTFtarget	NC_040046.1:8264483-8269483	4689	4700	-	5.91e-06	TAAATAAGCACA
ERG	hTFtarget	NC_040046.1:8264483-8269483	3242	3266	+	5.91e-06	TTCTTTTTTTTTCTTTTTTTTTTTT
KDM5B	hTFtarget	NC_040046.1:8264483-8269483	1454	1469	-	5.94e-06	TTCTTCCCCTTGCCCC
PPARG	hTFtarget	NC_040046.1:8264483-8269483	1447	1465	+	5.94e-06	GGGATATGGGGCAAGGGGA
PHOX2A	database	NC_040046.1:8264483-8269483	4941	4951	-	5.94e-06	TAATCTGATTA
ETS1	hTFtarget	NC_040046.1:8264483-8269483	1011	1022	-	5.96e-06	ACTACAAATTCC
TEAD4	hTFtarget	NC_040046.1:8264483-8269483	3934	3953	+	5.96e-06	GCCTTCCTGACATTCTATGT
ERG	hTFtarget	NC_040046.1:8264483-8269483	3254	3278	+	5.96e-06	CTTTTTTTTTTTTTTCCTTTTTCTT
BRD4	hTFtarget	NC_040046.1:8264483-8269483	4968	4983	-	5.97e-06	GGCACATTAACACACA
NFATC2	database	NC_040046.1:8264483-8269483	4083	4091	+	5.98e-06	TGGAAAATT
REST	hTFtarget	NC_040046.1:8264483-8269483	3770	3785	-	5.98e-06	CTAGTCCTGGTGCTGG
T	hTFtarget	NC_040046.1:8264483-8269483	4507	4515	-	5.98e-06	ATAACAAAG
HOXC13	database	NC_040046.1:8264483-8269483	2157	2167	-	5.98e-06	GCTCATAAAAA
NFATC2	database	NC_040046.1:8264483-8269483	4083	4091	-	5.98e-06	AATTTTCCA
MYF6	database	NC_040046.1:8264483-8269483	4114	4129	-	6e-06	GGACAACAGTTGGTTT
ESR1	hTFtarget	NC_040046.1:8264483-8269483	4213	4237	+	6e-06	AGAAGAAGAAAAAGGAGGTGGGAGA
EZH1	hTFtarget	NC_040046.1:8264483-8269483	2875	2886	+	6e-06	AGAGGAATGGAA
GATA1	database	NC_040046.1:8264483-8269483	4269	4282	+	6.01e-06	ACACAGATAGGGGA
ZNF384	hTFtarget	NC_040046.1:8264483-8269483	3252	3276	-	6.05e-06	GAAAAAGGAAAAAAAAAAAAAAGAA
CBX3	hTFtarget	NC_040046.1:8264483-8269483	3895	3910	-	6.07e-06	AGTGAGAACTCTGCTG
CDK9	hTFtarget	NC_040046.1:8264483-8269483	3243	3258	-	6.07e-06	AAAAGAAAAAAAAAGA
FOXM1	hTFtarget	NC_040046.1:8264483-8269483	4618	4629	-	6.08e-06	AAGGCAAACAAA
STAT3	hTFtarget	NC_040046.1:8264483-8269483	1071	1086	-	6.09e-06	TTAGAAAATAAGAATT
MED1	hTFtarget	NC_040046.1:8264483-8269483	3255	3270	+	6.1e-06	TTTTTTTTTTTTTTCC
MED1	hTFtarget	NC_040046.1:8264483-8269483	3265	3280	+	6.1e-06	TTTTCCTTTTTCTTTT
STAT4	database	NC_040046.1:8264483-8269483	4207	4216	-	6.11e-06	TTCTAAGAAA
FLI1	hTFtarget	NC_040046.1:8264483-8269483	3931	3948	-	6.11e-06	GAATGTCAGGAAGGCAGG
POLR3A	hTFtarget	NC_040046.1:8264483-8269483	3258	3273	-	6.13e-06	AAAGGAAAAAAAAAAA
RUNX1	hTFtarget	NC_040046.1:8264483-8269483	4805	4816	-	6.13e-06	GAGAGGAAGTAA
SPIB	hTFtarget	NC_040046.1:8264483-8269483	4220	4235	-	6.14e-06	TCCCACCTCCTTTTTC
STAT1	hTFtarget	NC_040046.1:8264483-8269483	3914	3929	+	6.14e-06	TTTCCCTATATGTTGT
E2F4	hTFtarget	NC_040046.1:8264483-8269483	2942	2953	+	6.14e-06	TGTGATTGGCTC
NFE2	hTFtarget	NC_040046.1:8264483-8269483	3855	3866	+	6.15e-06	GGTCATGTGGTG
BRD2	hTFtarget	NC_040046.1:8264483-8269483	3325	3345	-	6.15e-06	ATACACAAAAACATACATTCA
FLI1	hTFtarget	NC_040046.1:8264483-8269483	1662	1677	-	6.16e-06	ATGGAAGGAAAGATAG
GATA6	hTFtarget	NC_040046.1:8264483-8269483	4618	4629	-	6.16e-06	AAGGCAAACAAA
STAT3	hTFtarget	NC_040046.1:8264483-8269483	685	706	-	6.16e-06	CTCCTGCCACCCCATGCCAGCC
FOXO4	database	NC_040046.1:8264483-8269483	4320	4330	-	6.17e-06	GAAAACAAGCC
ETS1	hTFtarget	NC_040046.1:8264483-8269483	1007	1022	-	6.18e-06	ACTACAAATTCCACAA
BACH2	hTFtarget	NC_040046.1:8264483-8269483	4803	4814	+	6.19e-06	TTTTACTTCCTC
SIX5	hTFtarget	NC_040046.1:8264483-8269483	3908	3920	-	6.21e-06	AGGGAAATGAAGT
MED1	hTFtarget	NC_040046.1:8264483-8269483	3249	3264	+	6.24e-06	TTTTTCTTTTTTTTTT
REST	hTFtarget	NC_040046.1:8264483-8269483	3771	3788	-	6.26e-06	CCCCTAGTCCTGGTGCTG
KLF11	database	NC_040046.1:8264483-8269483	694	703	+	6.27e-06	GGGGTGGCAG
SPIB	database	NC_040046.1:8264483-8269483	3737	3748	-	6.27e-06	TGAAACAGGAAG
CDK9	hTFtarget	NC_040046.1:8264483-8269483	3267	3282	-	6.28e-06	TAAAAAGAAAAAGGAA
KDM1A	hTFtarget	NC_040046.1:8264483-8269483	1019	1041	+	6.31e-06	TAGTCTGCTTCTCTTAATAAAGA
SPIB	database	NC_040046.1:8264483-8269483	3737	3748	-	6.32e-06	TGAAACAGGAAG
STAT1	hTFtarget	NC_040046.1:8264483-8269483	4803	4818	+	6.32e-06	TTTTACTTCCTCTCCA
SMC1A	hTFtarget	NC_040046.1:8264483-8269483	4889	4903	-	6.36e-06	CCACCCCCTACAGGT
GTF2I	hTFtarget	NC_040046.1:8264483-8269483	1430	1449	+	6.38e-06	AGCTCCATCTGGCACATGGG
MED1	hTFtarget	NC_040046.1:8264483-8269483	3259	3274	+	6.38e-06	TTTTTTTTTTCCTTTT
NFE2	hTFtarget	NC_040046.1:8264483-8269483	3855	3870	+	6.39e-06	GGTCATGTGGTGAGCT
TRIM24	hTFtarget	NC_040046.1:8264483-8269483	3239	3260	-	6.39e-06	AAAAAAGAAAAAAAAAGAATGC
EP300	hTFtarget	NC_040046.1:8264483-8269483	4620	4630	-	6.39e-06	AAAGGCAAACA
TRIM28	hTFtarget	NC_040046.1:8264483-8269483	4289	4310	-	6.4e-06	GTCTTTCTCCCACTGTGAAGTC
FLI1	hTFtarget	NC_040046.1:8264483-8269483	3930	3949	+	6.42e-06	CCCTGCCTTCCTGACATTCT
GATA1	hTFtarget	NC_040046.1:8264483-8269483	4961	4974	-	6.43e-06	ACACACAGAATACA
MED1	hTFtarget	NC_040046.1:8264483-8269483	3260	3275	-	6.43e-06	AAAAAGGAAAAAAAAA
ZNF384	hTFtarget	NC_040046.1:8264483-8269483	3257	3281	-	6.43e-06	AAAAAGAAAAAGGAAAAAAAAAAAA
BCL6	hTFtarget	NC_040046.1:8264483-8269483	3908	3919	-	6.44e-06	GGGAAATGAAGT
MAF	database	NC_040046.1:8264483-8269483	2047	2057	-	6.45e-06	TGCTGAGGCAA
HOXA13	database	NC_040046.1:8264483-8269483	2155	2170	-	6.45e-06	TCAGCTCATAAAAATA
FLI1	hTFtarget	NC_040046.1:8264483-8269483	3251	3272	+	6.45e-06	TTTCTTTTTTTTTTTTTTCCTT
SPI1	hTFtarget	NC_040046.1:8264483-8269483	2942	2953	+	6.46e-06	TGTGATTGGCTC
TRIM28	hTFtarget	NC_040046.1:8264483-8269483	2078	2102	+	6.48e-06	TTTCCTGTGTTATCTTCAAAATGTA
PML	hTFtarget	NC_040046.1:8264483-8269483	4805	4816	+	6.49e-06	TTACTTCCTCTC
AR	hTFtarget	NC_040046.1:8264483-8269483	4618	4629	+	6.5e-06	TTTGTTTGCCTT
AR	hTFtarget	NC_040046.1:8264483-8269483	3548	3569	+	6.5e-06	TGAAACAGCCAGGCAGAGAGAA
ALX4	database	NC_040046.1:8264483-8269483	4940	4952	+	6.52e-06	ATAATCAGATTAA
GFI1B	hTFtarget	NC_040046.1:8264483-8269483	4393	4404	-	6.53e-06	GAATCTCTGCAG
IRF1	hTFtarget	NC_040046.1:8264483-8269483	3265	3280	-	6.55e-06	AAAAGAAAAAGGAAAA
ALX3	database	NC_040046.1:8264483-8269483	4940	4952	+	6.55e-06	ATAATCAGATTAA
ZKSCAN1	hTFtarget	NC_040046.1:8264483-8269483	538	553	-	6.56e-06	CCTGCTCTGTGCATGA
IRF3	hTFtarget	NC_040046.1:8264483-8269483	3247	3271	-	6.57e-06	AGGAAAAAAAAAAAAAAGAAAAAAA
POU5F1	hTFtarget	NC_040046.1:8264483-8269483	3340	3364	+	6.57e-06	GTGTATGGTTGTCTGCATGTATTTG
FEZF1	database	NC_040046.1:8264483-8269483	594	608	-	6.58e-06	TAATAAGAGCAATCA
EZH2	hTFtarget	NC_040046.1:8264483-8269483	2875	2886	+	6.59e-06	AGAGGAATGGAA
ZNF143	hTFtarget	NC_040046.1:8264483-8269483	1007	1022	-	6.59e-06	ACTACAAATTCCACAA
ZNF274	hTFtarget	NC_040046.1:8264483-8269483	1597	1612	+	6.6e-06	AGGATCAGAGAACACA
CDK9	hTFtarget	NC_040046.1:8264483-8269483	3258	3273	-	6.62e-06	AAAGGAAAAAAAAAAA
NFYB	hTFtarget	NC_040046.1:8264483-8269483	2943	2954	+	6.63e-06	GTGATTGGCTCA
GSX2	database	NC_040046.1:8264483-8269483	4697	4706	+	6.63e-06	TTTAATTGGT
POU5F1	hTFtarget	NC_040046.1:8264483-8269483	3334	3358	+	6.64e-06	GTTTTTGTGTATGGTTGTCTGCATG
SPI1	hTFtarget	NC_040046.1:8264483-8269483	2938	2953	+	6.66e-06	GAGGTGTGATTGGCTC
POLR3A	hTFtarget	NC_040046.1:8264483-8269483	3684	3699	-	6.67e-06	TTAAAAAACTAAAAAA
EWSR1	hTFtarget	NC_040046.1:8264483-8269483	147	162	-	6.69e-06	AAGCAAGGGAGAAGAG
HOXB13	database	NC_040046.1:8264483-8269483	2157	2167	-	6.69e-06	GCTCATAAAAA
AR	hTFtarget	NC_040046.1:8264483-8269483	4618	4629	+	6.7e-06	TTTGTTTGCCTT
SETDB1	hTFtarget	NC_040046.1:8264483-8269483	2332	2343	+	6.73e-06	AAGATTTCTCAC
ARX	database	NC_040046.1:8264483-8269483	1130	1142	-	6.73e-06	TTTATTTAATTAA
KLF4	hTFtarget	NC_040046.1:8264483-8269483	3341	3362	+	6.78e-06	TGTATGGTTGTCTGCATGTATT
CTCF	hTFtarget	NC_040046.1:8264483-8269483	4889	4903	-	6.79e-06	CCACCCCCTACAGGT
RFX5	database	NC_040046.1:8264483-8269483	3766	3780	+	6.8e-06	CTCCCCAGCACCAGG
SRF	database	NC_040046.1:8264483-8269483	3912	3926	-	6.81e-06	ACATATAGGGAAATG
EHF	hTFtarget	NC_040046.1:8264483-8269483	1447	1468	+	6.81e-06	GGGATATGGGGCAAGGGGAAGA
ZNF274	hTFtarget	NC_040046.1:8264483-8269483	185	199	+	6.84e-06	CTTTTTCATATTCCT
ETS1	hTFtarget	NC_040046.1:8264483-8269483	3908	3919	+	6.85e-06	ACTTCATTTCCC
TRIM24	hTFtarget	NC_040046.1:8264483-8269483	2787	2808	+	6.85e-06	AAAAATACTAAATTCAGCTTGC
SPI1	hTFtarget	NC_040046.1:8264483-8269483	2942	2953	+	6.89e-06	TGTGATTGGCTC
FOXA3	database	NC_040046.1:8264483-8269483	4619	4631	+	6.91e-06	TTGTTTGCCTTTT
PAX5	database	NC_040046.1:8264483-8269483	1023	1032	-	6.91e-06	AGAGAAGCAG
ETS1	hTFtarget	NC_040046.1:8264483-8269483	1011	1022	-	6.93e-06	ACTACAAATTCC
ZNF143	hTFtarget	NC_040046.1:8264483-8269483	1007	1022	-	6.93e-06	ACTACAAATTCCACAA
SUMO2/SUMO3	hTFtarget	NC_040046.1:8264483-8269483	4040	4061	-	6.94e-06	TATTAGAGGAGTATTTTTATTT
E2F7	hTFtarget	NC_040046.1:8264483-8269483	4674	4685	-	6.94e-06	AATATAAACATG
IRF1	hTFtarget	NC_040046.1:8264483-8269483	3244	3259	-	6.95e-06	AAAAAGAAAAAAAAAG
FOXP1	database	NC_040046.1:8264483-8269483	3248	3267	+	7e-06	TTTTTTCTTTTTTTTTTTTT
RUNX1	hTFtarget	NC_040046.1:8264483-8269483	4805	4816	-	7e-06	GAGAGGAAGTAA
NKX3-1	database	NC_040046.1:8264483-8269483	2385	2401	+	7.02e-06	AGAAAGCACTTAACGAC
KDM5B	hTFtarget	NC_040046.1:8264483-8269483	3248	3263	+	7.03e-06	TTTTTTCTTTTTTTTT
MED1	hTFtarget	NC_040046.1:8264483-8269483	3244	3259	-	7.05e-06	AAAAAGAAAAAAAAAG
EZH2	hTFtarget	NC_040046.1:8264483-8269483	3247	3268	-	7.06e-06	AAAAAAAAAAAAAAGAAAAAAA
RELA	hTFtarget	NC_040046.1:8264483-8269483	4277	4288	+	7.06e-06	AGGGGATTTTCA
ARID3A	database	NC_040046.1:8264483-8269483	1128	1149	+	7.07e-06	AATTAATTAAATAAATAAATAA
NKX3-1	hTFtarget	NC_040046.1:8264483-8269483	2641	2652	-	7.09e-06	AAACACTCAAGA
PBX1	hTFtarget	NC_040046.1:8264483-8269483	2941	2952	-	7.12e-06	AGCCAATCACAC
ERG	hTFtarget	NC_040046.1:8264483-8269483	947	965	-	7.14e-06	ATGATATTTGAAGATAAGG
FLI1	hTFtarget	NC_040046.1:8264483-8269483	3249	3273	+	7.14e-06	TTTTTCTTTTTTTTTTTTTTCCTTT
CEBPA	hTFtarget	NC_040046.1:8264483-8269483	4805	4816	-	7.15e-06	GAGAGGAAGTAA
FOXA1	hTFtarget	NC_040046.1:8264483-8269483	4589	4604	+	7.16e-06	CCTATATGCACACTTA
NFE2	hTFtarget	NC_040046.1:8264483-8269483	511	524	-	7.17e-06	GCATTGCTGAATCA
YY1	hTFtarget	NC_040046.1:8264483-8269483	54	69	-	7.17e-06	AAAGTGGCTGCTACCT
LHX5	database	NC_040046.1:8264483-8269483	1129	1141	-	7.17e-06	TTATTTAATTAAT
ETS1	hTFtarget	NC_040046.1:8264483-8269483	4921	4929	+	7.18e-06	CTTCCGCCC
CTCF	hTFtarget	NC_040046.1:8264483-8269483	711	722	+	7.18e-06	TGGAATTGCTGC
ELK1	hTFtarget	NC_040046.1:8264483-8269483	4920	4928	-	7.18e-06	GGCGGAAGC
FLI1	hTFtarget	NC_040046.1:8264483-8269483	3927	3951	+	7.19e-06	TGTCCCTGCCTTCCTGACATTCTAT
E2F4	hTFtarget	NC_040046.1:8264483-8269483	2942	2953	+	7.2e-06	TGTGATTGGCTC
LHX3	database	NC_040046.1:8264483-8269483	1129	1141	-	7.21e-06	TTATTTAATTAAT
EHF	hTFtarget	NC_040046.1:8264483-8269483	3243	3264	-	7.21e-06	AAAAAAAAAAGAAAAAAAAAGA
BRD4	hTFtarget	NC_040046.1:8264483-8269483	3250	3274	-	7.22e-06	AAAAGGAAAAAAAAAAAAAAGAAAA
SP2	hTFtarget	NC_040046.1:8264483-8269483	3244	3265	+	7.22e-06	CTTTTTTTTTCTTTTTTTTTTT
SP2	hTFtarget	NC_040046.1:8264483-8269483	4018	4039	-	7.22e-06	ATTTATTTATTTATTTATTTTC
CDK9	hTFtarget	NC_040046.1:8264483-8269483	3265	3280	-	7.22e-06	AAAAGAAAAAGGAAAA
ETS1	hTFtarget	NC_040046.1:8264483-8269483	1007	1022	-	7.23e-06	ACTACAAATTCCACAA
CDK8	hTFtarget	NC_040046.1:8264483-8269483	3245	3260	+	7.23e-06	TTTTTTTTTCTTTTTT
TP53	hTFtarget	NC_040046.1:8264483-8269483	3547	3568	+	7.24e-06	CTGAAACAGCCAGGCAGAGAGA
CTCF	hTFtarget	NC_040046.1:8264483-8269483	4890	4905	-	7.26e-06	GCCCACCCCCTACAGG
FOXM1	hTFtarget	NC_040046.1:8264483-8269483	4620	4630	-	7.27e-06	AAAGGCAAACA
MED1	hTFtarget	NC_040046.1:8264483-8269483	4802	4817	+	7.27e-06	ATTTTACTTCCTCTCC
SETDB1	hTFtarget	NC_040046.1:8264483-8269483	3883	3901	+	7.27e-06	AAAAGGATTTCTCAGCAGA
SPI1	hTFtarget	NC_040046.1:8264483-8269483	2942	2953	-	7.27e-06	GAGCCAATCACA
FOXP3	database	NC_040046.1:8264483-8269483	4616	4624	+	7.28e-06	AATTTGTTT
SRY	database	NC_040046.1:8264483-8269483	2594	2602	+	7.28e-06	TTTTGTTTT
FOXP3	database	NC_040046.1:8264483-8269483	4616	4624	-	7.28e-06	AAACAAATT
SRY	database	NC_040046.1:8264483-8269483	2594	2602	-	7.28e-06	AAAACAAAA
GABPA	hTFtarget	NC_040046.1:8264483-8269483	1007	1022	+	7.3e-06	TTGTGGAATTTGTAGT
EPAS1	hTFtarget	NC_040046.1:8264483-8269483	3628	3643	+	7.3e-06	ATGGAAACCAGGGGAA
FOXM1	hTFtarget	NC_040046.1:8264483-8269483	2942	2953	-	7.32e-06	GAGCCAATCACA
ERG	hTFtarget	NC_040046.1:8264483-8269483	3240	3264	+	7.32e-06	CATTCTTTTTTTTTCTTTTTTTTTT
ARID3A	database	NC_040046.1:8264483-8269483	1132	1153	+	7.34e-06	AATTAAATAAATAAATAAATAA
FLI1	hTFtarget	NC_040046.1:8264483-8269483	3933	3941	-	7.34e-06	AGGAAGGCA
GATA2	hTFtarget	NC_040046.1:8264483-8269483	3737	3745	+	7.34e-06	CTTCCTGTT
GATA2	hTFtarget	NC_040046.1:8264483-8269483	4808	4816	-	7.34e-06	GAGAGGAAG
GATA2	hTFtarget	NC_040046.1:8264483-8269483	4808	4816	-	7.34e-06	GAGAGGAAG
GATA2	hTFtarget	NC_040046.1:8264483-8269483	3737	3745	+	7.34e-06	CTTCCTGTT
GMEB2	hTFtarget	NC_040046.1:8264483-8269483	2944	2952	-	7.34e-06	AGCCAATCA
HCFC1	hTFtarget	NC_040046.1:8264483-8269483	1004	1025	-	7.34e-06	CAGACTACAAATTCCACAAGCT
NFYA	hTFtarget	NC_040046.1:8264483-8269483	2944	2952	-	7.34e-06	AGCCAATCA
BRD4	hTFtarget	NC_040046.1:8264483-8269483	3737	3745	-	7.34e-06	AACAGGAAG
RUNX1T1	hTFtarget	NC_040046.1:8264483-8269483	4807	4818	-	7.34e-06	TGGAGAGGAAGT
SPI1	hTFtarget	NC_040046.1:8264483-8269483	2944	2952	-	7.34e-06	AGCCAATCA
CBFB	database	NC_040046.1:8264483-8269483	3669	3679	+	7.37e-06	CCTGTGGTTAG
ERMAP	hTFtarget	NC_040046.1:8264483-8269483	4806	4817	-	7.37e-06	GGAGAGGAAGTA
REST	hTFtarget	NC_040046.1:8264483-8269483	3770	3785	-	7.37e-06	CTAGTCCTGGTGCTGG
CBFB	database	NC_040046.1:8264483-8269483	3669	3679	+	7.37e-06	CCTGTGGTTAG
SPI1	hTFtarget	NC_040046.1:8264483-8269483	4916	4931	+	7.38e-06	GTTGGCTTCCGCCCAG
TBX3	database	NC_040046.1:8264483-8269483	2690	2713	+	7.44e-06	ATGCAGAGACCCAGATGTGAGAAT
RUNX1	hTFtarget	NC_040046.1:8264483-8269483	565	576	-	7.47e-06	CCCCCTTCCTGA
CTCF	hTFtarget	NC_040046.1:8264483-8269483	4890	4903	-	7.5e-06	CCACCCCCTACAGG
PHOX2B	database	NC_040046.1:8264483-8269483	4941	4951	-	7.52e-06	TAATCTGATTA
ZNF143	hTFtarget	NC_040046.1:8264483-8269483	2089	2109	+	7.53e-06	ATCTTCAAAATGTAAAAAATT
RELA	hTFtarget	NC_040046.1:8264483-8269483	4277	4288	+	7.54e-06	AGGGGATTTTCA
ZNF143	hTFtarget	NC_040046.1:8264483-8269483	1009	1022	-	7.54e-06	ACTACAAATTCCAC
ERG	hTFtarget	NC_040046.1:8264483-8269483	3255	3279	+	7.54e-06	TTTTTTTTTTTTTTCCTTTTTCTTT
ZNF384	hTFtarget	NC_040046.1:8264483-8269483	3254	3275	+	7.56e-06	CTTTTTTTTTTTTTTCCTTTTT
MYC	hTFtarget	NC_040046.1:8264483-8269483	3261	3275	+	7.58e-06	TTTTTTTTCCTTTTT
TRIM28	hTFtarget	NC_040046.1:8264483-8269483	3390	3405	+	7.6e-06	CTGTGCCTCAAGGCTT
ZNF143	hTFtarget	NC_040046.1:8264483-8269483	1011	1022	+	7.6e-06	GGAATTTGTAGT
SPI1	database	NC_040046.1:8264483-8269483	4219	4235	+	7.61e-06	AGAAAAAGGAGGTGGGA
IRF5	hTFtarget	NC_040046.1:8264483-8269483	3256	3271	-	7.62e-06	AGGAAAAAAAAAAAAA
FLI1	hTFtarget	NC_040046.1:8264483-8269483	1666	1677	+	7.63e-06	CTTTCCTTCCAT
REST	hTFtarget	NC_040046.1:8264483-8269483	3770	3785	-	7.64e-06	CTAGTCCTGGTGCTGG
GTF2I	hTFtarget	NC_040046.1:8264483-8269483	1428	1449	+	7.65e-06	ATAGCTCCATCTGGCACATGGG
ERG	hTFtarget	NC_040046.1:8264483-8269483	3257	3272	+	7.65e-06	TTTTTTTTTTTTCCTT
RARA	hTFtarget	NC_040046.1:8264483-8269483	4806	4817	-	7.68e-06	GGAGAGGAAGTA
ZNF143	hTFtarget	NC_040046.1:8264483-8269483	3209	3230	-	7.68e-06	ACAGTTATCATATGACAAGTTT
CTCF	hTFtarget	NC_040046.1:8264483-8269483	4890	4905	-	7.7e-06	GCCCACCCCCTACAGG
CTCF	hTFtarget	NC_040046.1:8264483-8269483	4889	4904	-	7.71e-06	CCCACCCCCTACAGGT
SETDB1	hTFtarget	NC_040046.1:8264483-8269483	4570	4593	+	7.72e-06	TCATTTATTTGGTTTTTGCCCTAT
NR5A2	hTFtarget	NC_040046.1:8264483-8269483	4363	4378	+	7.73e-06	GTTGGCAAATTGCCTG
NANOG	hTFtarget	NC_040046.1:8264483-8269483	2193	2203	+	7.77e-06	TCCCTTTCTTT
EP300	hTFtarget	NC_040046.1:8264483-8269483	2209	2220	+	7.79e-06	TAACTACATAAG
BTAF1	hTFtarget	NC_040046.1:8264483-8269483	3237	3252	-	7.8e-06	AAAAAAAAGAATGCAA
REST	hTFtarget	NC_040046.1:8264483-8269483	3770	3785	-	7.85e-06	CTAGTCCTGGTGCTGG
TRIM24	hTFtarget	NC_040046.1:8264483-8269483	4026	4047	+	7.86e-06	ATAAATAAATAAATAAATAAAA
ZNF280D	hTFtarget	NC_040046.1:8264483-8269483	4214	4229	+	7.86e-06	GAAGAAGAAAAAGGAG
SPI1	database	NC_040046.1:8264483-8269483	4219	4235	+	7.88e-06	AGAAAAAGGAGGTGGGA
SP2	hTFtarget	NC_040046.1:8264483-8269483	3594	3614	-	7.88e-06	AACAGATTTAATCACAGAAAT
SPI1	hTFtarget	NC_040046.1:8264483-8269483	4820	4835	-	7.88e-06	TGCTTTCTTCTGGCAA
STAT1	hTFtarget	NC_040046.1:8264483-8269483	3266	3281	+	7.88e-06	TTTCCTTTTTCTTTTT
GRHL1	database	NC_040046.1:8264483-8269483	3485	3496	+	7.88e-06	TATACCGGTTTT
RXRA	hTFtarget	NC_040046.1:8264483-8269483	4805	4816	+	7.89e-06	TTACTTCCTCTC
ZNF143	hTFtarget	NC_040046.1:8264483-8269483	3247	3267	-	7.89e-06	AAAAAAAAAAAAAGAAAAAAA
CDC5L	database	NC_040046.1:8264483-8269483	614	628	+	7.93e-06	ATGTGATAACATAAT
CDC5L	database	NC_040046.1:8264483-8269483	614	628	-	7.94e-06	ATTATGTTATCACAT
REST	hTFtarget	NC_040046.1:8264483-8269483	3770	3785	-	7.95e-06	CTAGTCCTGGTGCTGG
ZNF92	hTFtarget	NC_040046.1:8264483-8269483	1121	1145	-	7.95e-06	TTATTTATTTAATTAATTTATTTAT
REST	hTFtarget	NC_040046.1:8264483-8269483	3770	3785	-	7.97e-06	CTAGTCCTGGTGCTGG
AR	hTFtarget	NC_040046.1:8264483-8269483	4619	4630	+	7.97e-06	TTGTTTGCCTTT
IRF3	database	NC_040046.1:8264483-8269483	1902	1915	-	8e-06	GAGAAGGGAAACAG
FOXK1	hTFtarget	NC_040046.1:8264483-8269483	3328	3343	-	8e-06	ACACAAAAACATACAT
REST	hTFtarget	NC_040046.1:8264483-8269483	3770	3785	-	8.01e-06	CTAGTCCTGGTGCTGG
GATA1	database	NC_040046.1:8264483-8269483	560	569	-	8.03e-06	CCTGATAACA
SOX10	hTFtarget	NC_040046.1:8264483-8269483	1467	1488	-	8.03e-06	AAGGACAAAACATTGTTTTTTC
CBFB	hTFtarget	NC_040046.1:8264483-8269483	564	575	+	8.03e-06	ATCAGGAAGGGG
IRF3	hTFtarget	NC_040046.1:8264483-8269483	3250	3265	-	8.05e-06	AAAAAAAAAAAGAAAA
ELL2	hTFtarget	NC_040046.1:8264483-8269483	1430	1448	+	8.05e-06	AGCTCCATCTGGCACATGG
ZEB1	database	NC_040046.1:8264483-8269483	3200	3208	+	8.06e-06	CTGTTTCAG
ZEB1	database	NC_040046.1:8264483-8269483	3547	3555	-	8.06e-06	CTGTTTCAG
EOMES	database	NC_040046.1:8264483-8269483	2939	2947	+	8.06e-06	AGGTGTGAT
FLI1	hTFtarget	NC_040046.1:8264483-8269483	3670	3678	-	8.06e-06	TAACCACAG
NCOR2	hTFtarget	NC_040046.1:8264483-8269483	3670	3678	-	8.06e-06	TAACCACAG
PML	hTFtarget	NC_040046.1:8264483-8269483	3670	3678	-	8.06e-06	TAACCACAG
RUNX1	hTFtarget	NC_040046.1:8264483-8269483	3670	3678	-	8.06e-06	TAACCACAG
RUNX1	hTFtarget	NC_040046.1:8264483-8269483	3670	3678	-	8.06e-06	TAACCACAG
RUNX1	hTFtarget	NC_040046.1:8264483-8269483	3670	3678	-	8.06e-06	TAACCACAG
RUNX1	hTFtarget	NC_040046.1:8264483-8269483	3670	3678	-	8.06e-06	TAACCACAG
RUNX1	hTFtarget	NC_040046.1:8264483-8269483	3670	3678	-	8.06e-06	TAACCACAG
RUNX1T1	hTFtarget	NC_040046.1:8264483-8269483	3670	3678	-	8.06e-06	TAACCACAG
SMAD1	hTFtarget	NC_040046.1:8264483-8269483	4807	4815	-	8.06e-06	AGAGGAAGT
STAT3	hTFtarget	NC_040046.1:8264483-8269483	3954	3969	-	8.06e-06	AATGGTTGAGAATGGT
TAL1	hTFtarget	NC_040046.1:8264483-8269483	3670	3678	-	8.06e-06	TAACCACAG
TAL1	hTFtarget	NC_040046.1:8264483-8269483	3670	3678	-	8.06e-06	TAACCACAG
TBL1XR1	hTFtarget	NC_040046.1:8264483-8269483	3670	3678	-	8.06e-06	TAACCACAG
TBX21	hTFtarget	NC_040046.1:8264483-8269483	3670	3678	-	8.06e-06	TAACCACAG
CDK8	hTFtarget	NC_040046.1:8264483-8269483	3670	3678	-	8.06e-06	TAACCACAG
EP300	hTFtarget	NC_040046.1:8264483-8269483	3670	3678	-	8.06e-06	TAACCACAG
REST	hTFtarget	NC_040046.1:8264483-8269483	3770	3785	-	8.09e-06	CTAGTCCTGGTGCTGG
BARHL1	database	NC_040046.1:8264483-8269483	1267	1282	-	8.09e-06	TAACTGCTGATAAATG
AR	hTFtarget	NC_040046.1:8264483-8269483	4019	4043	-	8.12e-06	ATTTATTTATTTATTTATTTATTTT
USF1	hTFtarget	NC_040046.1:8264483-8269483	1666	1687	-	8.13e-06	GCACTGACAAATGGAAGGAAAG
SP2	hTFtarget	NC_040046.1:8264483-8269483	3252	3273	+	8.15e-06	TTCTTTTTTTTTTTTTTCCTTT
GATA1	hTFtarget	NC_040046.1:8264483-8269483	1578	1597	+	8.19e-06	CAACAGCATGTAGCAGGTAA
SPI1	hTFtarget	NC_040046.1:8264483-8269483	4889	4904	+	8.19e-06	ACCTGTAGGGGGTGGG
ETV4	hTFtarget	NC_040046.1:8264483-8269483	3339	3360	-	8.2e-06	TACATGCAGACAACCATACACA
CTCF	hTFtarget	NC_040046.1:8264483-8269483	4890	4903	+	8.22e-06	CCTGTAGGGGGTGG
ZNF143	hTFtarget	NC_040046.1:8264483-8269483	1135	1159	-	8.23e-06	TCTTATTTATTTATTTATTTATTTA
CTCF	hTFtarget	NC_040046.1:8264483-8269483	4890	4907	-	8.23e-06	TCGCCCACCCCCTACAGG
TRIM28	hTFtarget	NC_040046.1:8264483-8269483	3932	3953	-	8.24e-06	ACATAGAATGTCAGGAAGGCAG
CIITA	hTFtarget	NC_040046.1:8264483-8269483	2937	2952	-	8.24e-06	AGCCAATCACACCTCA
BCL6	database	NC_040046.1:8264483-8269483	2764	2777	-	8.25e-06	TTCTTTCTTGAGTT
SPI1	hTFtarget	NC_040046.1:8264483-8269483	1007	1022	-	8.25e-06	ACTACAAATTCCACAA
ZNF713	database	NC_040046.1:8264483-8269483	4550	4566	-	8.25e-06	TGCATGGCATTTTTCAT
RCOR1	hTFtarget	NC_040046.1:8264483-8269483	1434	1449	+	8.27e-06	CCATCTGGCACATGGG
TBX3	database	NC_040046.1:8264483-8269483	2690	2713	+	8.28e-06	ATGCAGAGACCCAGATGTGAGAAT
EP300	hTFtarget	NC_040046.1:8264483-8269483	1054	1069	-	8.29e-06	GGCTCAGTTCAGTCCT
HIF1A	hTFtarget	NC_040046.1:8264483-8269483	2191	2206	+	8.3e-06	GTTCCCTTTCTTTGCC
FOXO3	database	NC_040046.1:8264483-8269483	4320	4332	+	8.31e-06	GGCTTGTTTTCCC
TP63	hTFtarget	NC_040046.1:8264483-8269483	431	445	+	8.32e-06	TGCTAGAACATGTAT
SMARCA4	hTFtarget	NC_040046.1:8264483-8269483	3264	3279	-	8.33e-06	AAAGAAAAAGGAAAAA
SP2	hTFtarget	NC_040046.1:8264483-8269483	4030	4051	-	8.33e-06	GTATTTTTATTTATTTATTTAT
FOXO3	database	NC_040046.1:8264483-8269483	4320	4332	-	8.4e-06	GGGAAAACAAGCC
USF1	hTFtarget	NC_040046.1:8264483-8269483	1666	1687	-	8.41e-06	GCACTGACAAATGGAAGGAAAG
RXRA	database	NC_040046.1:8264483-8269483	1454	1466	+	8.44e-06	GGGGCAAGGGGAA
POLR3A	hTFtarget	NC_040046.1:8264483-8269483	3243	3258	-	8.46e-06	AAAAGAAAAAAAAAGA
IRF7	database	NC_040046.1:8264483-8269483	1169	1178	+	8.47e-06	GAAAGTGAAT
BTAF1	hTFtarget	NC_040046.1:8264483-8269483	3266	3281	-	8.47e-06	AAAAAGAAAAAGGAAA
CDK9	hTFtarget	NC_040046.1:8264483-8269483	3252	3267	-	8.47e-06	AAAAAAAAAAAAAGAA
MED1	hTFtarget	NC_040046.1:8264483-8269483	3264	3279	+	8.48e-06	TTTTTCCTTTTTCTTT
SIN3A	hTFtarget	NC_040046.1:8264483-8269483	4618	4630	+	8.48e-06	TTTGTTTGCCTTT
RXRA	database	NC_040046.1:8264483-8269483	1454	1466	-	8.48e-06	TTCCCCTTGCCCC
RUNX1	hTFtarget	NC_040046.1:8264483-8269483	4805	4816	-	8.51e-06	GAGAGGAAGTAA
USF2	hTFtarget	NC_040046.1:8264483-8269483	4695	4710	-	8.51e-06	TCTGACCAATTAAATA
POLR2A	hTFtarget	NC_040046.1:8264483-8269483	4222	4233	+	8.52e-06	AAAAGGAGGTGG
ZIC1	database	NC_040046.1:8264483-8269483	4897	4905	+	8.53e-06	GGGGTGGGC
CTCF	hTFtarget	NC_040046.1:8264483-8269483	4888	4903	-	8.54e-06	CCACCCCCTACAGGTT
IRF1	hTFtarget	NC_040046.1:8264483-8269483	3244	3259	+	8.55e-06	CTTTTTTTTTCTTTTT
PRAME	hTFtarget	NC_040046.1:8264483-8269483	4895	4906	+	8.55e-06	AGGGGGTGGGCG
SIN3A	hTFtarget	NC_040046.1:8264483-8269483	4537	4548	+	8.59e-06	CTGATGCTGAAA
TAL1	hTFtarget	NC_040046.1:8264483-8269483	947	964	-	8.59e-06	TGATATTTGAAGATAAGG
BRD4	hTFtarget	NC_040046.1:8264483-8269483	3250	3271	-	8.64e-06	AGGAAAAAAAAAAAAAAGAAAA
CTCF	hTFtarget	NC_040046.1:8264483-8269483	4890	4907	+	8.64e-06	CCTGTAGGGGGTGGGCGA
ELF1	database	NC_040046.1:8264483-8269483	3735	3747	-	8.66e-06	GAAACAGGAAGAA
BACH1	hTFtarget	NC_040046.1:8264483-8269483	510	525	+	8.66e-06	CTGATTCAGCAATGCT
NFIX	database	NC_040046.1:8264483-8269483	4364	4378	+	8.66e-06	TTGGCAAATTGCCTG
MED1	hTFtarget	NC_040046.1:8264483-8269483	3245	3260	-	8.67e-06	AAAAAAGAAAAAAAAA
ETS1	hTFtarget	NC_040046.1:8264483-8269483	1009	1024	+	8.69e-06	GTGGAATTTGTAGTCT
MEF2A	database	NC_040046.1:8264483-8269483	2270	2281	-	8.7e-06	TGCTATTTTTAT
MYC	hTFtarget	NC_040046.1:8264483-8269483	1458	1472	-	8.7e-06	TTTTTCTTCCCCTTG
REST	hTFtarget	NC_040046.1:8264483-8269483	3770	3785	-	8.72e-06	CTAGTCCTGGTGCTGG
ELF1	hTFtarget	NC_040046.1:8264483-8269483	1007	1022	-	8.72e-06	ACTACAAATTCCACAA
ARNT	hTFtarget	NC_040046.1:8264483-8269483	3329	3344	+	8.76e-06	TGTATGTTTTTGTGTA
PALB2	hTFtarget	NC_040046.1:8264483-8269483	1099	1114	+	8.76e-06	TTTTTCTCACCTAAGT
ZNF143	hTFtarget	NC_040046.1:8264483-8269483	3868	3881	+	8.76e-06	GCTGCTGATCCCAG
OTX2	hTFtarget	NC_040046.1:8264483-8269483	3473	3488	+	8.78e-06	TCCCTTCTCATGTATA
STAT1	hTFtarget	NC_040046.1:8264483-8269483	3244	3259	+	8.78e-06	CTTTTTTTTTCTTTTT
IRF4	database	NC_040046.1:8264483-8269483	3561	3576	+	8.78e-06	CAGAGAGAAAATCAAA
SRF	hTFtarget	NC_040046.1:8264483-8269483	963	976	+	8.79e-06	CATACCAAAAAAGG
FOXA3	database	NC_040046.1:8264483-8269483	4017	4029	-	8.82e-06	TTATTTATTTTCC
SUZ12	hTFtarget	NC_040046.1:8264483-8269483	2233	2244	-	8.82e-06	CACATGGACACC
BRD2	hTFtarget	NC_040046.1:8264483-8269483	3349	3360	-	8.83e-06	TACATGCAGACA
MED1	hTFtarget	NC_040046.1:8264483-8269483	1458	1473	+	8.84e-06	CAAGGGGAAGAAAAAA
NR3C1	hTFtarget	NC_040046.1:8264483-8269483	1495	1510	-	8.84e-06	GAACTTGCATTTCAGG
YY1	hTFtarget	NC_040046.1:8264483-8269483	3750	3771	+	8.84e-06	GTGCCTCCATCACTGGCTCCCC
RELA	hTFtarget	NC_040046.1:8264483-8269483	3909	3920	+	8.86e-06	CTTCATTTCCCT
ZNF92	hTFtarget	NC_040046.1:8264483-8269483	3254	3278	+	8.86e-06	CTTTTTTTTTTTTTTCCTTTTTCTT
ZNF32	database	NC_040046.1:8264483-8269483	3439	3447	+	8.86e-06	TATATATAT
ZNF32	database	NC_040046.1:8264483-8269483	3438	3446	-	8.86e-06	TATATATAT
IRF4	database	NC_040046.1:8264483-8269483	3561	3576	+	8.87e-06	CAGAGAGAAAATCAAA
SIX5	hTFtarget	NC_040046.1:8264483-8269483	1667	1687	-	8.87e-06	GCACTGACAAATGGAAGGAAA
SPI1	hTFtarget	NC_040046.1:8264483-8269483	2942	2953	-	8.87e-06	GAGCCAATCACA
KDM5B	hTFtarget	NC_040046.1:8264483-8269483	3252	3267	+	8.9e-06	TTCTTTTTTTTTTTTT
GFI1	database	NC_040046.1:8264483-8269483	590	599	+	8.94e-06	GCAGTGATTG
FOXA1	hTFtarget	NC_040046.1:8264483-8269483	4620	4628	-	8.94e-06	AGGCAAACA
FOXA1	hTFtarget	NC_040046.1:8264483-8269483	4620	4628	-	8.94e-06	AGGCAAACA
FOXA2	hTFtarget	NC_040046.1:8264483-8269483	4620	4628	-	8.94e-06	AGGCAAACA
MYB	hTFtarget	NC_040046.1:8264483-8269483	4774	4782	-	8.94e-06	CAACTGTCA
NKX2-1	hTFtarget	NC_040046.1:8264483-8269483	3744	3752	-	8.94e-06	CACTTGAAA
NKX3-1	hTFtarget	NC_040046.1:8264483-8269483	2388	2396	+	8.94e-06	AAGCACTTA
GFI1	database	NC_040046.1:8264483-8269483	590	599	+	8.94e-06	GCAGTGATTG
SMARCA4	hTFtarget	NC_040046.1:8264483-8269483	4802	4817	+	8.96e-06	ATTTTACTTCCTCTCC
SPI1	hTFtarget	NC_040046.1:8264483-8269483	4813	4828	+	8.96e-06	TCTCCAATTGCCAGAA
POU5F1	hTFtarget	NC_040046.1:8264483-8269483	4589	4600	+	8.99e-06	CCTATATGCACA
MED1	hTFtarget	NC_040046.1:8264483-8269483	3246	3261	+	9e-06	TTTTTTTTCTTTTTTT
IRF1	hTFtarget	NC_040046.1:8264483-8269483	3255	3270	-	9.01e-06	GGAAAAAAAAAAAAAA
SETDB1	hTFtarget	NC_040046.1:8264483-8269483	229	250	-	9.01e-06	AGGAATTCACATTGATCTGAAA
TRIM24	hTFtarget	NC_040046.1:8264483-8269483	772	787	+	9.02e-06	CCTGTCATCCCACTCA
UBN1	hTFtarget	NC_040046.1:8264483-8269483	4081	4095	-	9.02e-06	CATGAATTTTCCAGT
CDK9	hTFtarget	NC_040046.1:8264483-8269483	3260	3275	-	9.02e-06	AAAAAGGAAAAAAAAA
CTCF	hTFtarget	NC_040046.1:8264483-8269483	4890	4905	+	9.02e-06	CCTGTAGGGGGTGGGC
AR	hTFtarget	NC_040046.1:8264483-8269483	4029	4050	+	9.04e-06	AATAAATAAATAAATAAAAATA
REX1	database	NC_040046.1:8264483-8269483	4427	4436	+	9.05e-06	TTAGCCATTA
SMAD4	hTFtarget	NC_040046.1:8264483-8269483	1663	1678	-	9.06e-06	AATGGAAGGAAAGATA
EZH2	hTFtarget	NC_040046.1:8264483-8269483	967	978	-	9.08e-06	CACCTTTTTTGG
CTCF	hTFtarget	NC_040046.1:8264483-8269483	4889	4903	-	9.08e-06	CCACCCCCTACAGGT
EZH2	hTFtarget	NC_040046.1:8264483-8269483	4443	4460	+	9.13e-06	TATTGATTCCAGTGGAAT
FOXO3	hTFtarget	NC_040046.1:8264483-8269483	3331	3355	-	9.16e-06	GCAGACAACCATACACAAAAACATA
CTCF	hTFtarget	NC_040046.1:8264483-8269483	4889	4902	-	9.17e-06	CACCCCCTACAGGT
CDK9	hTFtarget	NC_040046.1:8264483-8269483	1007	1022	+	9.18e-06	TTGTGGAATTTGTAGT
FLI1	hTFtarget	NC_040046.1:8264483-8269483	1666	1677	-	9.22e-06	ATGGAAGGAAAG
IRF3	hTFtarget	NC_040046.1:8264483-8269483	3262	3283	-	9.22e-06	TTAAAAAGAAAAAGGAAAAAAA
CTCF	hTFtarget	NC_040046.1:8264483-8269483	4888	4903	+	9.24e-06	AACCTGTAGGGGGTGG
REPIN1	hTFtarget	NC_040046.1:8264483-8269483	822	833	-	9.25e-06	GCACAGCTGATG
ONECUT2	database	NC_040046.1:8264483-8269483	4031	4051	-	9.26e-06	GTATTTTTATTTATTTATTTA
TEAD4	database	NC_040046.1:8264483-8269483	1424	1435	-	9.27e-06	GGAGCTATTATT
CTCF	hTFtarget	NC_040046.1:8264483-8269483	4889	4903	+	9.27e-06	ACCTGTAGGGGGTGG
TEAD4	database	NC_040046.1:8264483-8269483	1424	1435	+	9.27e-06	AATAATAGCTCC
POLR3A	hTFtarget	NC_040046.1:8264483-8269483	3266	3281	-	9.29e-06	AAAAAGAAAAAGGAAA
AR	hTFtarget	NC_040046.1:8264483-8269483	2875	2890	+	9.31e-06	AGAGGAATGGAAAGTC
BTAF1	hTFtarget	NC_040046.1:8264483-8269483	3240	3255	-	9.32e-06	AGAAAAAAAAAGAATG
IRF4	database	NC_040046.1:8264483-8269483	3267	3282	-	9.32e-06	TAAAAAGAAAAAGGAA
PDX1	database	NC_040046.1:8264483-8269483	1216	1227	-	9.33e-06	AGCCATTAAAAA
GATA3	database	NC_040046.1:8264483-8269483	4272	4280	+	9.34e-06	CAGATAGGG
RXRG	hTFtarget	NC_040046.1:8264483-8269483	4808	4816	+	9.34e-06	CTTCCTCTC
SPI1	hTFtarget	NC_040046.1:8264483-8269483	4889	4904	+	9.34e-06	ACCTGTAGGGGGTGGG
NFYA	database	NC_040046.1:8264483-8269483	2937	2954	+	9.35e-06	TGAGGTGTGATTGGCTCA
FLI1	hTFtarget	NC_040046.1:8264483-8269483	3926	3941	-	9.36e-06	AGGAAGGCAGGGACAA
NANOG	hTFtarget	NC_040046.1:8264483-8269483	4667	4682	+	9.36e-06	TTTTTCTCATGTTTAT
HOXB9	database	NC_040046.1:8264483-8269483	1214	1229	-	9.38e-06	AAAGCCATTAAAAAGC
RELA	hTFtarget	NC_040046.1:8264483-8269483	4805	4820	-	9.39e-06	ATTGGAGAGGAAGTAA
EP300	hTFtarget	NC_040046.1:8264483-8269483	3626	3643	+	9.39e-06	GCATGGAAACCAGGGGAA
SMARCA4	hTFtarget	NC_040046.1:8264483-8269483	3251	3266	-	9.4e-06	AAAAAAAAAAAAGAAA
SMARCA4	hTFtarget	NC_040046.1:8264483-8269483	3256	3271	-	9.4e-06	AGGAAAAAAAAAAAAA
CDK8	hTFtarget	NC_040046.1:8264483-8269483	3248	3263	+	9.4e-06	TTTTTTCTTTTTTTTT
ETV1	hTFtarget	NC_040046.1:8264483-8269483	4675	4685	+	9.41e-06	ATGTTTATATT
MED1	hTFtarget	NC_040046.1:8264483-8269483	4920	4928	-	9.41e-06	GGCGGAAGC
RELA	hTFtarget	NC_040046.1:8264483-8269483	4277	4288	+	9.42e-06	AGGGGATTTTCA
RELA	hTFtarget	NC_040046.1:8264483-8269483	1009	1024	+	9.42e-06	GTGGAATTTGTAGTCT
CTCF	hTFtarget	NC_040046.1:8264483-8269483	4890	4901	+	9.42e-06	CCTGTAGGGGGT
MAFA	database	NC_040046.1:8264483-8269483	2044	2064	-	9.43e-06	CTGCTGATGCTGAGGCAATCA
AR	hTFtarget	NC_040046.1:8264483-8269483	1147	1171	-	9.43e-06	TTCTATGTATAATCTTATTTATTTA
IRF4	database	NC_040046.1:8264483-8269483	3267	3282	-	9.44e-06	TAAAAAGAAAAAGGAA
NFATC1	database	NC_040046.1:8264483-8269483	2071	2083	-	9.44e-06	AGGAAATTTCAAA
TEAD3	database	NC_040046.1:8264483-8269483	4538	4552	+	9.45e-06	TGATGCTGAAATATG
ASCL2	hTFtarget	NC_040046.1:8264483-8269483	1494	1509	+	9.45e-06	ACCTGAAATGCAAGTT
EP300	hTFtarget	NC_040046.1:8264483-8269483	4805	4817	+	9.45e-06	TTACTTCCTCTCC
TEAD3	database	NC_040046.1:8264483-8269483	4538	4552	-	9.45e-06	CATATTTCAGCATCA
MAFA	database	NC_040046.1:8264483-8269483	2044	2064	-	9.46e-06	CTGCTGATGCTGAGGCAATCA
ZNF274	hTFtarget	NC_040046.1:8264483-8269483	1769	1782	-	9.47e-06	CAGTGGAGAGAAAA
TBR1	database	NC_040046.1:8264483-8269483	2938	2948	+	9.47e-06	GAGGTGTGATT
USF1	hTFtarget	NC_040046.1:8264483-8269483	3855	3869	-	9.48e-06	GCTCACCACATGACC
BCL6	hTFtarget	NC_040046.1:8264483-8269483	4806	4817	+	9.51e-06	TACTTCCTCTCC
GLYR1	hTFtarget	NC_040046.1:8264483-8269483	2694	2715	-	9.52e-06	TCATTCTCACATCTGGGTCTCT
BRD4	hTFtarget	NC_040046.1:8264483-8269483	4440	4461	+	9.53e-06	TGCTATTGATTCCAGTGGAATT
RFX5	hTFtarget	NC_040046.1:8264483-8269483	4775	4790	+	9.53e-06	GACAGTTGTTTCTATG
ESR1	hTFtarget	NC_040046.1:8264483-8269483	2173	2194	+	9.54e-06	CTGTTTGTGATTTAGATTGTTC
GATA1	hTFtarget	NC_040046.1:8264483-8269483	948	964	+	9.54e-06	CTTATCTTCAAATATCA
MAZ	hTFtarget	NC_040046.1:8264483-8269483	4889	4904	+	9.54e-06	ACCTGTAGGGGGTGGG
CTCF	hTFtarget	NC_040046.1:8264483-8269483	4889	4902	-	9.54e-06	CACCCCCTACAGGT
IRF7	database	NC_040046.1:8264483-8269483	1169	1178	+	9.57e-06	GAAAGTGAAT
ZNF92	hTFtarget	NC_040046.1:8264483-8269483	1125	1149	-	9.58e-06	TTATTTATTTATTTAATTAATTTAT
HOXA1	database	NC_040046.1:8264483-8269483	2624	2633	-	9.6e-06	TTGATGGCTG
TAL1	hTFtarget	NC_040046.1:8264483-8269483	3718	3729	+	9.6e-06	CAGCTCTTTTCT
HOXA1	database	NC_040046.1:8264483-8269483	2624	2633	+	9.6e-06	CAGCCATCAA
FGF9	database	NC_040046.1:8264483-8269483	2980	2990	-	9.61e-06	CCTATTCCCAT
ESR1	hTFtarget	NC_040046.1:8264483-8269483	3552	3567	+	9.63e-06	ACAGCCAGGCAGAGAG
IRF2	hTFtarget	NC_040046.1:8264483-8269483	3242	3260	-	9.67e-06	AAAAAAGAAAAAAAAAGAA
SMAD4	hTFtarget	NC_040046.1:8264483-8269483	4445	4460	-	9.68e-06	ATTCCACTGGAATCAA
MYC	hTFtarget	NC_040046.1:8264483-8269483	3261	3276	-	9.73e-06	GAAAAAGGAAAAAAAA
CTCF	hTFtarget	NC_040046.1:8264483-8269483	4890	4908	-	9.74e-06	TTCGCCCACCCCCTACAGG
CTCF	hTFtarget	NC_040046.1:8264483-8269483	4890	4908	-	9.74e-06	TTCGCCCACCCCCTACAGG
MED1	hTFtarget	NC_040046.1:8264483-8269483	3736	3747	-	9.76e-06	GAAACAGGAAGA
CTCF	hTFtarget	NC_040046.1:8264483-8269483	4888	4906	+	9.77e-06	AACCTGTAGGGGGTGGGCG
NFAT5	database	NC_040046.1:8264483-8269483	2881	2895	-	9.78e-06	CATGAGACTTTCCAT
TCF3	hTFtarget	NC_040046.1:8264483-8269483	1459	1472	+	9.79e-06	AAGGGGAAGAAAAA
ERG	hTFtarget	NC_040046.1:8264483-8269483	4806	4817	-	9.8e-06	GGAGAGGAAGTA
EZH2	hTFtarget	NC_040046.1:8264483-8269483	2879	2887	-	9.82e-06	TTTCCATTC
PPARD/PPARG	hTFtarget	NC_040046.1:8264483-8269483	2879	2887	-	9.82e-06	TTTCCATTC
CBX4	hTFtarget	NC_040046.1:8264483-8269483	2879	2887	-	9.82e-06	TTTCCATTC
CDK9	hTFtarget	NC_040046.1:8264483-8269483	1457	1472	+	9.82e-06	GCAAGGGGAAGAAAAA
EP300	hTFtarget	NC_040046.1:8264483-8269483	2879	2887	-	9.82e-06	TTTCCATTC
NCOR2	hTFtarget	NC_040046.1:8264483-8269483	1181	1192	-	9.84e-06	AGGAAAAGGAAA
SPI1	hTFtarget	NC_040046.1:8264483-8269483	2942	2953	-	9.84e-06	GAGCCAATCACA
TRIM28	hTFtarget	NC_040046.1:8264483-8269483	229	250	+	9.85e-06	TTTCAGATCAATGTGAATTCCT
NFAT5	database	NC_040046.1:8264483-8269483	2881	2895	+	9.87e-06	ATGGAAAGTCTCATG
PAX5	database	NC_040046.1:8264483-8269483	216	223	-	9.9e-06	GGCTGAGG
MED1	hTFtarget	NC_040046.1:8264483-8269483	3412	3420	-	9.9e-06	CCACAGGGA
PAX5	database	NC_040046.1:8264483-8269483	216	223	+	9.9e-06	CCTCAGCC
FOXF2	database	NC_040046.1:8264483-8269483	4620	4630	+	9.93e-06	TGTTTGCCTTT
SETDB1	hTFtarget	NC_040046.1:8264483-8269483	3887	3902	+	9.93e-06	GGATTTCTCAGCAGAG
CDK9	hTFtarget	NC_040046.1:8264483-8269483	3253	3268	-	9.93e-06	AAAAAAAAAAAAAAGA
FOXF2	database	NC_040046.1:8264483-8269483	4620	4630	-	9.93e-06	AAAGGCAAACA
IRF3	hTFtarget	NC_040046.1:8264483-8269483	3260	3275	-	9.94e-06	AAAAAGGAAAAAAAAA
ZNF143	hTFtarget	NC_040046.1:8264483-8269483	1127	1151	-	9.94e-06	ATTTATTTATTTATTTAATTAATTT
ASCL2	hTFtarget	NC_040046.1:8264483-8269483	3487	3498	+	9.95e-06	TACCGGTTTTGC
MEF2A	hTFtarget	NC_040046.1:8264483-8269483	2268	2283	+	9.95e-06	ACATAAAAATAGCAAC
MTA3	hTFtarget	NC_040046.1:8264483-8269483	4221	4236	-	9.95e-06	CTCCCACCTCCTTTTT
CDX2	hTFtarget	NC_040046.1:8264483-8269483	121	132	+	9.95e-06	CTTTATTGCTCT
EWSR1	hTFtarget	NC_040046.1:8264483-8269483	3931	3946	-	9.96e-06	ATGTCAGGAAGGCAGG
TAL1	hTFtarget	NC_040046.1:8264483-8269483	947	965	-	9.96e-06	ATGATATTTGAAGATAAGG
BRD4	hTFtarget	NC_040046.1:8264483-8269483	3248	3269	-	9.97e-06	GAAAAAAAAAAAAAAGAAAAAA
CDX2	hTFtarget	NC_040046.1:8264483-8269483	121	132	+	9.97e-06	CTTTATTGCTCT
EZH1	hTFtarget	NC_040046.1:8264483-8269483	3627	3644	+	9.99e-06	CATGGAAACCAGGGGAAT
TP53	hTFtarget	NC_040046.1:8264483-8269483	3243	3264	-	9.99e-06	AAAAAAAAAAGAAAAAAAAAGA
MED1	hTFtarget	NC_040046.1:8264483-8269483	3250	3265	+	1e-05	TTTTCTTTTTTTTTTT
MYC	hTFtarget	NC_040046.1:8264483-8269483	3551	3569	+	1e-05	AACAGCCAGGCAGAGAGAA
MYC	hTFtarget	NC_040046.1:8264483-8269483	4889	4904	-	1e-05	CCCACCCCCTACAGGT
REST	hTFtarget	NC_040046.1:8264483-8269483	3770	3789	+	1e-05	CCAGCACCAGGACTAGGGGA
STAT4	hTFtarget	NC_040046.1:8264483-8269483	2077	2088	+	1e-05	ATTTCCTGTGTT
CDK9	hTFtarget	NC_040046.1:8264483-8269483	3255	3270	-	1e-05	GGAAAAAAAAAAAAAA
CTCF	hTFtarget	NC_040046.1:8264483-8269483	4890	4906	-	1e-05	CGCCCACCCCCTACAGG
CTCF	hTFtarget	NC_040046.1:8264483-8269483	4889	4904	-	1e-05	CCCACCCCCTACAGGT
FLI1	hTFtarget	NC_040046.1:8264483-8269483	3257	3281	+	1.01e-05	TTTTTTTTTTTTCCTTTTTCTTTTT
GTF2I	hTFtarget	NC_040046.1:8264483-8269483	57	72	-	1.01e-05	GTTAAAGTGGCTGCTA
IRF5	hTFtarget	NC_040046.1:8264483-8269483	3241	3256	-	1.01e-05	AAGAAAAAAAAAGAAT
NFYA	hTFtarget	NC_040046.1:8264483-8269483	2944	2954	+	1.01e-05	TGATTGGCTCA
RBPJ	hTFtarget	NC_040046.1:8264483-8269483	632	642	+	1.01e-05	AGCCTGGGAAA
RCOR1	hTFtarget	NC_040046.1:8264483-8269483	1428	1449	+	1.01e-05	ATAGCTCCATCTGGCACATGGG
SP2	hTFtarget	NC_040046.1:8264483-8269483	2944	2952	-	1.01e-05	AGCCAATCA
THAP11	hTFtarget	NC_040046.1:8264483-8269483	1012	1023	-	1.01e-05	GACTACAAATTC
CTCF	hTFtarget	NC_040046.1:8264483-8269483	4390	4398	-	1.01e-05	CTGCAGTTT
ELK3	hTFtarget	NC_040046.1:8264483-8269483	2944	2952	+	1.01e-05	TGATTGGCT
POU3F2	database	NC_040046.1:8264483-8269483	1121	1134	-	1.02e-05	ATTAATTTATTTAT
ERG	hTFtarget	NC_040046.1:8264483-8269483	2071	2086	+	1.02e-05	TTTGAAATTTCCTGTG
ESR1	hTFtarget	NC_040046.1:8264483-8269483	4874	4889	-	1.02e-05	TTTCAAAATAAAGGCA
ESR1	hTFtarget	NC_040046.1:8264483-8269483	3332	3353	+	1.02e-05	ATGTTTTTGTGTATGGTTGTCT
BRD2	hTFtarget	NC_040046.1:8264483-8269483	3349	3363	-	1.02e-05	AAATACATGCAGACA
BRD4	hTFtarget	NC_040046.1:8264483-8269483	4806	4817	-	1.02e-05	GGAGAGGAAGTA
SP2	hTFtarget	NC_040046.1:8264483-8269483	3550	3568	-	1.02e-05	TCTCTCTGCCTGGCTGTTT
SP2	hTFtarget	NC_040046.1:8264483-8269483	1138	1159	-	1.02e-05	TCTTATTTATTTATTTATTTAT
CBX3	hTFtarget	NC_040046.1:8264483-8269483	4180	4195	-	1.02e-05	GCTAATGGATTGATAT
CTCF	hTFtarget	NC_040046.1:8264483-8269483	4888	4903	-	1.02e-05	CCACCCCCTACAGGTT
CTCF	hTFtarget	NC_040046.1:8264483-8269483	4890	4903	+	1.02e-05	CCTGTAGGGGGTGG
ALX3	database	NC_040046.1:8264483-8269483	4940	4952	-	1.02e-05	TTAATCTGATTAT
FOXP1	database	NC_040046.1:8264483-8269483	3698	3717	-	1.03e-05	TTTTTTATTTAGTTTTGTTT
FLI1	hTFtarget	NC_040046.1:8264483-8269483	1666	1677	-	1.03e-05	ATGGAAGGAAAG
RELA	hTFtarget	NC_040046.1:8264483-8269483	4277	4288	+	1.03e-05	AGGGGATTTTCA
BRD4	hTFtarget	NC_040046.1:8264483-8269483	1455	1476	+	1.03e-05	GGGCAAGGGGAAGAAAAAACAA
ESR1	hTFtarget	NC_040046.1:8264483-8269483	739	752	-	1.04e-05	TGCAGACAAAGTTT
MEF2A	hTFtarget	NC_040046.1:8264483-8269483	2268	2283	-	1.04e-05	GTTGCTATTTTTATGT
SPI1	hTFtarget	NC_040046.1:8264483-8269483	4806	4817	-	1.04e-05	GGAGAGGAAGTA
ARID3A	database	NC_040046.1:8264483-8269483	2595	2616	-	1.05e-05	GTTTACTTGATTCCAAAACAAA
IRF4	database	NC_040046.1:8264483-8269483	3243	3258	-	1.05e-05	AAAAGAAAAAAAAAGA
IRF1	hTFtarget	NC_040046.1:8264483-8269483	3264	3279	-	1.05e-05	AAAGAAAAAGGAAAAA
IRF1	hTFtarget	NC_040046.1:8264483-8269483	3733	3748	+	1.05e-05	TGTTCTTCCTGTTTCA
BCOR	hTFtarget	NC_040046.1:8264483-8269483	4803	4814	-	1.05e-05	GAGGAAGTAAAA
RELA	hTFtarget	NC_040046.1:8264483-8269483	4277	4288	-	1.05e-05	TGAAAATCCCCT
SPI1	hTFtarget	NC_040046.1:8264483-8269483	4806	4817	-	1.05e-05	GGAGAGGAAGTA
TRIM28	hTFtarget	NC_040046.1:8264483-8269483	442	457	+	1.05e-05	GTATTTCTCCTCTTTG
CTCF	hTFtarget	NC_040046.1:8264483-8269483	4890	4905	-	1.05e-05	GCCCACCCCCTACAGG
CTCF	hTFtarget	NC_040046.1:8264483-8269483	4890	4903	+	1.05e-05	CCTGTAGGGGGTGG
E2F7	hTFtarget	NC_040046.1:8264483-8269483	4893	4908	-	1.05e-05	TTCGCCCACCCCCTAC
IRF4	database	NC_040046.1:8264483-8269483	3243	3258	-	1.05e-05	AAAAGAAAAAAAAAGA
IRF4	database	NC_040046.1:8264483-8269483	3258	3273	-	1.06e-05	AAAGGAAAAAAAAAAA
FOSL2	hTFtarget	NC_040046.1:8264483-8269483	3062	3073	+	1.06e-05	TCTGAATCACTC
NFE2	hTFtarget	NC_040046.1:8264483-8269483	3243	3264	+	1.06e-05	TCTTTTTTTTTCTTTTTTTTTT
NOTCH1	hTFtarget	NC_040046.1:8264483-8269483	2942	2953	-	1.06e-05	GAGCCAATCACA
REST	hTFtarget	NC_040046.1:8264483-8269483	3770	3785	-	1.06e-05	CTAGTCCTGGTGCTGG
BRD4	hTFtarget	NC_040046.1:8264483-8269483	3248	3272	-	1.06e-05	AAGGAAAAAAAAAAAAAAGAAAAAA
BRD4	hTFtarget	NC_040046.1:8264483-8269483	4213	4234	-	1.06e-05	CCCACCTCCTTTTTCTTCTTCT
USF1	hTFtarget	NC_040046.1:8264483-8269483	1662	1686	-	1.06e-05	CACTGACAAATGGAAGGAAAGATAG
AR	hTFtarget	NC_040046.1:8264483-8269483	4619	4630	-	1.06e-05	AAAGGCAAACAA
AR	hTFtarget	NC_040046.1:8264483-8269483	4686	4694	+	1.06e-05	CACTGTGCT
AR	hTFtarget	NC_040046.1:8264483-8269483	1143	1167	-	1.07e-05	ATGTATAATCTTATTTATTTATTTA
SP2	hTFtarget	NC_040046.1:8264483-8269483	3325	3344	+	1.07e-05	TGAATGTATGTTTTTGTGTA
SP2	hTFtarget	NC_040046.1:8264483-8269483	3237	3258	+	1.07e-05	TTGCATTCTTTTTTTTTCTTTT
SPI1	hTFtarget	NC_040046.1:8264483-8269483	2942	2957	-	1.07e-05	ACATGAGCCAATCACA
SPI1	hTFtarget	NC_040046.1:8264483-8269483	2942	2953	+	1.07e-05	TGTGATTGGCTC
SPI1	hTFtarget	NC_040046.1:8264483-8269483	4220	4235	+	1.07e-05	GAAAAAGGAGGTGGGA
SRF	hTFtarget	NC_040046.1:8264483-8269483	1182	1193	-	1.07e-05	AAGGAAAAGGAA
CDK8	hTFtarget	NC_040046.1:8264483-8269483	3259	3274	+	1.07e-05	TTTTTTTTTTCCTTTT
ZNF384	hTFtarget	NC_040046.1:8264483-8269483	3257	3278	+	1.07e-05	TTTTTTTTTTTTCCTTTTTCTT
CTCF	hTFtarget	NC_040046.1:8264483-8269483	4890	4905	+	1.07e-05	CCTGTAGGGGGTGGGC
CTCF	hTFtarget	NC_040046.1:8264483-8269483	4890	4905	+	1.07e-05	CCTGTAGGGGGTGGGC
IRF4	database	NC_040046.1:8264483-8269483	3258	3273	-	1.07e-05	AAAGGAAAAAAAAAAA
IRF4	database	NC_040046.1:8264483-8269483	3253	3268	-	1.08e-05	AAAAAAAAAAAAAAGA
NANOG	hTFtarget	NC_040046.1:8264483-8269483	2192	2203	-	1.08e-05	AAAGAAAGGGAA
NANOG	hTFtarget	NC_040046.1:8264483-8269483	4667	4682	+	1.08e-05	TTTTTCTCATGTTTAT
CTCF	hTFtarget	NC_040046.1:8264483-8269483	4889	4902	+	1.08e-05	ACCTGTAGGGGGTG
CTCF	hTFtarget	NC_040046.1:8264483-8269483	4890	4903	+	1.08e-05	CCTGTAGGGGGTGG
CTCF	hTFtarget	NC_040046.1:8264483-8269483	4889	4904	+	1.08e-05	ACCTGTAGGGGGTGGG
CTCF	hTFtarget	NC_040046.1:8264483-8269483	4889	4902	+	1.08e-05	ACCTGTAGGGGGTG
NFATC2	database	NC_040046.1:8264483-8269483	3046	3054	-	1.09e-05	TGGAAAATC
NOBOX	database	NC_040046.1:8264483-8269483	4698	4706	+	1.09e-05	TTAATTGGT
EZH2	hTFtarget	NC_040046.1:8264483-8269483	3411	3426	-	1.09e-05	GAAAAGCCACAGGGAC
AR	hTFtarget	NC_040046.1:8264483-8269483	1141	1162	+	1.09e-05	AATAAATAAATAAATAAGATTA
PPARG	hTFtarget	NC_040046.1:8264483-8269483	1451	1466	+	1.09e-05	TATGGGGCAAGGGGAA
STAT1	hTFtarget	NC_040046.1:8264483-8269483	450	467	-	1.09e-05	ATATTACATACAAAGAGG
STAT1	hTFtarget	NC_040046.1:8264483-8269483	450	467	-	1.09e-05	ATATTACATACAAAGAGG
TFAP2C	hTFtarget	NC_040046.1:8264483-8269483	4888	4903	+	1.09e-05	AACCTGTAGGGGGTGG
CTCF	hTFtarget	NC_040046.1:8264483-8269483	4889	4903	-	1.09e-05	CCACCCCCTACAGGT
CTCF	hTFtarget	NC_040046.1:8264483-8269483	4888	4903	-	1.09e-05	CCACCCCCTACAGGTT
CTCF	hTFtarget	NC_040046.1:8264483-8269483	4889	4903	-	1.09e-05	CCACCCCCTACAGGT
CTCF	hTFtarget	NC_040046.1:8264483-8269483	4888	4903	-	1.09e-05	CCACCCCCTACAGGTT
NFATC2	database	NC_040046.1:8264483-8269483	3046	3054	+	1.09e-05	GATTTTCCA
NOBOX	database	NC_040046.1:8264483-8269483	4698	4706	+	1.09e-05	TTAATTGGT
REST	hTFtarget	NC_040046.1:8264483-8269483	4537	4548	+	1.1e-05	CTGATGCTGAAA
BRD4	hTFtarget	NC_040046.1:8264483-8269483	3328	3343	-	1.1e-05	ACACAAAAACATACAT
SMARCA4	hTFtarget	NC_040046.1:8264483-8269483	4889	4904	-	1.1e-05	CCCACCCCCTACAGGT
SPI1	hTFtarget	NC_040046.1:8264483-8269483	2941	2952	-	1.1e-05	AGCCAATCACAC
SPI1	hTFtarget	NC_040046.1:8264483-8269483	2942	2953	-	1.1e-05	GAGCCAATCACA
TRIM28	hTFtarget	NC_040046.1:8264483-8269483	4288	4303	+	1.1e-05	AGACTTCACAGTGGGA
ZNF143	hTFtarget	NC_040046.1:8264483-8269483	3258	3273	+	1.1e-05	TTTTTTTTTTTCCTTT
IRF4	database	NC_040046.1:8264483-8269483	3253	3268	-	1.1e-05	AAAAAAAAAAAAAAGA
IRF4	database	NC_040046.1:8264483-8269483	3250	3265	-	1.11e-05	AAAAAAAAAAAGAAAA
BCL6	hTFtarget	NC_040046.1:8264483-8269483	3736	3747	-	1.11e-05	GAAACAGGAAGA
RELA	hTFtarget	NC_040046.1:8264483-8269483	4803	4814	-	1.11e-05	GAGGAAGTAAAA
RFX5	hTFtarget	NC_040046.1:8264483-8269483	4777	4790	-	1.11e-05	CATAGAAACAACTG
SRF	hTFtarget	NC_040046.1:8264483-8269483	4889	4904	-	1.11e-05	CCCACCCCCTACAGGT
CDK9	hTFtarget	NC_040046.1:8264483-8269483	4213	4228	+	1.11e-05	AGAAGAAGAAAAAGGA
CTCF	hTFtarget	NC_040046.1:8264483-8269483	4888	4906	+	1.11e-05	AACCTGTAGGGGGTGGGCG
MAX	hTFtarget	NC_040046.1:8264483-8269483	3837	3847	-	1.12e-05	GGAGCACGAGG
REST	hTFtarget	NC_040046.1:8264483-8269483	3770	3785	-	1.12e-05	CTAGTCCTGGTGCTGG
BRD4	hTFtarget	NC_040046.1:8264483-8269483	4226	4237	-	1.12e-05	TCTCCCACCTCC
SPI1	hTFtarget	NC_040046.1:8264483-8269483	2941	2952	-	1.12e-05	AGCCAATCACAC
SPI1	hTFtarget	NC_040046.1:8264483-8269483	2941	2952	+	1.12e-05	GTGTGATTGGCT
SRF	hTFtarget	NC_040046.1:8264483-8269483	4721	4736	+	1.12e-05	TTTTTTTAAACAATCA
ZNF92	hTFtarget	NC_040046.1:8264483-8269483	4013	4037	-	1.12e-05	TTATTTATTTATTTATTTTCCTAAA
CTCF	hTFtarget	NC_040046.1:8264483-8269483	4889	4904	-	1.12e-05	CCCACCCCCTACAGGT
IRF4	database	NC_040046.1:8264483-8269483	3250	3265	-	1.12e-05	AAAAAAAAAAAGAAAA
TBX20	database	NC_040046.1:8264483-8269483	2939	2954	-	1.12e-05	TGAGCCAATCACACCT
GATA3	hTFtarget	NC_040046.1:8264483-8269483	4620	4630	+	1.13e-05	TGTTTGCCTTT
BACH2	hTFtarget	NC_040046.1:8264483-8269483	510	520	+	1.13e-05	CTGATTCAGCA
MED1	hTFtarget	NC_040046.1:8264483-8269483	3561	3576	-	1.13e-05	TTTGATTTTCTCTCTG
CBX3	hTFtarget	NC_040046.1:8264483-8269483	2746	2761	-	1.13e-05	TCCAGTGGATTAGCAT
CBX4	hTFtarget	NC_040046.1:8264483-8269483	2875	2886	+	1.13e-05	AGAGGAATGGAA
USF1	hTFtarget	NC_040046.1:8264483-8269483	1000	1024	-	1.13e-05	AGACTACAAATTCCACAAGCTTTTT
ZNF143	hTFtarget	NC_040046.1:8264483-8269483	4033	4048	-	1.13e-05	TTTTTATTTATTTATT
CTCF	hTFtarget	NC_040046.1:8264483-8269483	4888	4906	-	1.13e-05	CGCCCACCCCCTACAGGTT
TBX2	database	NC_040046.1:8264483-8269483	1045	1069	+	1.14e-05	TTGATTCATAGGACTGAACTGAGCC
SRF	database	NC_040046.1:8264483-8269483	963	981	-	1.14e-05	CCACACCTTTTTTGGTATG
STAT5A	database	NC_040046.1:8264483-8269483	4204	4216	+	1.14e-05	GGCTTTCTTAGAA
GATA2	hTFtarget	NC_040046.1:8264483-8269483	3737	3745	-	1.14e-05	AACAGGAAG
GATA3	hTFtarget	NC_040046.1:8264483-8269483	3670	3678	-	1.14e-05	TAACCACAG
IRF3	hTFtarget	NC_040046.1:8264483-8269483	1448	1472	+	1.14e-05	GGATATGGGGCAAGGGGAAGAAAAA
IRF3	hTFtarget	NC_040046.1:8264483-8269483	3259	3274	-	1.14e-05	AAAAGGAAAAAAAAAA
BRD4	hTFtarget	NC_040046.1:8264483-8269483	3737	3745	-	1.14e-05	AACAGGAAG
RUNX1	hTFtarget	NC_040046.1:8264483-8269483	3670	3678	-	1.14e-05	TAACCACAG
RUNX1	hTFtarget	NC_040046.1:8264483-8269483	3670	3678	-	1.14e-05	TAACCACAG
ZNF143	hTFtarget	NC_040046.1:8264483-8269483	4023	4047	-	1.14e-05	TTTTATTTATTTATTTATTTATTTA
E2F4	hTFtarget	NC_040046.1:8264483-8269483	2938	2953	-	1.14e-05	GAGCCAATCACACCTC
EP300	hTFtarget	NC_040046.1:8264483-8269483	3670	3678	-	1.14e-05	TAACCACAG
TBX3	database	NC_040046.1:8264483-8269483	1099	1122	-	1.15e-05	ATTAAAATACTTAGGTGAGAAAAA
GTF2I	hTFtarget	NC_040046.1:8264483-8269483	4210	4225	+	1.15e-05	CTTAGAAGAAGAAAAA
RUNX1	hTFtarget	NC_040046.1:8264483-8269483	565	576	+	1.15e-05	TCAGGAAGGGGG
USF1	hTFtarget	NC_040046.1:8264483-8269483	2942	2953	-	1.15e-05	GAGCCAATCACA
ZNF92	hTFtarget	NC_040046.1:8264483-8269483	1129	1153	-	1.15e-05	TTATTTATTTATTTATTTAATTAAT
CTCF	hTFtarget	NC_040046.1:8264483-8269483	4889	4906	-	1.15e-05	CGCCCACCCCCTACAGGT
CTCF	hTFtarget	NC_040046.1:8264483-8269483	4890	4905	-	1.15e-05	GCCCACCCCCTACAGG
CTCF	hTFtarget	NC_040046.1:8264483-8269483	4890	4905	-	1.15e-05	GCCCACCCCCTACAGG
ELF1	hTFtarget	NC_040046.1:8264483-8269483	3734	3747	+	1.15e-05	GTTCTTCCTGTTTC
SOX8	database	NC_040046.1:8264483-8269483	3529	3545	+	1.15e-05	AATAAATTGCAGAGGTT
ZBTB3	database	NC_040046.1:8264483-8269483	2732	2740	+	1.15e-05	CATGCAGTG
EZH2	hTFtarget	NC_040046.1:8264483-8269483	3246	3267	-	1.16e-05	AAAAAAAAAAAAAGAAAAAAAA
AR	hTFtarget	NC_040046.1:8264483-8269483	1135	1159	-	1.16e-05	TCTTATTTATTTATTTATTTATTTA
RNF2	hTFtarget	NC_040046.1:8264483-8269483	2053	2068	-	1.16e-05	CAGGCTGCTGATGCTG
BRD4	hTFtarget	NC_040046.1:8264483-8269483	3260	3281	-	1.16e-05	AAAAAGAAAAAGGAAAAAAAAA
BRD4	hTFtarget	NC_040046.1:8264483-8269483	3335	3357	-	1.16e-05	ATGCAGACAACCATACACAAAAA
CEBPA	hTFtarget	NC_040046.1:8264483-8269483	4256	4267	-	1.16e-05	GGTTGCTCAATA
CTCF	hTFtarget	NC_040046.1:8264483-8269483	4889	4902	-	1.16e-05	CACCCCCTACAGGT
CTCF	hTFtarget	NC_040046.1:8264483-8269483	4889	4906	-	1.16e-05	CGCCCACCCCCTACAGGT
IRF4	database	NC_040046.1:8264483-8269483	3265	3280	-	1.16e-05	AAAAGAAAAAGGAAAA
NFIX	database	NC_040046.1:8264483-8269483	4364	4378	-	1.16e-05	CAGGCAATTTGCCAA
FOXO1	database	NC_040046.1:8264483-8269483	4616	4631	+	1.17e-05	AATTTGTTTGCCTTTT
IRF4	database	NC_040046.1:8264483-8269483	3265	3280	-	1.17e-05	AAAAGAAAAAGGAAAA
SPI1	hTFtarget	NC_040046.1:8264483-8269483	2942	2953	-	1.17e-05	GAGCCAATCACA
SPI1	hTFtarget	NC_040046.1:8264483-8269483	2942	2953	+	1.17e-05	TGTGATTGGCTC
SRF	hTFtarget	NC_040046.1:8264483-8269483	4890	4903	+	1.17e-05	CCTGTAGGGGGTGG
STAT1	hTFtarget	NC_040046.1:8264483-8269483	4889	4910	-	1.17e-05	TTTTCGCCCACCCCCTACAGGT
STAT2	hTFtarget	NC_040046.1:8264483-8269483	1453	1464	-	1.17e-05	CCCCTTGCCCCA
TRIM28	hTFtarget	NC_040046.1:8264483-8269483	2315	2336	-	1.17e-05	ATCTTCTTGAAGTTCTCATGCT
CTCF	hTFtarget	NC_040046.1:8264483-8269483	4889	4904	-	1.17e-05	CCCACCCCCTACAGGT
EP300	hTFtarget	NC_040046.1:8264483-8269483	4620	4631	-	1.17e-05	AAAAGGCAAACA
HIVEP1	database	NC_040046.1:8264483-8269483	3885	3896	+	1.17e-05	AAGGATTTCTCA
HIVEP1	database	NC_040046.1:8264483-8269483	3885	3896	-	1.18e-05	TGAGAAATCCTT
HEY1	hTFtarget	NC_040046.1:8264483-8269483	3620	3644	-	1.18e-05	ATTCCCCTGGTTTCCATGCTATGTT
MAFK	hTFtarget	NC_040046.1:8264483-8269483	509	520	+	1.18e-05	TCTGATTCAGCA
SMARCA4	hTFtarget	NC_040046.1:8264483-8269483	3246	3261	-	1.18e-05	AAAAAAAGAAAAAAAA
CTCF	hTFtarget	NC_040046.1:8264483-8269483	4890	4905	+	1.18e-05	CCTGTAGGGGGTGGGC
CTCF	hTFtarget	NC_040046.1:8264483-8269483	4890	4908	-	1.18e-05	TTCGCCCACCCCCTACAGG
FOXO1	database	NC_040046.1:8264483-8269483	4616	4631	-	1.18e-05	AAAAGGCAAACAAATT
MED1	hTFtarget	NC_040046.1:8264483-8269483	1458	1473	+	1.19e-05	CAAGGGGAAGAAAAAA
SMAD3	hTFtarget	NC_040046.1:8264483-8269483	652	662	+	1.19e-05	TCTGTGGATTC
TP53	hTFtarget	NC_040046.1:8264483-8269483	3366	3377	-	1.19e-05	CCAGACAAGCCT
TRIM28	hTFtarget	NC_040046.1:8264483-8269483	2980	3004	+	1.19e-05	ATGGGAATAGGAACACATACTGTCT
CTCF	hTFtarget	NC_040046.1:8264483-8269483	4889	4905	-	1.19e-05	GCCCACCCCCTACAGGT
AR	hTFtarget	NC_040046.1:8264483-8269483	1141	1162	+	1.19e-05	AATAAATAAATAAATAAGATTA
EMX2	database	NC_040046.1:8264483-8269483	1131	1144	-	1.19e-05	TATTTATTTAATTA
TBX22	database	NC_040046.1:8264483-8269483	2939	2957	+	1.2e-05	AGGTGTGATTGGCTCATGT
FOXA1	hTFtarget	NC_040046.1:8264483-8269483	3330	3344	-	1.2e-05	TACACAAAAACATAC
KDM5B	hTFtarget	NC_040046.1:8264483-8269483	3249	3264	+	1.2e-05	TTTTTCTTTTTTTTTT
MAFK	hTFtarget	NC_040046.1:8264483-8269483	509	524	-	1.2e-05	GCATTGCTGAATCAGA
BACH1	hTFtarget	NC_040046.1:8264483-8269483	509	520	+	1.2e-05	TCTGATTCAGCA
MEIS1	hTFtarget	NC_040046.1:8264483-8269483	3736	3747	+	1.2e-05	TCTTCCTGTTTC
REST	hTFtarget	NC_040046.1:8264483-8269483	3770	3787	-	1.2e-05	CCCTAGTCCTGGTGCTGG
REST	hTFtarget	NC_040046.1:8264483-8269483	3769	3790	-	1.2e-05	ATCCCCTAGTCCTGGTGCTGGG
RUNX1	hTFtarget	NC_040046.1:8264483-8269483	3668	3678	+	1.2e-05	GCCTGTGGTTA
SPI1	hTFtarget	NC_040046.1:8264483-8269483	1397	1412	+	1.2e-05	TTGGCTCACTGGCAAA
SPI1	hTFtarget	NC_040046.1:8264483-8269483	4806	4817	-	1.2e-05	GGAGAGGAAGTA
ZNF143	hTFtarget	NC_040046.1:8264483-8269483	4321	4334	+	1.2e-05	GCTTGTTTTCCCGG
CTCF	hTFtarget	NC_040046.1:8264483-8269483	4890	4905	-	1.2e-05	GCCCACCCCCTACAGG
CTCF	hTFtarget	NC_040046.1:8264483-8269483	4889	4904	+	1.2e-05	ACCTGTAGGGGGTGGG
EP300	hTFtarget	NC_040046.1:8264483-8269483	1495	1510	+	1.2e-05	CCTGAAATGCAAGTTC
EHF	database	NC_040046.1:8264483-8269483	3935	3942	+	1.21e-05	CCTTCCTG
EHF	database	NC_040046.1:8264483-8269483	566	573	-	1.21e-05	CCTTCCTG
STAT6	database	NC_040046.1:8264483-8269483	3934	3941	+	1.21e-05	GCCTTCCT
SRF	database	NC_040046.1:8264483-8269483	2585	2599	-	1.21e-05	ACAAAAATGGCCATG
LMO2	hTFtarget	NC_040046.1:8264483-8269483	4808	4816	+	1.21e-05	CTTCCTCTC
MYC	hTFtarget	NC_040046.1:8264483-8269483	503	511	-	1.21e-05	AGACAGAGA
NFYB	hTFtarget	NC_040046.1:8264483-8269483	2938	2953	+	1.21e-05	GAGGTGTGATTGGCTC
SP1	hTFtarget	NC_040046.1:8264483-8269483	219	227	-	1.21e-05	CATTGGCTG
SPI1	hTFtarget	NC_040046.1:8264483-8269483	2941	2952	-	1.21e-05	AGCCAATCACAC
SPI1	hTFtarget	NC_040046.1:8264483-8269483	1007	1022	-	1.21e-05	ACTACAAATTCCACAA
STAG1	hTFtarget	NC_040046.1:8264483-8269483	4889	4907	-	1.21e-05	TCGCCCACCCCCTACAGGT
ZNF384	hTFtarget	NC_040046.1:8264483-8269483	3258	3279	+	1.21e-05	TTTTTTTTTTTCCTTTTTCTTT
EOMES	hTFtarget	NC_040046.1:8264483-8269483	1954	1965	-	1.21e-05	TTAACACTTTTT
EP300	hTFtarget	NC_040046.1:8264483-8269483	3251	3266	+	1.21e-05	TTTCTTTTTTTTTTTT
ZNF691	database	NC_040046.1:8264483-8269483	3841	3848	-	1.21e-05	AGGAGCAC
MEIS2	database	NC_040046.1:8264483-8269483	4773	4785	+	1.22e-05	CTGACAGTTGTTT
HSF1	database	NC_040046.1:8264483-8269483	2380	2393	-	1.22e-05	GTGCTTTCTGGAGA
NFYA	hTFtarget	NC_040046.1:8264483-8269483	4895	4906	+	1.22e-05	AGGGGGTGGGCG
SIN3A	hTFtarget	NC_040046.1:8264483-8269483	1567	1578	+	1.22e-05	CTGATGCTGAAC
SOX2	hTFtarget	NC_040046.1:8264483-8269483	4667	4682	+	1.22e-05	TTTTTCTCATGTTTAT
SPI1	hTFtarget	NC_040046.1:8264483-8269483	4806	4817	-	1.22e-05	GGAGAGGAAGTA
TRIM24	hTFtarget	NC_040046.1:8264483-8269483	3254	3275	-	1.22e-05	AAAAAGGAAAAAAAAAAAAAAG
CIITA	hTFtarget	NC_040046.1:8264483-8269483	2589	2600	+	1.22e-05	GCCATTTTTGTT
CTCF	hTFtarget	NC_040046.1:8264483-8269483	4888	4907	+	1.22e-05	AACCTGTAGGGGGTGGGCGA
CTCF	hTFtarget	NC_040046.1:8264483-8269483	4890	4905	-	1.22e-05	GCCCACCCCCTACAGG
EP300	hTFtarget	NC_040046.1:8264483-8269483	1309	1317	+	1.22e-05	AACCACAAA
ONECUT2	database	NC_040046.1:8264483-8269483	4031	4051	-	1.22e-05	GTATTTTTATTTATTTATTTA
FLI1	hTFtarget	NC_040046.1:8264483-8269483	1662	1683	+	1.23e-05	CTATCTTTCCTTCCATTTGTCA
GATA3	hTFtarget	NC_040046.1:8264483-8269483	557	568	+	1.23e-05	TGTTGTTATCAG
IRF4	hTFtarget	NC_040046.1:8264483-8269483	4799	4815	-	1.23e-05	AGAGGAAGTAAAATTAA
USF1	hTFtarget	NC_040046.1:8264483-8269483	3855	3868	-	1.23e-05	CTCACCACATGACC
CDK9	hTFtarget	NC_040046.1:8264483-8269483	3259	3274	-	1.23e-05	AAAAGGAAAAAAAAAA
ZNF384	hTFtarget	NC_040046.1:8264483-8269483	3251	3275	-	1.23e-05	AAAAAGGAAAAAAAAAAAAAAGAAA
CTCF	hTFtarget	NC_040046.1:8264483-8269483	4890	4905	-	1.23e-05	GCCCACCCCCTACAGG
CTCF	hTFtarget	NC_040046.1:8264483-8269483	4889	4906	-	1.23e-05	CGCCCACCCCCTACAGGT
KDM5B	hTFtarget	NC_040046.1:8264483-8269483	3255	3270	+	1.24e-05	TTTTTTTTTTTTTTCC
MAX	hTFtarget	NC_040046.1:8264483-8269483	3736	3747	-	1.24e-05	GAAACAGGAAGA
RBL2	hTFtarget	NC_040046.1:8264483-8269483	2938	2953	+	1.24e-05	GAGGTGTGATTGGCTC
BRD4	hTFtarget	NC_040046.1:8264483-8269483	3249	3270	-	1.24e-05	GGAAAAAAAAAAAAAAGAAAAA
RUNX1	hTFtarget	NC_040046.1:8264483-8269483	4805	4816	+	1.24e-05	TTACTTCCTCTC
SRF	hTFtarget	NC_040046.1:8264483-8269483	967	978	+	1.24e-05	CCAAAAAAGGTG
CDK9	hTFtarget	NC_040046.1:8264483-8269483	4214	4229	+	1.24e-05	GAAGAAGAAAAAGGAG
CDX2	hTFtarget	NC_040046.1:8264483-8269483	121	132	-	1.24e-05	AGAGCAATAAAG
CTCF	hTFtarget	NC_040046.1:8264483-8269483	4889	4904	-	1.24e-05	CCCACCCCCTACAGGT
EP300	hTFtarget	NC_040046.1:8264483-8269483	4667	4682	-	1.24e-05	ATAAACATGAGAAAAA
IRF9	database	NC_040046.1:8264483-8269483	419	430	-	1.24e-05	GAAACATAAATG
MEIS2	database	NC_040046.1:8264483-8269483	4773	4785	-	1.24e-05	AAACAACTGTCAG
POU6F1	database	NC_040046.1:8264483-8269483	2485	2497	-	1.24e-05	CCTAAACTTTGCA
FLI1	hTFtarget	NC_040046.1:8264483-8269483	3256	3280	+	1.25e-05	TTTTTTTTTTTTTCCTTTTTCTTTT
FOS	hTFtarget	NC_040046.1:8264483-8269483	2944	2955	+	1.25e-05	TGATTGGCTCAT
AR	hTFtarget	NC_040046.1:8264483-8269483	4619	4630	-	1.25e-05	AAAGGCAAACAA
EWSR1	hTFtarget	NC_040046.1:8264483-8269483	3926	3944	-	1.25e-05	GTCAGGAAGGCAGGGACAA
KDM5B	hTFtarget	NC_040046.1:8264483-8269483	3246	3261	+	1.25e-05	TTTTTTTTCTTTTTTT
POU5F1	hTFtarget	NC_040046.1:8264483-8269483	3331	3346	-	1.25e-05	CATACACAAAAACATA
SMARCA4	hTFtarget	NC_040046.1:8264483-8269483	3685	3700	-	1.25e-05	TTTAAAAAACTAAAAA
SPI1	hTFtarget	NC_040046.1:8264483-8269483	4887	4908	+	1.25e-05	AAACCTGTAGGGGGTGGGCGAA
STAG1	hTFtarget	NC_040046.1:8264483-8269483	4890	4905	+	1.25e-05	CCTGTAGGGGGTGGGC
CTCF	hTFtarget	NC_040046.1:8264483-8269483	4890	4903	+	1.25e-05	CCTGTAGGGGGTGG
E2F4	hTFtarget	NC_040046.1:8264483-8269483	2941	2952	-	1.25e-05	AGCCAATCACAC
MED1	hTFtarget	NC_040046.1:8264483-8269483	1458	1473	-	1.26e-05	TTTTTTCTTCCCCTTG
MED1	hTFtarget	NC_040046.1:8264483-8269483	4618	4633	+	1.26e-05	TTTGTTTGCCTTTTCT
POLR2A	hTFtarget	NC_040046.1:8264483-8269483	3263	3278	-	1.26e-05	AAGAAAAAGGAAAAAA
RELA	hTFtarget	NC_040046.1:8264483-8269483	4277	4288	+	1.26e-05	AGGGGATTTTCA
RUNX1	hTFtarget	NC_040046.1:8264483-8269483	1308	1318	-	1.26e-05	CTTTGTGGTTA
RUNX1	hTFtarget	NC_040046.1:8264483-8269483	3670	3680	-	1.26e-05	TCTAACCACAG
CTCF	hTFtarget	NC_040046.1:8264483-8269483	4890	4903	+	1.26e-05	CCTGTAGGGGGTGG
E2F7	hTFtarget	NC_040046.1:8264483-8269483	4891	4906	+	1.26e-05	CTGTAGGGGGTGGGCG
EGR1	hTFtarget	NC_040046.1:8264483-8269483	3338	3359	+	1.26e-05	TTGTGTATGGTTGTCTGCATGT
ELK3	hTFtarget	NC_040046.1:8264483-8269483	4919	4929	+	1.26e-05	GGCTTCCGCCC
MITF	database	NC_040046.1:8264483-8269483	4836	4845	-	1.26e-05	AGCACATGAT
IRF9	database	NC_040046.1:8264483-8269483	2460	2471	+	1.27e-05	GAAAGCGATACT
PKNOX1	database	NC_040046.1:8264483-8269483	4481	4496	-	1.27e-05	AGAGAGCTGACAAACT
MED1	hTFtarget	NC_040046.1:8264483-8269483	3266	3281	-	1.27e-05	AAAAAGAAAAAGGAAA
RELA	hTFtarget	NC_040046.1:8264483-8269483	4277	4288	+	1.27e-05	AGGGGATTTTCA
RELA	hTFtarget	NC_040046.1:8264483-8269483	4277	4288	+	1.27e-05	AGGGGATTTTCA
RELA	hTFtarget	NC_040046.1:8264483-8269483	4277	4288	-	1.27e-05	TGAAAATCCCCT
SPI1	hTFtarget	NC_040046.1:8264483-8269483	2941	2952	+	1.27e-05	GTGTGATTGGCT
CEBPA	hTFtarget	NC_040046.1:8264483-8269483	4256	4267	+	1.27e-05	TATTGAGCAACC
CTCF	hTFtarget	NC_040046.1:8264483-8269483	4888	4903	-	1.27e-05	CCACCCCCTACAGGTT
CTCF	hTFtarget	NC_040046.1:8264483-8269483	4889	4906	-	1.27e-05	CGCCCACCCCCTACAGGT
AR	hTFtarget	NC_040046.1:8264483-8269483	3552	3567	-	1.27e-05	CTCTCTGCCTGGCTGT
ARX	database	NC_040046.1:8264483-8269483	4940	4952	+	1.27e-05	ATAATCAGATTAA
RUNX1	database	NC_040046.1:8264483-8269483	3413	3423	+	1.28e-05	CCCTGTGGCTT
ETS1	hTFtarget	NC_040046.1:8264483-8269483	4889	4904	+	1.28e-05	ACCTGTAGGGGGTGGG
IRF1	hTFtarget	NC_040046.1:8264483-8269483	3244	3259	-	1.28e-05	AAAAAGAAAAAAAAAG
SMAD1	hTFtarget	NC_040046.1:8264483-8269483	947	964	-	1.28e-05	TGATATTTGAAGATAAGG
SPI1	hTFtarget	NC_040046.1:8264483-8269483	4803	4818	-	1.28e-05	TGGAGAGGAAGTAAAA
STAT5A	hTFtarget	NC_040046.1:8264483-8269483	3731	3746	-	1.28e-05	AAACAGGAAGAACATT
USF1	hTFtarget	NC_040046.1:8264483-8269483	4515	4538	-	1.28e-05	AGCTACCTTTTCCAGGCTAGCATA
CTCF	hTFtarget	NC_040046.1:8264483-8269483	4889	4905	+	1.28e-05	ACCTGTAGGGGGTGGGC
ENSG00000250096	database	NC_040046.1:8264483-8269483	3413	3423	-	1.28e-05	AAGCCACAGGG
PROP1	database	NC_040046.1:8264483-8269483	3565	3579	+	1.29e-05	GAGAAAATCAAATAA
TLX1:NFIC	database	NC_040046.1:8264483-8269483	1397	1410	-	1.29e-05	TGCCAGTGAGCCAA
CTF1	database	NC_040046.1:8264483-8269483	1397	1410	-	1.29e-05	TGCCAGTGAGCCAA
REST	hTFtarget	NC_040046.1:8264483-8269483	2229	2240	+	1.29e-05	GGGTGGTGTCCA
SPI1	hTFtarget	NC_040046.1:8264483-8269483	4889	4904	-	1.29e-05	CCCACCCCCTACAGGT
E2F7	hTFtarget	NC_040046.1:8264483-8269483	4896	4904	+	1.29e-05	GGGGGTGGG
GATA1	hTFtarget	NC_040046.1:8264483-8269483	946	954	-	1.3e-05	AGATAAGGC
GATA1	hTFtarget	NC_040046.1:8264483-8269483	946	954	-	1.3e-05	AGATAAGGC
GATA3	hTFtarget	NC_040046.1:8264483-8269483	3670	3678	-	1.3e-05	TAACCACAG
MEIS1	hTFtarget	NC_040046.1:8264483-8269483	3670	3678	-	1.3e-05	TAACCACAG
MTA3	hTFtarget	NC_040046.1:8264483-8269483	3416	3424	-	1.3e-05	AAAGCCACA
MYB	hTFtarget	NC_040046.1:8264483-8269483	3670	3678	-	1.3e-05	TAACCACAG
NCOR2	hTFtarget	NC_040046.1:8264483-8269483	1308	1316	+	1.3e-05	TAACCACAA
NFIC	hTFtarget	NC_040046.1:8264483-8269483	3670	3678	-	1.3e-05	TAACCACAG
PAX6	hTFtarget	NC_040046.1:8264483-8269483	3670	3678	-	1.3e-05	TAACCACAG
RUNX3	hTFtarget	NC_040046.1:8264483-8269483	3670	3678	-	1.3e-05	TAACCACAG
BRD4	hTFtarget	NC_040046.1:8264483-8269483	3671	3679	-	1.3e-05	CTAACCACA
SMARCA4	hTFtarget	NC_040046.1:8264483-8269483	3670	3678	-	1.3e-05	TAACCACAG
SPI1	hTFtarget	NC_040046.1:8264483-8269483	3670	3678	-	1.3e-05	TAACCACAG
BTAF1	hTFtarget	NC_040046.1:8264483-8269483	4213	4228	+	1.3e-05	AGAAGAAGAAAAAGGA
TAL1	hTFtarget	NC_040046.1:8264483-8269483	3670	3678	-	1.3e-05	TAACCACAG
CEBPB	hTFtarget	NC_040046.1:8264483-8269483	3670	3678	-	1.3e-05	TAACCACAG
CTCF	hTFtarget	NC_040046.1:8264483-8269483	4887	4902	-	1.3e-05	CACCCCCTACAGGTTT
CTCF	hTFtarget	NC_040046.1:8264483-8269483	4890	4901	-	1.3e-05	ACCCCCTACAGG
EP300	hTFtarget	NC_040046.1:8264483-8269483	3670	3678	-	1.3e-05	TAACCACAG
EP300	hTFtarget	NC_040046.1:8264483-8269483	3670	3678	-	1.3e-05	TAACCACAG
TFAP2A	database	NC_040046.1:8264483-8269483	3390	3404	+	1.31e-05	CTGTGCCTCAAGGCT
RP58	database	NC_040046.1:8264483-8269483	2699	2710	-	1.31e-05	CTCACATCTGGG
FOXL2	database	NC_040046.1:8264483-8269483	2148	2159	+	1.31e-05	CAAGACTTATTT
EWSR1	hTFtarget	NC_040046.1:8264483-8269483	1661	1679	-	1.31e-05	AAATGGAAGGAAAGATAGC
IRF1	hTFtarget	NC_040046.1:8264483-8269483	1456	1471	-	1.31e-05	TTTTCTTCCCCTTGCC
KDM5B	hTFtarget	NC_040046.1:8264483-8269483	3260	3284	-	1.31e-05	GTTAAAAAGAAAAAGGAAAAAAAAA
SPI1	hTFtarget	NC_040046.1:8264483-8269483	4919	4929	+	1.31e-05	GGCTTCCGCCC
SPI1	hTFtarget	NC_040046.1:8264483-8269483	4813	4828	+	1.31e-05	TCTCCAATTGCCAGAA
ZNF92	hTFtarget	NC_040046.1:8264483-8269483	2337	2361	+	1.31e-05	TTCTCACCGTGTTTGATGGTTTTCT
CTCF	hTFtarget	NC_040046.1:8264483-8269483	4890	4905	-	1.31e-05	GCCCACCCCCTACAGG
MEF2A	database	NC_040046.1:8264483-8269483	2268	2282	+	1.32e-05	ACATAAAAATAGCAA
GATA3	hTFtarget	NC_040046.1:8264483-8269483	4805	4816	-	1.32e-05	GAGAGGAAGTAA
MAFK	hTFtarget	NC_040046.1:8264483-8269483	509	520	+	1.32e-05	TCTGATTCAGCA
MAFK	hTFtarget	NC_040046.1:8264483-8269483	1499	1514	-	1.32e-05	TGCTGAACTTGCATTT
MYC	hTFtarget	NC_040046.1:8264483-8269483	2194	2215	+	1.32e-05	CCCTTTCTTTGCCCTTAACTAC
RFX5	hTFtarget	NC_040046.1:8264483-8269483	2941	2952	-	1.32e-05	AGCCAATCACAC
STAG1	hTFtarget	NC_040046.1:8264483-8269483	4890	4905	+	1.32e-05	CCTGTAGGGGGTGGGC
TRIM24	hTFtarget	NC_040046.1:8264483-8269483	3245	3266	-	1.32e-05	AAAAAAAAAAAAGAAAAAAAAA
ZNF143	hTFtarget	NC_040046.1:8264483-8269483	3255	3279	+	1.32e-05	TTTTTTTTTTTTTTCCTTTTTCTTT
ZNF384	hTFtarget	NC_040046.1:8264483-8269483	3262	3283	+	1.32e-05	TTTTTTTCCTTTTTCTTTTTAA
CTCF	hTFtarget	NC_040046.1:8264483-8269483	4889	4904	-	1.32e-05	CCCACCCCCTACAGGT
ELF1	hTFtarget	NC_040046.1:8264483-8269483	4920	4928	-	1.32e-05	GGCGGAAGC
PROP1	database	NC_040046.1:8264483-8269483	3565	3579	+	1.32e-05	GAGAAAATCAAATAA
TBX2	database	NC_040046.1:8264483-8269483	1764	1788	+	1.32e-05	GGAGTTTTTCTCTCCACTGGAACTA
MITF	database	NC_040046.1:8264483-8269483	4836	4845	+	1.33e-05	ATCATGTGCT
CDX2	database	NC_040046.1:8264483-8269483	121	131	-	1.33e-05	GAGCAATAAAG
ETV4	hTFtarget	NC_040046.1:8264483-8269483	3333	3354	-	1.33e-05	CAGACAACCATACACAAAAACA
BACH1	hTFtarget	NC_040046.1:8264483-8269483	510	520	-	1.33e-05	TGCTGAATCAG
BRD2	hTFtarget	NC_040046.1:8264483-8269483	4969	4981	-	1.33e-05	CACATTAACACAC
BRD4	hTFtarget	NC_040046.1:8264483-8269483	3238	3262	-	1.33e-05	AAAAAAAAGAAAAAAAAAGAATGCA
SRF	hTFtarget	NC_040046.1:8264483-8269483	965	976	-	1.33e-05	CCTTTTTTGGTA
SRF	hTFtarget	NC_040046.1:8264483-8269483	967	978	-	1.33e-05	CACCTTTTTTGG
CREBBP	hTFtarget	NC_040046.1:8264483-8269483	4676	4684	-	1.33e-05	ATATAAACA
CTCF	hTFtarget	NC_040046.1:8264483-8269483	4890	4905	+	1.33e-05	CCTGTAGGGGGTGGGC
CTCF	hTFtarget	NC_040046.1:8264483-8269483	4889	4902	-	1.33e-05	CACCCCCTACAGGT
BCL6	database	NC_040046.1:8264483-8269483	4201	4216	-	1.33e-05	TTCTAAGAAAGCCTGA
BARX2	hTFtarget	NC_040046.1:8264483-8269483	2944	2952	-	1.34e-05	AGCCAATCA
NFYA	hTFtarget	NC_040046.1:8264483-8269483	2944	2952	-	1.34e-05	AGCCAATCA
BRD4	hTFtarget	NC_040046.1:8264483-8269483	4808	4816	-	1.34e-05	GAGAGGAAG
SPI1	hTFtarget	NC_040046.1:8264483-8269483	2941	2955	-	1.34e-05	ATGAGCCAATCACAC
STAT2	hTFtarget	NC_040046.1:8264483-8269483	2878	2889	-	1.34e-05	ACTTTCCATTCC
STAT5A	hTFtarget	NC_040046.1:8264483-8269483	4083	4098	-	1.34e-05	GCACATGAATTTTCCA
USF1	hTFtarget	NC_040046.1:8264483-8269483	3852	3867	-	1.34e-05	TCACCACATGACCGTG
CREBBP	hTFtarget	NC_040046.1:8264483-8269483	3547	3567	+	1.34e-05	CTGAAACAGCCAGGCAGAGAG
CTCF	hTFtarget	NC_040046.1:8264483-8269483	4890	4905	-	1.34e-05	GCCCACCCCCTACAGG
CTCF	hTFtarget	NC_040046.1:8264483-8269483	4888	4907	-	1.34e-05	TCGCCCACCCCCTACAGGTT
E2F7	hTFtarget	NC_040046.1:8264483-8269483	825	833	-	1.34e-05	GCACAGCTG
BCL6	database	NC_040046.1:8264483-8269483	4201	4216	+	1.35e-05	TCAGGCTTTCTTAGAA
HIVEP1	database	NC_040046.1:8264483-8269483	3179	3190	-	1.35e-05	AGAGGAATCCCC
USF1	database	NC_040046.1:8264483-8269483	3855	3865	-	1.35e-05	ACCACATGACC
FLI1	hTFtarget	NC_040046.1:8264483-8269483	1665	1676	-	1.35e-05	TGGAAGGAAAGA
FOXK1	hTFtarget	NC_040046.1:8264483-8269483	4740	4755	+	1.35e-05	ACACCAAAGCACACTA
IRF1	hTFtarget	NC_040046.1:8264483-8269483	3260	3275	-	1.35e-05	AAAAAGGAAAAAAAAA
IRF5	hTFtarget	NC_040046.1:8264483-8269483	3260	3275	-	1.35e-05	AAAAAGGAAAAAAAAA
NANOG	hTFtarget	NC_040046.1:8264483-8269483	4667	4682	+	1.35e-05	TTTTTCTCATGTTTAT
SP2	hTFtarget	NC_040046.1:8264483-8269483	4895	4906	+	1.35e-05	AGGGGGTGGGCG
SPI1	hTFtarget	NC_040046.1:8264483-8269483	3737	3748	+	1.35e-05	CTTCCTGTTTCA
SPI1	hTFtarget	NC_040046.1:8264483-8269483	4887	4911	+	1.35e-05	AAACCTGTAGGGGGTGGGCGAAAAA
CBFB	hTFtarget	NC_040046.1:8264483-8269483	4805	4816	-	1.35e-05	GAGAGGAAGTAA
ZNF143	hTFtarget	NC_040046.1:8264483-8269483	3243	3267	+	1.35e-05	TCTTTTTTTTTCTTTTTTTTTTTTT
ZNF143	hTFtarget	NC_040046.1:8264483-8269483	4019	4043	-	1.35e-05	ATTTATTTATTTATTTATTTATTTT
CTCF	hTFtarget	NC_040046.1:8264483-8269483	4889	4904	-	1.35e-05	CCCACCCCCTACAGGT
CTCF	hTFtarget	NC_040046.1:8264483-8269483	4889	4904	-	1.35e-05	CCCACCCCCTACAGGT
ETS2	hTFtarget	NC_040046.1:8264483-8269483	1009	1023	+	1.36e-05	GTGGAATTTGTAGTC
FOXM1	hTFtarget	NC_040046.1:8264483-8269483	4714	4733	+	1.36e-05	TTCTGAGTTTTTTTAAACAA
GATA6	hTFtarget	NC_040046.1:8264483-8269483	947	958	+	1.36e-05	CCTTATCTTCAA
EWSR1	hTFtarget	NC_040046.1:8264483-8269483	3929	3953	-	1.36e-05	ACATAGAATGTCAGGAAGGCAGGGA
IRF1	hTFtarget	NC_040046.1:8264483-8269483	3242	3259	-	1.36e-05	AAAAAGAAAAAAAAAGAA
MED1	hTFtarget	NC_040046.1:8264483-8269483	3260	3275	-	1.36e-05	AAAAAGGAAAAAAAAA
MEF2A	hTFtarget	NC_040046.1:8264483-8269483	2268	2281	-	1.36e-05	TGCTATTTTTATGT
SPI1	hTFtarget	NC_040046.1:8264483-8269483	4889	4904	+	1.36e-05	ACCTGTAGGGGGTGGG
STAT1	hTFtarget	NC_040046.1:8264483-8269483	869	884	-	1.36e-05	CCCTAAATAATCAACT
CTCF	hTFtarget	NC_040046.1:8264483-8269483	4890	4908	+	1.36e-05	CCTGTAGGGGGTGGGCGAA
CTCF	hTFtarget	NC_040046.1:8264483-8269483	4889	4904	-	1.36e-05	CCCACCCCCTACAGGT
HIVEP1	database	NC_040046.1:8264483-8269483	3179	3190	+	1.36e-05	GGGGATTCCTCT
IRF4	database	NC_040046.1:8264483-8269483	3259	3274	-	1.37e-05	AAAAGGAAAAAAAAAA
NF1	database	NC_040046.1:8264483-8269483	4362	4379	+	1.37e-05	TGTTGGCAAATTGCCTGT
MED1	hTFtarget	NC_040046.1:8264483-8269483	1996	2004	-	1.37e-05	CACCTGCAT
SPI1	hTFtarget	NC_040046.1:8264483-8269483	2941	2952	+	1.37e-05	GTGTGATTGGCT
SPI1	hTFtarget	NC_040046.1:8264483-8269483	2941	2952	+	1.37e-05	GTGTGATTGGCT
CTCF	hTFtarget	NC_040046.1:8264483-8269483	4889	4908	+	1.37e-05	ACCTGTAGGGGGTGGGCGAA
CTCF	hTFtarget	NC_040046.1:8264483-8269483	4890	4905	-	1.37e-05	GCCCACCCCCTACAGG
IRF4	database	NC_040046.1:8264483-8269483	3259	3274	-	1.37e-05	AAAAGGAAAAAAAAAA
POU6F1	database	NC_040046.1:8264483-8269483	2485	2497	+	1.38e-05	TGCAAAGTTTAGG
POU2F2	database	NC_040046.1:8264483-8269483	1332	1344	-	1.38e-05	GACTTTTGCATAT
ZNF384	database	NC_040046.1:8264483-8269483	4906	4914	+	1.38e-05	GAAAAAGTC
EZH2	hTFtarget	NC_040046.1:8264483-8269483	2879	2887	-	1.38e-05	TTTCCATTC
FLI1	hTFtarget	NC_040046.1:8264483-8269483	1308	1316	+	1.38e-05	TAACCACAA
FLI1	hTFtarget	NC_040046.1:8264483-8269483	3249	3273	-	1.38e-05	AAAGGAAAAAAAAAAAAAAGAAAAA
GATA3	hTFtarget	NC_040046.1:8264483-8269483	171	179	+	1.38e-05	AGATCAGAG
HDAC1	hTFtarget	NC_040046.1:8264483-8269483	1308	1316	+	1.38e-05	TAACCACAA
IRF3	hTFtarget	NC_040046.1:8264483-8269483	4212	4236	+	1.38e-05	TAGAAGAAGAAAAAGGAGGTGGGAG
LHX2	hTFtarget	NC_040046.1:8264483-8269483	1308	1316	+	1.38e-05	TAACCACAA
MYB	hTFtarget	NC_040046.1:8264483-8269483	1308	1316	-	1.38e-05	TTGTGGTTA
MYB	hTFtarget	NC_040046.1:8264483-8269483	2077	2085	-	1.38e-05	ACAGGAAAT
BCL6	hTFtarget	NC_040046.1:8264483-8269483	1308	1316	+	1.38e-05	TAACCACAA
NKX3-1	hTFtarget	NC_040046.1:8264483-8269483	2644	2652	-	1.38e-05	AAACACTCA
RELA	hTFtarget	NC_040046.1:8264483-8269483	4802	4813	+	1.38e-05	ATTTTACTTCCT
RELA	hTFtarget	NC_040046.1:8264483-8269483	4277	4288	+	1.38e-05	AGGGGATTTTCA
SMAD4	hTFtarget	NC_040046.1:8264483-8269483	653	661	-	1.38e-05	AATCCACAG
SPI1	hTFtarget	NC_040046.1:8264483-8269483	2941	2956	-	1.38e-05	CATGAGCCAATCACAC
SPI1	hTFtarget	NC_040046.1:8264483-8269483	2941	2952	+	1.38e-05	GTGTGATTGGCT
TP53	hTFtarget	NC_040046.1:8264483-8269483	2879	2887	-	1.38e-05	TTTCCATTC
CTCF	hTFtarget	NC_040046.1:8264483-8269483	4889	4902	-	1.38e-05	CACCCCCTACAGGT
CTCF	hTFtarget	NC_040046.1:8264483-8269483	4889	4904	-	1.38e-05	CCCACCCCCTACAGGT
EP300	hTFtarget	NC_040046.1:8264483-8269483	2879	2887	-	1.38e-05	TTTCCATTC
NANOGP1	database	NC_040046.1:8264483-8269483	1219	1227	+	1.38e-05	TTAATGGCT
NANOGP1	database	NC_040046.1:8264483-8269483	4429	4437	-	1.38e-05	TTAATGGCT
TBPL2	database	NC_040046.1:8264483-8269483	3433	3453	-	1.38e-05	ATAAAAATATATATATTAACT
ERMAP	hTFtarget	NC_040046.1:8264483-8269483	4806	4817	-	1.39e-05	GGAGAGGAAGTA
ESR1	hTFtarget	NC_040046.1:8264483-8269483	1009	1024	-	1.39e-05	AGACTACAAATTCCAC
RFX3	hTFtarget	NC_040046.1:8264483-8269483	2941	2952	+	1.39e-05	GTGTGATTGGCT
SPI1	hTFtarget	NC_040046.1:8264483-8269483	2942	2953	-	1.39e-05	GAGCCAATCACA
SPI1	hTFtarget	NC_040046.1:8264483-8269483	2941	2952	-	1.39e-05	AGCCAATCACAC
CEBPA	hTFtarget	NC_040046.1:8264483-8269483	4252	4267	-	1.39e-05	GGTTGCTCAATACATG
CREBBP	hTFtarget	NC_040046.1:8264483-8269483	568	579	-	1.39e-05	CAACCCCCTTCC
CTCF	hTFtarget	NC_040046.1:8264483-8269483	4888	4903	+	1.39e-05	AACCTGTAGGGGGTGG
CTCF	hTFtarget	NC_040046.1:8264483-8269483	4889	4906	-	1.39e-05	CGCCCACCCCCTACAGGT
ERG	hTFtarget	NC_040046.1:8264483-8269483	148	163	+	1.39e-05	TCTTCTCCCTTGCTTT
HIF1A	hTFtarget	NC_040046.1:8264483-8269483	4296	4313	-	1.4e-05	TCGGTCTTTCTCCCACTG
KDM5B	hTFtarget	NC_040046.1:8264483-8269483	3261	3276	+	1.4e-05	TTTTTTTTCCTTTTTC
NFYB	hTFtarget	NC_040046.1:8264483-8269483	2941	2952	+	1.4e-05	GTGTGATTGGCT
PML	hTFtarget	NC_040046.1:8264483-8269483	3670	3678	+	1.4e-05	CTGTGGTTA
PRDM1	hTFtarget	NC_040046.1:8264483-8269483	3904	3919	+	1.4e-05	TCTCACTTCATTTCCC
REST	hTFtarget	NC_040046.1:8264483-8269483	2229	2240	-	1.4e-05	TGGACACCACCC
RUNX1	hTFtarget	NC_040046.1:8264483-8269483	4082	4093	-	1.4e-05	TGAATTTTCCAG
SPI1	hTFtarget	NC_040046.1:8264483-8269483	4889	4902	-	1.4e-05	CACCCCCTACAGGT
SPI1	database	NC_040046.1:8264483-8269483	4800	4818	+	1.41e-05	TAATTTTACTTCCTCTCCA
FOS	hTFtarget	NC_040046.1:8264483-8269483	4895	4906	+	1.41e-05	AGGGGGTGGGCG
KDM5B	hTFtarget	NC_040046.1:8264483-8269483	4214	4229	-	1.41e-05	CTCCTTTTTCTTCTTC
MYB	hTFtarget	NC_040046.1:8264483-8269483	4774	4782	-	1.41e-05	CAACTGTCA
REST	hTFtarget	NC_040046.1:8264483-8269483	3767	3786	+	1.41e-05	TCCCCAGCACCAGGACTAGG
BRD4	hTFtarget	NC_040046.1:8264483-8269483	3245	3266	-	1.41e-05	AAAAAAAAAAAAGAAAAAAAAA
TRIM28	hTFtarget	NC_040046.1:8264483-8269483	4545	4569	-	1.41e-05	TTTTGCATGGCATTTTTCATATTTC
USF1	hTFtarget	NC_040046.1:8264483-8269483	3855	3869	+	1.41e-05	GGTCATGTGGTGAGC
ZBTB17	hTFtarget	NC_040046.1:8264483-8269483	3140	3158	-	1.41e-05	AAATTATGAATGAGAAATG
ZBTB33	hTFtarget	NC_040046.1:8264483-8269483	1007	1022	-	1.41e-05	ACTACAAATTCCACAA
CDK9	hTFtarget	NC_040046.1:8264483-8269483	1897	1912	-	1.41e-05	AAGGGAAACAGTGAAA
ATF5	database	NC_040046.1:8264483-8269483	148	159	-	1.42e-05	CAAGGGAGAAGA
GATA3	database	NC_040046.1:8264483-8269483	28	37	+	1.42e-05	AAAGATCAAA
FLI1	hTFtarget	NC_040046.1:8264483-8269483	3256	3280	-	1.42e-05	AAAAGAAAAAGGAAAAAAAAAAAAA
MYC	hTFtarget	NC_040046.1:8264483-8269483	1457	1472	+	1.42e-05	GCAAGGGGAAGAAAAA
NFE2	hTFtarget	NC_040046.1:8264483-8269483	666	687	-	1.42e-05	GCCTTAGCCCTGAATTCCTGCA
TRIM24	hTFtarget	NC_040046.1:8264483-8269483	3253	3274	-	1.42e-05	AAAAGGAAAAAAAAAAAAAAGA
USF1	hTFtarget	NC_040046.1:8264483-8269483	1666	1687	-	1.42e-05	GCACTGACAAATGGAAGGAAAG
ERG	hTFtarget	NC_040046.1:8264483-8269483	4918	4928	-	1.42e-05	GGCGGAAGCCA
NHLH1	database	NC_040046.1:8264483-8269483	3862	3881	-	1.43e-05	CTGGGATCAGCAGCTCACCA
ETS1	hTFtarget	NC_040046.1:8264483-8269483	4808	4816	+	1.43e-05	CTTCCTCTC
ASCL2	hTFtarget	NC_040046.1:8264483-8269483	4890	4905	-	1.43e-05	GCCCACCCCCTACAGG
KDM1A	hTFtarget	NC_040046.1:8264483-8269483	1425	1449	-	1.43e-05	CCCATGTGCCAGATGGAGCTATTAT
MBD3	hTFtarget	NC_040046.1:8264483-8269483	3329	3350	+	1.43e-05	TGTATGTTTTTGTGTATGGTTG
POLR2A	hTFtarget	NC_040046.1:8264483-8269483	146	161	-	1.43e-05	AGCAAGGGAGAAGAGA
SOX2	hTFtarget	NC_040046.1:8264483-8269483	3026	3041	-	1.43e-05	TTTCCATATATAAGCA
SPI1	hTFtarget	NC_040046.1:8264483-8269483	4887	4908	+	1.43e-05	AAACCTGTAGGGGGTGGGCGAA
CTCF	hTFtarget	NC_040046.1:8264483-8269483	4890	4904	+	1.43e-05	CCTGTAGGGGGTGGG
CTCF	hTFtarget	NC_040046.1:8264483-8269483	4890	4905	+	1.43e-05	CCTGTAGGGGGTGGGC
EP300	hTFtarget	NC_040046.1:8264483-8269483	3349	3360	-	1.43e-05	TACATGCAGACA
KLF8	database	NC_040046.1:8264483-8269483	4894	4902	+	1.44e-05	TAGGGGGTG
ARID3A	hTFtarget	NC_040046.1:8264483-8269483	4890	4905	-	1.44e-05	GCCCACCCCCTACAGG
NCOR2	hTFtarget	NC_040046.1:8264483-8269483	4222	4233	-	1.44e-05	CCACCTCCTTTT
REST	hTFtarget	NC_040046.1:8264483-8269483	3770	3785	-	1.44e-05	CTAGTCCTGGTGCTGG
RFX5	hTFtarget	NC_040046.1:8264483-8269483	2941	2952	-	1.44e-05	AGCCAATCACAC
SIN3A	hTFtarget	NC_040046.1:8264483-8269483	3770	3789	+	1.44e-05	CCAGCACCAGGACTAGGGGA
TCF7L2	hTFtarget	NC_040046.1:8264483-8269483	4806	4817	-	1.44e-05	GGAGAGGAAGTA
TRIM28	hTFtarget	NC_040046.1:8264483-8269483	1510	1525	-	1.44e-05	GCCTGAGCTCCTGCTG
ZFX	hTFtarget	NC_040046.1:8264483-8269483	767	775	-	1.44e-05	CAGGCCCCA
ZNF263	hTFtarget	NC_040046.1:8264483-8269483	3837	3848	+	1.44e-05	CCTCGTGCTCCT
CTCF	hTFtarget	NC_040046.1:8264483-8269483	4888	4902	+	1.44e-05	AACCTGTAGGGGGTG
CTCF	hTFtarget	NC_040046.1:8264483-8269483	4888	4903	+	1.44e-05	AACCTGTAGGGGGTGG
CTCF	hTFtarget	NC_040046.1:8264483-8269483	4890	4904	+	1.44e-05	CCTGTAGGGGGTGGG
CTCF	hTFtarget	NC_040046.1:8264483-8269483	4888	4903	-	1.44e-05	CCACCCCCTACAGGTT
CTCF	hTFtarget	NC_040046.1:8264483-8269483	4889	4904	+	1.44e-05	ACCTGTAGGGGGTGGG
ATF5	database	NC_040046.1:8264483-8269483	148	159	-	1.44e-05	CAAGGGAGAAGA
HIF1A	hTFtarget	NC_040046.1:8264483-8269483	3553	3570	-	1.45e-05	TTTCTCTCTGCCTGGCTG
BRD4	hTFtarget	NC_040046.1:8264483-8269483	4213	4237	+	1.45e-05	AGAAGAAGAAAAAGGAGGTGGGAGA
SP2	hTFtarget	NC_040046.1:8264483-8269483	3259	3274	+	1.45e-05	TTTTTTTTTTCCTTTT
CTCF	hTFtarget	NC_040046.1:8264483-8269483	4889	4904	-	1.45e-05	CCCACCCCCTACAGGT
ARID3A	database	NC_040046.1:8264483-8269483	1114	1135	-	1.46e-05	AATTAATTTATTTATTAAAATA
IRF9	database	NC_040046.1:8264483-8269483	419	430	-	1.46e-05	GAAACATAAATG
POU3F2	database	NC_040046.1:8264483-8269483	4086	4095	+	1.46e-05	AAAATTCATG
SRY	database	NC_040046.1:8264483-8269483	3697	3705	-	1.46e-05	TTTTGTTTA
IRF4	hTFtarget	NC_040046.1:8264483-8269483	147	158	+	1.46e-05	CTCTTCTCCCTT
IRF4	hTFtarget	NC_040046.1:8264483-8269483	4801	4816	-	1.46e-05	GAGAGGAAGTAAAATT
MYC	hTFtarget	NC_040046.1:8264483-8269483	4889	4904	-	1.46e-05	CCCACCCCCTACAGGT
BRD4	hTFtarget	NC_040046.1:8264483-8269483	3329	3344	-	1.46e-05	TACACAAAAACATACA
SPI1	hTFtarget	NC_040046.1:8264483-8269483	4890	4905	+	1.46e-05	CCTGTAGGGGGTGGGC
CTCF	hTFtarget	NC_040046.1:8264483-8269483	4889	4904	-	1.46e-05	CCCACCCCCTACAGGT
CTCF	hTFtarget	NC_040046.1:8264483-8269483	4889	4904	-	1.46e-05	CCCACCCCCTACAGGT
CTCF	hTFtarget	NC_040046.1:8264483-8269483	4889	4904	+	1.46e-05	ACCTGTAGGGGGTGGG
EP300	hTFtarget	NC_040046.1:8264483-8269483	4676	4684	-	1.46e-05	ATATAAACA
POU3F2	database	NC_040046.1:8264483-8269483	4086	4095	-	1.46e-05	CATGAATTTT
SRY	database	NC_040046.1:8264483-8269483	3697	3705	+	1.46e-05	TAAACAAAA
FOXJ2	database	NC_040046.1:8264483-8269483	1135	1144	-	1.47e-05	TATTTATTTA
FOXJ2	database	NC_040046.1:8264483-8269483	1139	1148	-	1.47e-05	TATTTATTTA
FOXJ2	database	NC_040046.1:8264483-8269483	1143	1152	-	1.47e-05	TATTTATTTA
FOXJ2	database	NC_040046.1:8264483-8269483	1147	1156	-	1.47e-05	TATTTATTTA
FOXJ2	database	NC_040046.1:8264483-8269483	4023	4032	-	1.47e-05	TATTTATTTA
FOXJ2	database	NC_040046.1:8264483-8269483	4027	4036	-	1.47e-05	TATTTATTTA
FOXJ2	database	NC_040046.1:8264483-8269483	4031	4040	-	1.47e-05	TATTTATTTA
FOXJ2	database	NC_040046.1:8264483-8269483	4035	4044	-	1.47e-05	TATTTATTTA
TBX5	database	NC_040046.1:8264483-8269483	2939	2946	+	1.47e-05	AGGTGTGA
ZEB1	database	NC_040046.1:8264483-8269483	1532	1540	-	1.47e-05	CGGTTTCAG
SPI1	database	NC_040046.1:8264483-8269483	4808	4815	-	1.47e-05	AGAGGAAG
FGF9	database	NC_040046.1:8264483-8269483	3637	3647	-	1.47e-05	CCGATTCCCCT
AR	hTFtarget	NC_040046.1:8264483-8269483	2880	2888	+	1.47e-05	AATGGAAAG
HIF1A	hTFtarget	NC_040046.1:8264483-8269483	1456	1471	-	1.47e-05	TTTTCTTCCCCTTGCC
NANOG	hTFtarget	NC_040046.1:8264483-8269483	2879	2887	-	1.47e-05	TTTCCATTC
RELA	hTFtarget	NC_040046.1:8264483-8269483	4277	4288	+	1.47e-05	AGGGGATTTTCA
REST	hTFtarget	NC_040046.1:8264483-8269483	887	895	-	1.47e-05	GGTTCTGAA
REST	hTFtarget	NC_040046.1:8264483-8269483	887	895	-	1.47e-05	GGTTCTGAA
RUNX1T1	hTFtarget	NC_040046.1:8264483-8269483	3671	3679	-	1.47e-05	CTAACCACA
SMAD1	hTFtarget	NC_040046.1:8264483-8269483	2879	2887	-	1.47e-05	TTTCCATTC
SMAD4	hTFtarget	NC_040046.1:8264483-8269483	2879	2887	-	1.47e-05	TTTCCATTC
CREBBP	hTFtarget	NC_040046.1:8264483-8269483	3670	3678	-	1.47e-05	TAACCACAG
TBX15	database	NC_040046.1:8264483-8269483	2939	2946	+	1.47e-05	AGGTGTGA
TBX5	database	NC_040046.1:8264483-8269483	2939	2946	+	1.47e-05	AGGTGTGA
VTN	database	NC_040046.1:8264483-8269483	1128	1137	+	1.47e-05	AATTAATTAA
AR	hTFtarget	NC_040046.1:8264483-8269483	4027	4051	-	1.48e-05	GTATTTTTATTTATTTATTTATTTA
MEF2C	hTFtarget	NC_040046.1:8264483-8269483	2267	2281	+	1.48e-05	AACATAAAAATAGCA
SPI1	hTFtarget	NC_040046.1:8264483-8269483	2942	2953	+	1.48e-05	TGTGATTGGCTC
SPI1	hTFtarget	NC_040046.1:8264483-8269483	2941	2952	+	1.48e-05	GTGTGATTGGCT
AR	hTFtarget	NC_040046.1:8264483-8269483	1145	1166	+	1.48e-05	AATAAATAAATAAGATTATACA
ERG	hTFtarget	NC_040046.1:8264483-8269483	3264	3279	+	1.48e-05	TTTTTCCTTTTTCTTT
REL	database	NC_040046.1:8264483-8269483	4277	4288	+	1.48e-05	AGGGGATTTTCA
ESR1	hTFtarget	NC_040046.1:8264483-8269483	4620	4628	-	1.49e-05	AGGCAAACA
FLI1	hTFtarget	NC_040046.1:8264483-8269483	3930	3945	-	1.49e-05	TGTCAGGAAGGCAGGG
MYB	hTFtarget	NC_040046.1:8264483-8269483	4222	4233	-	1.49e-05	CCACCTCCTTTT
MYC	hTFtarget	NC_040046.1:8264483-8269483	1181	1189	-	1.49e-05	AAAAGGAAA
MYC	hTFtarget	NC_040046.1:8264483-8269483	3266	3274	-	1.49e-05	AAAAGGAAA
RFX5	hTFtarget	NC_040046.1:8264483-8269483	4775	4790	+	1.49e-05	GACAGTTGTTTCTATG
BRD4	hTFtarget	NC_040046.1:8264483-8269483	3244	3268	-	1.49e-05	AAAAAAAAAAAAAAGAAAAAAAAAG
SPI1	hTFtarget	NC_040046.1:8264483-8269483	2942	2953	-	1.49e-05	GAGCCAATCACA
SPI1	hTFtarget	NC_040046.1:8264483-8269483	4220	4235	-	1.49e-05	TCCCACCTCCTTTTTC
SPI1	hTFtarget	NC_040046.1:8264483-8269483	2942	2953	-	1.49e-05	GAGCCAATCACA
SPI1	hTFtarget	NC_040046.1:8264483-8269483	4890	4906	+	1.49e-05	CCTGTAGGGGGTGGGCG
TRIM28	hTFtarget	NC_040046.1:8264483-8269483	2710	2718	-	1.49e-05	ATTTCATTC
FLI1	hTFtarget	NC_040046.1:8264483-8269483	3245	3269	+	1.5e-05	TTTTTTTTTCTTTTTTTTTTTTTTC
GABPA	hTFtarget	NC_040046.1:8264483-8269483	4805	4816	-	1.5e-05	GAGAGGAAGTAA
MYB	hTFtarget	NC_040046.1:8264483-8269483	3667	3678	+	1.5e-05	AGCCTGTGGTTA
NFYB	hTFtarget	NC_040046.1:8264483-8269483	2941	2952	+	1.5e-05	GTGTGATTGGCT
RELA	hTFtarget	NC_040046.1:8264483-8269483	4278	4289	+	1.5e-05	GGGGATTTTCAG
RFX5	hTFtarget	NC_040046.1:8264483-8269483	2941	2952	-	1.5e-05	AGCCAATCACAC
SPI1	hTFtarget	NC_040046.1:8264483-8269483	4806	4817	-	1.5e-05	GGAGAGGAAGTA
ZNF92	hTFtarget	NC_040046.1:8264483-8269483	3258	3282	+	1.5e-05	TTTTTTTTTTTCCTTTTTCTTTTTA
CTCF	hTFtarget	NC_040046.1:8264483-8269483	4889	4904	+	1.5e-05	ACCTGTAGGGGGTGGG
CTCF	hTFtarget	NC_040046.1:8264483-8269483	4889	4904	-	1.5e-05	CCCACCCCCTACAGGT
CTCF	hTFtarget	NC_040046.1:8264483-8269483	4889	4904	+	1.5e-05	ACCTGTAGGGGGTGGG
CTCF	hTFtarget	NC_040046.1:8264483-8269483	4889	4904	+	1.5e-05	ACCTGTAGGGGGTGGG
EHF	hTFtarget	NC_040046.1:8264483-8269483	3259	3280	-	1.5e-05	AAAAGAAAAAGGAAAAAAAAAA
FUBP1	database	NC_040046.1:8264483-8269483	1465	1476	-	1.51e-05	TTGTTTTTTCTT
REL	database	NC_040046.1:8264483-8269483	4277	4288	+	1.51e-05	AGGGGATTTTCA
ZNF263	database	NC_040046.1:8264483-8269483	4226	4246	+	1.51e-05	GGAGGTGGGAGATCTGGAGTA
IRF1	hTFtarget	NC_040046.1:8264483-8269483	3262	3277	+	1.51e-05	TTTTTTTCCTTTTTCT
OTX2	hTFtarget	NC_040046.1:8264483-8269483	4667	4682	+	1.51e-05	TTTTTCTCATGTTTAT
SPI1	hTFtarget	NC_040046.1:8264483-8269483	2941	2952	-	1.51e-05	AGCCAATCACAC
SPI1	hTFtarget	NC_040046.1:8264483-8269483	2941	2952	-	1.51e-05	AGCCAATCACAC
STAT1	hTFtarget	NC_040046.1:8264483-8269483	1457	1468	+	1.51e-05	GCAAGGGGAAGA
ZBTB33	hTFtarget	NC_040046.1:8264483-8269483	1007	1022	+	1.51e-05	TTGTGGAATTTGTAGT
ZNF263	hTFtarget	NC_040046.1:8264483-8269483	3750	3771	-	1.51e-05	GGGGAGCCAGTGATGGAGGCAC
CTCF	hTFtarget	NC_040046.1:8264483-8269483	4890	4907	-	1.51e-05	TCGCCCACCCCCTACAGG
HESX1	database	NC_040046.1:8264483-8269483	1648	1663	+	1.52e-05	GGCTGGCTAATAGGCT
RUNX1	database	NC_040046.1:8264483-8269483	1308	1318	-	1.52e-05	CTTTGTGGTTA
FOXP1	database	NC_040046.1:8264483-8269483	3326	3345	+	1.52e-05	GAATGTATGTTTTTGTGTAT
SP1	database	NC_040046.1:8264483-8269483	4897	4907	+	1.52e-05	GGGGTGGGCGA
REX1	database	NC_040046.1:8264483-8269483	3019	3028	-	1.52e-05	GCAGCCATAA
IRF3	hTFtarget	NC_040046.1:8264483-8269483	3261	3276	-	1.52e-05	GAAAAAGGAAAAAAAA
SOX2	hTFtarget	NC_040046.1:8264483-8269483	4667	4682	+	1.52e-05	TTTTTCTCATGTTTAT
SP2	hTFtarget	NC_040046.1:8264483-8269483	4017	4032	-	1.52e-05	TATTTATTTATTTTCC
SPI1	hTFtarget	NC_040046.1:8264483-8269483	2941	2952	-	1.52e-05	AGCCAATCACAC
TRIM28	hTFtarget	NC_040046.1:8264483-8269483	3715	3730	+	1.52e-05	AAACAGCTCTTTTCTC
ZNF274	hTFtarget	NC_040046.1:8264483-8269483	4489	4500	+	1.52e-05	AGCTCTCTTGTG
CTCF	hTFtarget	NC_040046.1:8264483-8269483	4889	4903	-	1.52e-05	CCACCCCCTACAGGT
CTCF	hTFtarget	NC_040046.1:8264483-8269483	4890	4907	-	1.52e-05	TCGCCCACCCCCTACAGG
ENSG00000250096	database	NC_040046.1:8264483-8269483	1308	1318	+	1.52e-05	TAACCACAAAG
HOXB7	database	NC_040046.1:8264483-8269483	3575	3584	-	1.53e-05	TTGATTTATT
IRF5	hTFtarget	NC_040046.1:8264483-8269483	3266	3281	-	1.53e-05	AAAAAGAAAAAGGAAA
NFYB	hTFtarget	NC_040046.1:8264483-8269483	1136	1151	+	1.53e-05	AAATAAATAAATAAAT
NFYB	hTFtarget	NC_040046.1:8264483-8269483	1140	1155	+	1.53e-05	AAATAAATAAATAAAT
NFYB	hTFtarget	NC_040046.1:8264483-8269483	4020	4035	+	1.53e-05	AAATAAATAAATAAAT
NFYB	hTFtarget	NC_040046.1:8264483-8269483	4024	4039	+	1.53e-05	AAATAAATAAATAAAT
NFYB	hTFtarget	NC_040046.1:8264483-8269483	4028	4043	+	1.53e-05	AAATAAATAAATAAAT
REST	hTFtarget	NC_040046.1:8264483-8269483	3769	3780	-	1.53e-05	CCTGGTGCTGGG
SPI1	hTFtarget	NC_040046.1:8264483-8269483	4806	4817	-	1.53e-05	GGAGAGGAAGTA
SPI1	hTFtarget	NC_040046.1:8264483-8269483	2942	2953	-	1.53e-05	GAGCCAATCACA
TP53	hTFtarget	NC_040046.1:8264483-8269483	3255	3276	-	1.53e-05	GAAAAAGGAAAAAAAAAAAAAA
CTCF	hTFtarget	NC_040046.1:8264483-8269483	4889	4904	+	1.53e-05	ACCTGTAGGGGGTGGG
CTCF	hTFtarget	NC_040046.1:8264483-8269483	4889	4904	-	1.53e-05	CCCACCCCCTACAGGT
FUBP1	database	NC_040046.1:8264483-8269483	1465	1476	-	1.53e-05	TTGTTTTTTCTT
HESX1	database	NC_040046.1:8264483-8269483	1648	1663	-	1.53e-05	AGCCTATTAGCCAGCC
NFYB	database	NC_040046.1:8264483-8269483	2941	2953	+	1.54e-05	GTGTGATTGGCTC
NFE2	database	NC_040046.1:8264483-8269483	2047	2057	-	1.54e-05	TGCTGAGGCAA
IRF3	hTFtarget	NC_040046.1:8264483-8269483	1454	1478	+	1.54e-05	GGGGCAAGGGGAAGAAAAAACAATG
LMO2	hTFtarget	NC_040046.1:8264483-8269483	4808	4816	+	1.54e-05	CTTCCTCTC
MAFK	hTFtarget	NC_040046.1:8264483-8269483	522	533	-	1.54e-05	CCAGTCTCAGCA
MYC	hTFtarget	NC_040046.1:8264483-8269483	4968	4982	-	1.54e-05	GCACATTAACACACA
RFX5	hTFtarget	NC_040046.1:8264483-8269483	2941	2952	+	1.54e-05	GTGTGATTGGCT
SP2	hTFtarget	NC_040046.1:8264483-8269483	2943	2951	+	1.54e-05	GTGATTGGC
TCF12	hTFtarget	NC_040046.1:8264483-8269483	1997	2005	-	1.54e-05	GCACCTGCA
ZNF250	hTFtarget	NC_040046.1:8264483-8269483	3324	3345	+	1.54e-05	TTGAATGTATGTTTTTGTGTAT
ZNF274	hTFtarget	NC_040046.1:8264483-8269483	2332	2343	+	1.54e-05	AAGATTTCTCAC
CTCF	hTFtarget	NC_040046.1:8264483-8269483	4890	4905	+	1.54e-05	CCTGTAGGGGGTGGGC
CTCF	hTFtarget	NC_040046.1:8264483-8269483	4889	4904	+	1.54e-05	ACCTGTAGGGGGTGGG
TEAD1	database	NC_040046.1:8264483-8269483	3138	3151	-	1.55e-05	GAATGAGAAATGTG
AR	hTFtarget	NC_040046.1:8264483-8269483	4620	4631	+	1.55e-05	TGTTTGCCTTTT
NFYA	hTFtarget	NC_040046.1:8264483-8269483	2941	2956	-	1.55e-05	CATGAGCCAATCACAC
PRAME	hTFtarget	NC_040046.1:8264483-8269483	2937	2952	-	1.55e-05	AGCCAATCACACCTCA
REST	hTFtarget	NC_040046.1:8264483-8269483	3770	3785	-	1.55e-05	CTAGTCCTGGTGCTGG
RFX5	hTFtarget	NC_040046.1:8264483-8269483	2941	2952	-	1.55e-05	AGCCAATCACAC
BRD4	hTFtarget	NC_040046.1:8264483-8269483	3238	3259	-	1.55e-05	AAAAAGAAAAAAAAAGAATGCA
SIX5	hTFtarget	NC_040046.1:8264483-8269483	1435	1455	+	1.55e-05	CATCTGGCACATGGGATATGG
CBX3	hTFtarget	NC_040046.1:8264483-8269483	3621	3642	+	1.55e-05	ACATAGCATGGAAACCAGGGGA
TRIM28	hTFtarget	NC_040046.1:8264483-8269483	1199	1214	-	1.55e-05	CTAGGCATCTAAACAT
CTCF	hTFtarget	NC_040046.1:8264483-8269483	4889	4904	-	1.55e-05	CCCACCCCCTACAGGT
NFYB	database	NC_040046.1:8264483-8269483	2941	2953	-	1.55e-05	GAGCCAATCACAC
TEAD1	database	NC_040046.1:8264483-8269483	3138	3151	+	1.55e-05	CACATTTCTCATTC
ZNF35	database	NC_040046.1:8264483-8269483	1467	1476	-	1.55e-05	TTGTTTTTTC
PKNOX2	database	NC_040046.1:8264483-8269483	767	782	+	1.56e-05	TGGGGCCTGTCATCCC
PKNOX1	database	NC_040046.1:8264483-8269483	767	782	+	1.56e-05	TGGGGCCTGTCATCCC
GABPA	hTFtarget	NC_040046.1:8264483-8269483	2077	2085	-	1.56e-05	ACAGGAAAT
HOXA9	hTFtarget	NC_040046.1:8264483-8269483	3415	3423	-	1.56e-05	AAGCCACAG
MAX	hTFtarget	NC_040046.1:8264483-8269483	1458	1473	+	1.56e-05	CAAGGGGAAGAAAAAA
MYH11	hTFtarget	NC_040046.1:8264483-8269483	3415	3423	-	1.56e-05	AAGCCACAG
NANOG	hTFtarget	NC_040046.1:8264483-8269483	4667	4682	+	1.56e-05	TTTTTCTCATGTTTAT
RARA	hTFtarget	NC_040046.1:8264483-8269483	3415	3423	-	1.56e-05	AAGCCACAG
RELA	hTFtarget	NC_040046.1:8264483-8269483	2077	2085	-	1.56e-05	ACAGGAAAT
SMAD1	hTFtarget	NC_040046.1:8264483-8269483	3473	3488	+	1.56e-05	TCCCTTCTCATGTATA
EP300	hTFtarget	NC_040046.1:8264483-8269483	3669	3677	-	1.56e-05	AACCACAGG
PROP1	database	NC_040046.1:8264483-8269483	4693	4707	-	1.56e-05	GACCAATTAAATAAG
TBX2	database	NC_040046.1:8264483-8269483	1764	1788	-	1.57e-05	TAGTTCCAGTGGAGAGAAAAACTCC
NANOG	hTFtarget	NC_040046.1:8264483-8269483	1624	1634	+	1.57e-05	TTCCTTTGTCA
RAD21	hTFtarget	NC_040046.1:8264483-8269483	4890	4905	+	1.57e-05	CCTGTAGGGGGTGGGC
RUNX1	hTFtarget	NC_040046.1:8264483-8269483	564	575	-	1.57e-05	CCCCTTCCTGAT
TCF7L2	hTFtarget	NC_040046.1:8264483-8269483	2076	2087	-	1.57e-05	ACACAGGAAATT
CTCF	hTFtarget	NC_040046.1:8264483-8269483	4888	4903	-	1.57e-05	CCACCCCCTACAGGTT
CTCF	hTFtarget	NC_040046.1:8264483-8269483	4889	4902	-	1.57e-05	CACCCCCTACAGGT
PROP1	database	NC_040046.1:8264483-8269483	4693	4707	-	1.58e-05	GACCAATTAAATAAG
ZIC2	database	NC_040046.1:8264483-8269483	4897	4905	+	1.58e-05	GGGGTGGGC
ZNF333	database	NC_040046.1:8264483-8269483	3453	3461	-	1.58e-05	GGATAATGA
FLI1	hTFtarget	NC_040046.1:8264483-8269483	2073	2088	+	1.58e-05	TGAAATTTCCTGTGTT
FOXO3	hTFtarget	NC_040046.1:8264483-8269483	3323	3347	-	1.58e-05	CCATACACAAAAACATACATTCAAT
NFATC1	hTFtarget	NC_040046.1:8264483-8269483	3151	3166	+	1.58e-05	CATAATTTCTCATTCA
NFYA	hTFtarget	NC_040046.1:8264483-8269483	4895	4906	+	1.58e-05	AGGGGGTGGGCG
BRD2	hTFtarget	NC_040046.1:8264483-8269483	3339	3358	-	1.58e-05	CATGCAGACAACCATACACA
RAD21	hTFtarget	NC_040046.1:8264483-8269483	4890	4905	+	1.58e-05	CCTGTAGGGGGTGGGC
SMAD1	hTFtarget	NC_040046.1:8264483-8269483	2192	2205	-	1.58e-05	GCAAAGAAAGGGAA
SPI1	hTFtarget	NC_040046.1:8264483-8269483	4803	4814	-	1.58e-05	GAGGAAGTAAAA
SPI1	hTFtarget	NC_040046.1:8264483-8269483	4805	4815	-	1.58e-05	AGAGGAAGTAA
TAL1	hTFtarget	NC_040046.1:8264483-8269483	2659	2670	+	1.58e-05	ACAGAAAGCAGC
ZNF263	hTFtarget	NC_040046.1:8264483-8269483	4215	4236	+	1.58e-05	AAGAAGAAAAAGGAGGTGGGAG
ZNF274	hTFtarget	NC_040046.1:8264483-8269483	1048	1056	+	1.58e-05	ATTCATAGG
CTCF	hTFtarget	NC_040046.1:8264483-8269483	4888	4903	+	1.58e-05	AACCTGTAGGGGGTGG
CTCF	hTFtarget	NC_040046.1:8264483-8269483	4889	4904	+	1.58e-05	ACCTGTAGGGGGTGGG
DUXA	database	NC_040046.1:8264483-8269483	3600	3612	-	1.58e-05	CAGATTTAATCAC
ZIC2	database	NC_040046.1:8264483-8269483	4897	4905	+	1.58e-05	GGGGTGGGC
ZNF333	database	NC_040046.1:8264483-8269483	3453	3461	-	1.58e-05	GGATAATGA
TGIF1	database	NC_040046.1:8264483-8269483	4061	4077	+	1.59e-05	AACAATGACAGCCGAAG
REST	hTFtarget	NC_040046.1:8264483-8269483	3769	3787	+	1.59e-05	CCCAGCACCAGGACTAGGG
RFX5	hTFtarget	NC_040046.1:8264483-8269483	4775	4790	+	1.59e-05	GACAGTTGTTTCTATG
CTCF	hTFtarget	NC_040046.1:8264483-8269483	4889	4904	+	1.59e-05	ACCTGTAGGGGGTGGG
ELF1	hTFtarget	NC_040046.1:8264483-8269483	4920	4928	-	1.59e-05	GGCGGAAGC
IRF9	database	NC_040046.1:8264483-8269483	2460	2471	+	1.59e-05	GAAAGCGATACT
TP63	database	NC_040046.1:8264483-8269483	3366	3376	+	1.6e-05	AGGCTTGTCTG
HIC1	database	NC_040046.1:8264483-8269483	681	696	-	1.6e-05	CCCATGCCAGCCTTAG
FLI1	hTFtarget	NC_040046.1:8264483-8269483	3927	3944	-	1.6e-05	GTCAGGAAGGCAGGGACA
FLI1	hTFtarget	NC_040046.1:8264483-8269483	1349	1373	-	1.6e-05	AAGCAAAACAGTGGTGGATGTAGGA
GTF2I	hTFtarget	NC_040046.1:8264483-8269483	3554	3569	-	1.6e-05	TTCTCTCTGCCTGGCT
BACH1	hTFtarget	NC_040046.1:8264483-8269483	509	520	+	1.6e-05	TCTGATTCAGCA
PRDM1	hTFtarget	NC_040046.1:8264483-8269483	4037	4061	+	1.6e-05	AATAAATAAAAATACTCCTCTAATA
SPI1	hTFtarget	NC_040046.1:8264483-8269483	4220	4235	+	1.6e-05	GAAAAAGGAGGTGGGA
ZNF274	hTFtarget	NC_040046.1:8264483-8269483	4489	4500	+	1.6e-05	AGCTCTCTTGTG
CTCF	hTFtarget	NC_040046.1:8264483-8269483	4890	4905	+	1.6e-05	CCTGTAGGGGGTGGGC
CTCF	hTFtarget	NC_040046.1:8264483-8269483	4889	4904	+	1.6e-05	ACCTGTAGGGGGTGGG
CTCF	hTFtarget	NC_040046.1:8264483-8269483	4888	4903	+	1.6e-05	AACCTGTAGGGGGTGG
CTCF	hTFtarget	NC_040046.1:8264483-8269483	4888	4903	+	1.6e-05	AACCTGTAGGGGGTGG
CTCF	hTFtarget	NC_040046.1:8264483-8269483	4889	4902	-	1.6e-05	CACCCCCTACAGGT
HMX2	database	NC_040046.1:8264483-8269483	2389	2399	-	1.6e-05	CGTTAAGTGCT
TP63	database	NC_040046.1:8264483-8269483	3366	3376	+	1.6e-05	AGGCTTGTCTG
WT1	database	NC_040046.1:8264483-8269483	4897	4906	-	1.61e-05	CGCCCACCCC
ESR1	hTFtarget	NC_040046.1:8264483-8269483	503	511	-	1.61e-05	AGACAGAGA
FOS	hTFtarget	NC_040046.1:8264483-8269483	2944	2952	-	1.61e-05	AGCCAATCA
AR	hTFtarget	NC_040046.1:8264483-8269483	4620	4631	-	1.61e-05	AAAAGGCAAACA
ASCL2	hTFtarget	NC_040046.1:8264483-8269483	566	574	-	1.61e-05	CCCTTCCTG
ATF3	hTFtarget	NC_040046.1:8264483-8269483	2045	2056	-	1.61e-05	GCTGAGGCAATC
MED1	hTFtarget	NC_040046.1:8264483-8269483	1434	1442	+	1.61e-05	CCATCTGGC
NFYA	hTFtarget	NC_040046.1:8264483-8269483	2940	2954	+	1.61e-05	GGTGTGATTGGCTCA
NOTCH1	hTFtarget	NC_040046.1:8264483-8269483	631	642	+	1.61e-05	TAGCCTGGGAAA
SPI1	hTFtarget	NC_040046.1:8264483-8269483	4219	4236	+	1.61e-05	AGAAAAAGGAGGTGGGAG
STAT1	hTFtarget	NC_040046.1:8264483-8269483	3261	3276	+	1.61e-05	TTTTTTTTCCTTTTTC
USF1	hTFtarget	NC_040046.1:8264483-8269483	1666	1687	+	1.61e-05	CTTTCCTTCCATTTGTCAGTGC
USF1	hTFtarget	NC_040046.1:8264483-8269483	4073	4096	-	1.61e-05	ACATGAATTTTCCAGTTTTCTTCG
ZNF143	hTFtarget	NC_040046.1:8264483-8269483	3241	3261	-	1.61e-05	AAAAAAAGAAAAAAAAAGAAT
CTCF	hTFtarget	NC_040046.1:8264483-8269483	4390	4398	-	1.61e-05	CTGCAGTTT
E2F7	hTFtarget	NC_040046.1:8264483-8269483	4891	4906	-	1.61e-05	CGCCCACCCCCTACAG
EP300	hTFtarget	NC_040046.1:8264483-8269483	3261	3276	+	1.61e-05	TTTTTTTTCCTTTTTC
FOXA1	hTFtarget	NC_040046.1:8264483-8269483	3329	3344	-	1.62e-05	TACACAAAAACATACA
MYC	hTFtarget	NC_040046.1:8264483-8269483	4220	4235	+	1.62e-05	GAAAAAGGAGGTGGGA
RARA	hTFtarget	NC_040046.1:8264483-8269483	4220	4233	+	1.62e-05	GAAAAAGGAGGTGG
REST	hTFtarget	NC_040046.1:8264483-8269483	2229	2240	+	1.62e-05	GGGTGGTGTCCA
RXRA	hTFtarget	NC_040046.1:8264483-8269483	1450	1467	+	1.62e-05	ATATGGGGCAAGGGGAAG
ZNF274	hTFtarget	NC_040046.1:8264483-8269483	4489	4504	+	1.62e-05	AGCTCTCTTGTGAAGA
NKX2-8	database	NC_040046.1:8264483-8269483	3745	3753	+	1.63e-05	TTCAAGTGC
IRF1	database	NC_040046.1:8264483-8269483	3249	3269	+	1.63e-05	TTTTTCTTTTTTTTTTTTTTC
ERG	hTFtarget	NC_040046.1:8264483-8269483	2077	2085	-	1.63e-05	ACAGGAAAT
ETS1	hTFtarget	NC_040046.1:8264483-8269483	1007	1022	-	1.63e-05	ACTACAAATTCCACAA
GATA3	hTFtarget	NC_040046.1:8264483-8269483	3415	3423	-	1.63e-05	AAGCCACAG
SMAD1	hTFtarget	NC_040046.1:8264483-8269483	2077	2085	-	1.63e-05	ACAGGAAAT
CBFB	hTFtarget	NC_040046.1:8264483-8269483	3670	3678	-	1.63e-05	TAACCACAG
TAL1	hTFtarget	NC_040046.1:8264483-8269483	3670	3678	-	1.63e-05	TAACCACAG
USF2	hTFtarget	NC_040046.1:8264483-8269483	3855	3866	+	1.63e-05	GGTCATGTGGTG
CEBPA	hTFtarget	NC_040046.1:8264483-8269483	3670	3678	-	1.63e-05	TAACCACAG
CTCF	hTFtarget	NC_040046.1:8264483-8269483	4889	4904	+	1.63e-05	ACCTGTAGGGGGTGGG
CTCF	hTFtarget	NC_040046.1:8264483-8269483	4889	4904	+	1.63e-05	ACCTGTAGGGGGTGGG
CTCF	hTFtarget	NC_040046.1:8264483-8269483	4888	4907	-	1.63e-05	TCGCCCACCCCCTACAGGTT
E2F4	hTFtarget	NC_040046.1:8264483-8269483	2938	2953	+	1.63e-05	GAGGTGTGATTGGCTC
EOMES	hTFtarget	NC_040046.1:8264483-8269483	1102	1110	-	1.63e-05	AGGTGAGAA
AR	hTFtarget	NC_040046.1:8264483-8269483	1145	1166	+	1.63e-05	AATAAATAAATAAGATTATACA
AR	hTFtarget	NC_040046.1:8264483-8269483	4620	4631	-	1.64e-05	AAAAGGCAAACA
POU5F1	hTFtarget	NC_040046.1:8264483-8269483	3324	3348	+	1.64e-05	TTGAATGTATGTTTTTGTGTATGGT
SPI1	hTFtarget	NC_040046.1:8264483-8269483	2941	2952	-	1.64e-05	AGCCAATCACAC
CBFB	hTFtarget	NC_040046.1:8264483-8269483	3759	3780	-	1.64e-05	CCTGGTGCTGGGGAGCCAGTGA
TRIM24	hTFtarget	NC_040046.1:8264483-8269483	4030	4051	+	1.64e-05	ATAAATAAATAAATAAAAATAC
ZBTB33	hTFtarget	NC_040046.1:8264483-8269483	3336	3351	+	1.64e-05	TTTTGTGTATGGTTGT
ZC3H8	hTFtarget	NC_040046.1:8264483-8269483	4889	4904	+	1.64e-05	ACCTGTAGGGGGTGGG
ZNF92	hTFtarget	NC_040046.1:8264483-8269483	3240	3264	+	1.64e-05	CATTCTTTTTTTTTCTTTTTTTTTT
CTCF	hTFtarget	NC_040046.1:8264483-8269483	4889	4908	-	1.64e-05	TTCGCCCACCCCCTACAGGT
SOX12	database	NC_040046.1:8264483-8269483	1469	1478	-	1.64e-05	CATTGTTTTT
TBX2	database	NC_040046.1:8264483-8269483	1045	1069	-	1.64e-05	GGCTCAGTTCAGTCCTATGAATCAA
EZH2	hTFtarget	NC_040046.1:8264483-8269483	3245	3266	-	1.65e-05	AAAAAAAAAAAAGAAAAAAAAA
EZH2	hTFtarget	NC_040046.1:8264483-8269483	4017	4038	+	1.65e-05	GGAAAATAAATAAATAAATAAA
AR	hTFtarget	NC_040046.1:8264483-8269483	2878	2889	-	1.65e-05	ACTTTCCATTCC
NFYA	hTFtarget	NC_040046.1:8264483-8269483	4895	4906	+	1.65e-05	AGGGGGTGGGCG
SPI1	hTFtarget	NC_040046.1:8264483-8269483	2941	2952	-	1.65e-05	AGCCAATCACAC
CBX3	hTFtarget	NC_040046.1:8264483-8269483	3934	3942	-	1.65e-05	CAGGAAGGC
MEIS2	database	NC_040046.1:8264483-8269483	3221	3233	+	1.65e-05	TGATAACTGTCAA
IRF1	database	NC_040046.1:8264483-8269483	3245	3265	+	1.66e-05	TTTTTTTTTCTTTTTTTTTTT
KDM5B	hTFtarget	NC_040046.1:8264483-8269483	4890	4903	+	1.66e-05	CCTGTAGGGGGTGG
OTX2	hTFtarget	NC_040046.1:8264483-8269483	4669	4682	-	1.66e-05	ATAAACATGAGAAA
PRDM1	hTFtarget	NC_040046.1:8264483-8269483	3424	3437	+	1.66e-05	TTCAGTGAAAGTTA
RAD21	hTFtarget	NC_040046.1:8264483-8269483	4890	4905	-	1.66e-05	GCCCACCCCCTACAGG
RELA	hTFtarget	NC_040046.1:8264483-8269483	3178	3189	-	1.66e-05	GAGGAATCCCCT
RELA	hTFtarget	NC_040046.1:8264483-8269483	4277	4288	-	1.66e-05	TGAAAATCCCCT
RUNX1	hTFtarget	NC_040046.1:8264483-8269483	564	575	+	1.66e-05	ATCAGGAAGGGG
SETDB1	hTFtarget	NC_040046.1:8264483-8269483	2914	2929	-	1.66e-05	CATCCAGGCAAAATTC
SOX17	hTFtarget	NC_040046.1:8264483-8269483	2586	2607	-	1.66e-05	ATTCCAAAACAAAAATGGCCAT
SPI1	hTFtarget	NC_040046.1:8264483-8269483	2941	2952	-	1.66e-05	AGCCAATCACAC
CTCF	hTFtarget	NC_040046.1:8264483-8269483	4888	4906	-	1.66e-05	CGCCCACCCCCTACAGGTT
NKX6-1	database	NC_040046.1:8264483-8269483	1128	1140	-	1.66e-05	TATTTAATTAATT
NFYA	database	NC_040046.1:8264483-8269483	2940	2953	-	1.67e-05	GAGCCAATCACACC
MITF	hTFtarget	NC_040046.1:8264483-8269483	3855	3865	+	1.67e-05	GGTCATGTGGT
RELA	hTFtarget	NC_040046.1:8264483-8269483	4825	4840	+	1.67e-05	AGAAGAAAGCAATCAT
SIN3A	hTFtarget	NC_040046.1:8264483-8269483	4141	4156	-	1.67e-05	ACTTTGAAATTGCCCC
SPI1	hTFtarget	NC_040046.1:8264483-8269483	4888	4903	-	1.67e-05	CCACCCCCTACAGGTT
AR	hTFtarget	NC_040046.1:8264483-8269483	4619	4630	+	1.67e-05	TTGTTTGCCTTT
SRC	hTFtarget	NC_040046.1:8264483-8269483	4019	4030	+	1.67e-05	AAAATAAATAAA
STAG1	hTFtarget	NC_040046.1:8264483-8269483	4890	4905	-	1.67e-05	GCCCACCCCCTACAGG
CTCF	hTFtarget	NC_040046.1:8264483-8269483	4890	4905	+	1.67e-05	CCTGTAGGGGGTGGGC
CTCF	hTFtarget	NC_040046.1:8264483-8269483	4390	4398	-	1.67e-05	CTGCAGTTT
EP300	hTFtarget	NC_040046.1:8264483-8269483	4808	4816	-	1.67e-05	GAGAGGAAG
KLF8	database	NC_040046.1:8264483-8269483	4894	4902	+	1.67e-05	TAGGGGGTG
OTX2	hTFtarget	NC_040046.1:8264483-8269483	3822	3833	+	1.68e-05	AACAGGATTAAA
RAD21	hTFtarget	NC_040046.1:8264483-8269483	4890	4905	-	1.68e-05	GCCCACCCCCTACAGG
SPI1	hTFtarget	NC_040046.1:8264483-8269483	3909	3920	-	1.68e-05	AGGGAAATGAAG
HMBOX1	database	NC_040046.1:8264483-8269483	3191	3200	-	1.68e-05	GCTAGTTAAC
GTF2I	hTFtarget	NC_040046.1:8264483-8269483	2690	2711	-	1.69e-05	TCTCACATCTGGGTCTCTGCAT
IRF3	hTFtarget	NC_040046.1:8264483-8269483	3255	3270	-	1.69e-05	GGAAAAAAAAAAAAAA
NFATC1	hTFtarget	NC_040046.1:8264483-8269483	1895	1913	-	1.69e-05	GAAGGGAAACAGTGAAACC
OTX2	hTFtarget	NC_040046.1:8264483-8269483	3782	3800	+	1.69e-05	CTAGGGGATAATCTCCCTG
RAD21	hTFtarget	NC_040046.1:8264483-8269483	4889	4904	+	1.69e-05	ACCTGTAGGGGGTGGG
EP300	hTFtarget	NC_040046.1:8264483-8269483	4970	4985	-	1.69e-05	TGGGCACATTAACACA
NFATC1	database	NC_040046.1:8264483-8269483	2882	2894	+	1.7e-05	TGGAAAGTCTCAT
MAX	hTFtarget	NC_040046.1:8264483-8269483	4890	4905	+	1.7e-05	CCTGTAGGGGGTGGGC
RARA	hTFtarget	NC_040046.1:8264483-8269483	4805	4818	-	1.7e-05	TGGAGAGGAAGTAA
REST	hTFtarget	NC_040046.1:8264483-8269483	2229	2240	+	1.7e-05	GGGTGGTGTCCA
SMARCA4	hTFtarget	NC_040046.1:8264483-8269483	3255	3270	-	1.7e-05	GGAAAAAAAAAAAAAA
SPI1	hTFtarget	NC_040046.1:8264483-8269483	2941	2952	-	1.7e-05	AGCCAATCACAC
CBX3	hTFtarget	NC_040046.1:8264483-8269483	2192	2216	-	1.7e-05	TGTAGTTAAGGGCAAAGAAAGGGAA
TFAP2C	hTFtarget	NC_040046.1:8264483-8269483	3390	3404	+	1.7e-05	CTGTGCCTCAAGGCT
CENPA	hTFtarget	NC_040046.1:8264483-8269483	3978	4002	+	1.7e-05	ATTCACAGTGCCATTAGGAAATAAT
CTCF	hTFtarget	NC_040046.1:8264483-8269483	4888	4903	-	1.7e-05	CCACCCCCTACAGGTT
SPI1	database	NC_040046.1:8264483-8269483	1457	1475	-	1.71e-05	TGTTTTTTCTTCCCCTTGC
FLI1	hTFtarget	NC_040046.1:8264483-8269483	3935	3948	+	1.71e-05	CCTTCCTGACATTC
IRF3	hTFtarget	NC_040046.1:8264483-8269483	3248	3269	-	1.71e-05	GAAAAAAAAAAAAAAGAAAAAA
MAX	hTFtarget	NC_040046.1:8264483-8269483	3836	3846	-	1.71e-05	GAGCACGAGGT
MYOD1	hTFtarget	NC_040046.1:8264483-8269483	822	837	-	1.71e-05	GCCAGCACAGCTGATG
NANOG	hTFtarget	NC_040046.1:8264483-8269483	4060	4071	+	1.71e-05	TAACAATGACAG
NCOR1	hTFtarget	NC_040046.1:8264483-8269483	2268	2279	-	1.71e-05	CTATTTTTATGT
PAX5	hTFtarget	NC_040046.1:8264483-8269483	165	180	-	1.71e-05	TCTCTGATCTGCTATC
BRCA1	hTFtarget	NC_040046.1:8264483-8269483	3626	3644	+	1.71e-05	GCATGGAAACCAGGGGAAT
RXRA	hTFtarget	NC_040046.1:8264483-8269483	4889	4909	-	1.71e-05	TTTCGCCCACCCCCTACAGGT
SMAD1	hTFtarget	NC_040046.1:8264483-8269483	3237	3248	-	1.71e-05	AAAAGAATGCAA
TAL1	hTFtarget	NC_040046.1:8264483-8269483	4804	4815	-	1.71e-05	AGAGGAAGTAAA
ELK1	hTFtarget	NC_040046.1:8264483-8269483	4919	4927	+	1.71e-05	GGCTTCCGC
EP300	hTFtarget	NC_040046.1:8264483-8269483	4667	4682	-	1.71e-05	ATAAACATGAGAAAAA
FOXO1	database	NC_040046.1:8264483-8269483	3708	3723	+	1.71e-05	AAATAAAAAACAGCTC
SPIC	database	NC_040046.1:8264483-8269483	1456	1469	+	1.71e-05	GGCAAGGGGAAGAA
ARRB1	hTFtarget	NC_040046.1:8264483-8269483	3627	3644	+	1.72e-05	CATGGAAACCAGGGGAAT
IKZF1	hTFtarget	NC_040046.1:8264483-8269483	3267	3282	+	1.72e-05	TTCCTTTTTCTTTTTA
IRF3	hTFtarget	NC_040046.1:8264483-8269483	3246	3261	-	1.72e-05	AAAAAAAGAAAAAAAA
KDM5B	hTFtarget	NC_040046.1:8264483-8269483	3258	3273	+	1.72e-05	TTTTTTTTTTTCCTTT
RUNX1	hTFtarget	NC_040046.1:8264483-8269483	1307	1317	+	1.72e-05	TTAACCACAAA
STAG1	hTFtarget	NC_040046.1:8264483-8269483	4890	4905	-	1.72e-05	GCCCACCCCCTACAGG
CTCF	hTFtarget	NC_040046.1:8264483-8269483	4889	4904	-	1.72e-05	CCCACCCCCTACAGGT
CTCF	hTFtarget	NC_040046.1:8264483-8269483	4889	4904	+	1.72e-05	ACCTGTAGGGGGTGGG
EOMES	hTFtarget	NC_040046.1:8264483-8269483	1954	1965	-	1.72e-05	TTAACACTTTTT
MEIS2	database	NC_040046.1:8264483-8269483	3221	3233	-	1.73e-05	TTGACAGTTATCA
NFATC4	database	NC_040046.1:8264483-8269483	1177	1186	+	1.73e-05	ATATTTTCCT
NFATC4	database	NC_040046.1:8264483-8269483	4016	4025	-	1.73e-05	TTATTTTCCT
ESR1	hTFtarget	NC_040046.1:8264483-8269483	670	685	-	1.73e-05	CTTAGCCCTGAATTCC
EZH2	hTFtarget	NC_040046.1:8264483-8269483	3237	3248	-	1.73e-05	AAAAGAATGCAA
RAD21	hTFtarget	NC_040046.1:8264483-8269483	4890	4905	+	1.73e-05	CCTGTAGGGGGTGGGC
RAD21	hTFtarget	NC_040046.1:8264483-8269483	4889	4904	+	1.73e-05	ACCTGTAGGGGGTGGG
BRD3	hTFtarget	NC_040046.1:8264483-8269483	3348	3363	-	1.73e-05	AAATACATGCAGACAA
SPI1	hTFtarget	NC_040046.1:8264483-8269483	2941	2952	-	1.73e-05	AGCCAATCACAC
SPI1	hTFtarget	NC_040046.1:8264483-8269483	4890	4905	+	1.73e-05	CCTGTAGGGGGTGGGC
TBP	hTFtarget	NC_040046.1:8264483-8269483	4806	4817	-	1.73e-05	GGAGAGGAAGTA
CEBPB	hTFtarget	NC_040046.1:8264483-8269483	4257	4266	+	1.73e-05	ATTGAGCAAC
CTCF	hTFtarget	NC_040046.1:8264483-8269483	4888	4903	+	1.73e-05	AACCTGTAGGGGGTGG
ARNT2	database	NC_040046.1:8264483-8269483	694	705	+	1.74e-05	GGGGTGGCAGGA
FOXO1	database	NC_040046.1:8264483-8269483	3708	3723	-	1.74e-05	GAGCTGTTTTTTATTT
CART1	database	NC_040046.1:8264483-8269483	1126	1142	+	1.74e-05	TAAATTAATTAAATAAA
GTF3C2	hTFtarget	NC_040046.1:8264483-8269483	4627	4651	+	1.74e-05	CTTTTCTTAAAAAAATAAAATGTAG
HCFC1	hTFtarget	NC_040046.1:8264483-8269483	1011	1022	-	1.74e-05	ACTACAAATTCC
REST	hTFtarget	NC_040046.1:8264483-8269483	887	895	-	1.74e-05	GGTTCTGAA
REST	hTFtarget	NC_040046.1:8264483-8269483	887	895	-	1.74e-05	GGTTCTGAA
REST	hTFtarget	NC_040046.1:8264483-8269483	887	895	-	1.74e-05	GGTTCTGAA
SPI1	hTFtarget	NC_040046.1:8264483-8269483	1003	1027	-	1.74e-05	AGCAGACTACAAATTCCACAAGCTT
SPI1	hTFtarget	NC_040046.1:8264483-8269483	2941	2955	-	1.74e-05	ATGAGCCAATCACAC
CBFB	hTFtarget	NC_040046.1:8264483-8269483	1307	1318	+	1.74e-05	TTAACCACAAAG
TCF3	hTFtarget	NC_040046.1:8264483-8269483	4807	4815	-	1.74e-05	AGAGGAAGT
TEAD4	hTFtarget	NC_040046.1:8264483-8269483	887	895	-	1.74e-05	GGTTCTGAA
CIITA	hTFtarget	NC_040046.1:8264483-8269483	4775	4790	-	1.74e-05	CATAGAAACAACTGTC
CTCF	hTFtarget	NC_040046.1:8264483-8269483	4890	4905	+	1.74e-05	CCTGTAGGGGGTGGGC
EP300	hTFtarget	NC_040046.1:8264483-8269483	564	575	+	1.74e-05	ATCAGGAAGGGG
EP300	hTFtarget	NC_040046.1:8264483-8269483	695	719	+	1.74e-05	GGGTGGCAGGAGTCCTTGGAATTGC
ARX	database	NC_040046.1:8264483-8269483	1121	1133	-	1.74e-05	TTAATTTATTTAT
TFAP4	database	NC_040046.1:8264483-8269483	823	833	+	1.75e-05	ATCAGCTGTGC
STAT5A	database	NC_040046.1:8264483-8269483	4208	4220	-	1.75e-05	CTTCTTCTAAGAA
FOS	hTFtarget	NC_040046.1:8264483-8269483	2941	2952	+	1.75e-05	GTGTGATTGGCT
BACH2	hTFtarget	NC_040046.1:8264483-8269483	1461	1472	-	1.75e-05	TTTTTCTTCCCC
STAT2	hTFtarget	NC_040046.1:8264483-8269483	2876	2891	+	1.75e-05	GAGGAATGGAAAGTCT
TFAP4	database	NC_040046.1:8264483-8269483	823	833	+	1.75e-05	ATCAGCTGTGC
SP4	database	NC_040046.1:8264483-8269483	4896	4906	-	1.76e-05	CGCCCACCCCC
RAD21	hTFtarget	NC_040046.1:8264483-8269483	4890	4905	-	1.76e-05	GCCCACCCCCTACAGG
SPI1	hTFtarget	NC_040046.1:8264483-8269483	2941	2953	-	1.76e-05	GAGCCAATCACAC
CREBBP	hTFtarget	NC_040046.1:8264483-8269483	3551	3571	+	1.76e-05	AACAGCCAGGCAGAGAGAAAA
GATA1	hTFtarget	NC_040046.1:8264483-8269483	565	576	+	1.77e-05	TCAGGAAGGGGG
GTF2I	hTFtarget	NC_040046.1:8264483-8269483	3395	3416	+	1.77e-05	CCTCAAGGCTTTCCCAGTCCCT
MED1	hTFtarget	NC_040046.1:8264483-8269483	3264	3279	-	1.77e-05	AAAGAAAAAGGAAAAA
POU2F2	hTFtarget	NC_040046.1:8264483-8269483	1332	1343	+	1.77e-05	ATATGCAAAAGT
SPI1	hTFtarget	NC_040046.1:8264483-8269483	2941	2952	-	1.77e-05	AGCCAATCACAC
SPI1	hTFtarget	NC_040046.1:8264483-8269483	2941	2952	-	1.77e-05	AGCCAATCACAC
STAT1	hTFtarget	NC_040046.1:8264483-8269483	1870	1885	-	1.77e-05	AAAGTGGAGAATCACT
TOP1	hTFtarget	NC_040046.1:8264483-8269483	4890	4901	+	1.77e-05	CCTGTAGGGGGT
ELF1	hTFtarget	NC_040046.1:8264483-8269483	3733	3747	-	1.77e-05	GAAACAGGAAGAACA
FLI1	hTFtarget	NC_040046.1:8264483-8269483	3918	3942	-	1.78e-05	CAGGAAGGCAGGGACAACATATAGG
MYBL2	hTFtarget	NC_040046.1:8264483-8269483	3905	3926	-	1.78e-05	ACATATAGGGAAATGAAGTGAG
[truncated: 8,641 more rows]
