# Supplementary material for: Transcriptome Analysis Reveals Genes Associated With Sexual Dichromatism of Head Feather Color in Mallard
Source: Front Genet. 2021 Dec 8;12:627974. doi: 10.3389/fgene.2021.627974 (PMC8692775; doi:10.3389/fgene.2021.627974)
Supplement: Supplementary file 9 [file Table8.XLSX]

## Sheet: Sheet1
Table S8. All transcription factors predicted results of TYRP1 gene promoter.
TF	Source	Sequense	start	end	Strand	pvalue	Matched sequence
ZNF384	hTFtarget	NC_040075.1:30747598-30752598	4684	4708	+	1.02e-10	AAAAAAAAAAAAAAAAAAGATTTAG
ZNF384	hTFtarget	NC_040075.1:30747598-30752598	4684	4705	-	1.59e-10	AATCTTTTTTTTTTTTTTTTTT
ZNF384	hTFtarget	NC_040075.1:30747598-30752598	1033	1054	+	1.03e-09	TTTCTCTTTTTTTTTTTTCTTT
IRF5	hTFtarget	NC_040075.1:30747598-30752598	4684	4699	+	1.04e-09	AAAAAAAAAAAAAAAA
IRF5	hTFtarget	NC_040075.1:30747598-30752598	4685	4700	+	1.04e-09	AAAAAAAAAAAAAAAA
IRF5	hTFtarget	NC_040075.1:30747598-30752598	4686	4701	+	1.04e-09	AAAAAAAAAAAAAAAA
POLR3A	hTFtarget	NC_040075.1:30747598-30752598	4684	4699	+	1.04e-09	AAAAAAAAAAAAAAAA
POLR3A	hTFtarget	NC_040075.1:30747598-30752598	4685	4700	+	1.04e-09	AAAAAAAAAAAAAAAA
POLR3A	hTFtarget	NC_040075.1:30747598-30752598	4686	4701	+	1.04e-09	AAAAAAAAAAAAAAAA
BTAF1	hTFtarget	NC_040075.1:30747598-30752598	4684	4699	+	1.04e-09	AAAAAAAAAAAAAAAA
BTAF1	hTFtarget	NC_040075.1:30747598-30752598	4685	4700	+	1.04e-09	AAAAAAAAAAAAAAAA
BTAF1	hTFtarget	NC_040075.1:30747598-30752598	4686	4701	+	1.04e-09	AAAAAAAAAAAAAAAA
ZNF384	hTFtarget	NC_040075.1:30747598-30752598	4686	4707	-	1.19e-09	TAAATCTTTTTTTTTTTTTTTT
ZNF384	hTFtarget	NC_040075.1:30747598-30752598	1026	1050	-	1.3e-09	AAAAAAAAAAAAGAGAAAAAAAAAA
ZNF384	hTFtarget	NC_040075.1:30747598-30752598	1029	1050	+	1.33e-09	TTTTTTTCTCTTTTTTTTTTTT
ZNF384	hTFtarget	NC_040075.1:30747598-30752598	1030	1054	-	1.46e-09	AAAGAAAAAAAAAAAAGAGAAAAAA
ZNF384	hTFtarget	NC_040075.1:30747598-30752598	1031	1055	-	1.49e-09	AAAAGAAAAAAAAAAAAGAGAAAAA
ZNF384	hTFtarget	NC_040075.1:30747598-30752598	1029	1053	-	1.54e-09	AAGAAAAAAAAAAAAGAGAAAAAAA
ZNF384	hTFtarget	NC_040075.1:30747598-30752598	4686	4710	+	1.7e-09	AAAAAAAAAAAAAAAAGATTTAGAA
EZH2	hTFtarget	NC_040075.1:30747598-30752598	4817	4838	+	1.87e-09	AGAGAAAAAAAAAAAATAACAA
IRF5	hTFtarget	NC_040075.1:30747598-30752598	4687	4702	+	1.9e-09	AAAAAAAAAAAAAAAG
ZNF384	hTFtarget	NC_040075.1:30747598-30752598	1028	1052	-	1.99e-09	AGAAAAAAAAAAAAGAGAAAAAAAA
BTAF1	hTFtarget	NC_040075.1:30747598-30752598	4687	4702	+	2.75e-09	AAAAAAAAAAAAAAAG
EZH2	hTFtarget	NC_040075.1:30747598-30752598	1031	1052	-	2.93e-09	AGAAAAAAAAAAAAGAGAAAAA
ZNF384	hTFtarget	NC_040075.1:30747598-30752598	4683	4707	+	3.36e-09	GAAAAAAAAAAAAAAAAAAGATTTA
ZNF384	hTFtarget	NC_040075.1:30747598-30752598	1022	1046	-	3.36e-09	AAAAAAAAGAGAAAAAAAAAATCAG
BTAF1	hTFtarget	NC_040075.1:30747598-30752598	4724	4739	+	3.61e-09	AGAAAAAAAAAAAAAA
ZNF384	hTFtarget	NC_040075.1:30747598-30752598	4681	4705	+	4.03e-09	AGGAAAAAAAAAAAAAAAAAAGATT
ZNF384	hTFtarget	NC_040075.1:30747598-30752598	4687	4708	-	4.77e-09	CTAAATCTTTTTTTTTTTTTTT
IRF3	hTFtarget	NC_040075.1:30747598-30752598	1026	1050	-	5.74e-09	AAAAAAAAAAAAGAGAAAAAAAAAA
ZNF384	hTFtarget	NC_040075.1:30747598-30752598	1036	1060	-	5.96e-09	AAATAAAAAGAAAAAAAAAAAAGAG
IRF5	hTFtarget	NC_040075.1:30747598-30752598	4688	4703	+	6.55e-09	AAAAAAAAAAAAAAGA
ZNF384	hTFtarget	NC_040075.1:30747598-30752598	4687	4711	+	6.69e-09	AAAAAAAAAAAAAAAGATTTAGAAA
ZNF384	hTFtarget	NC_040075.1:30747598-30752598	1031	1052	+	7.01e-09	TTTTTCTCTTTTTTTTTTTTCT
ZNF384	hTFtarget	NC_040075.1:30747598-30752598	4685	4709	+	7.2e-09	AAAAAAAAAAAAAAAAAGATTTAGA
ZNF384	hTFtarget	NC_040075.1:30747598-30752598	4722	4743	-	7.23e-09	AGCCTTTTTTTTTTTTTTCTTT
ZNF384	hTFtarget	NC_040075.1:30747598-30752598	4683	4704	-	7.31e-09	ATCTTTTTTTTTTTTTTTTTTC
ZNF384	hTFtarget	NC_040075.1:30747598-30752598	1034	1055	+	7.53e-09	TTCTCTTTTTTTTTTTTCTTTT
ZNF384	hTFtarget	NC_040075.1:30747598-30752598	4685	4706	-	7.76e-09	AAATCTTTTTTTTTTTTTTTTT
ZNF384	hTFtarget	NC_040075.1:30747598-30752598	4819	4843	+	9.18e-09	AGAAAAAAAAAAAATAACAAAAAAA
BTAF1	hTFtarget	NC_040075.1:30747598-30752598	1040	1055	-	9.79e-09	AAAAGAAAAAAAAAAA
ZNF384	hTFtarget	NC_040075.1:30747598-30752598	4681	4702	-	9.81e-09	CTTTTTTTTTTTTTTTTTTCCT
ZNF384	hTFtarget	NC_040075.1:30747598-30752598	1035	1056	+	9.9e-09	TCTCTTTTTTTTTTTTCTTTTT
ZNF384	hTFtarget	NC_040075.1:30747598-30752598	1027	1051	-	1.03e-08	GAAAAAAAAAAAAGAGAAAAAAAAA
ZNF384	hTFtarget	NC_040075.1:30747598-30752598	1024	1048	-	1.05e-08	AAAAAAAAAAGAGAAAAAAAAAATC
BTAF1	hTFtarget	NC_040075.1:30747598-30752598	4683	4698	+	1.06e-08	GAAAAAAAAAAAAAAA
ZNF384	hTFtarget	NC_040075.1:30747598-30752598	1027	1048	+	1.09e-08	TTTTTTTTTCTCTTTTTTTTTT
ZNF384	hTFtarget	NC_040075.1:30747598-30752598	4722	4746	+	1.11e-08	AAAGAAAAAAAAAAAAAAGGCTTTT
ZNF384	hTFtarget	NC_040075.1:30747598-30752598	1032	1053	+	1.22e-08	TTTTCTCTTTTTTTTTTTTCTT
ZNF384	hTFtarget	NC_040075.1:30747598-30752598	4688	4712	+	1.29e-08	AAAAAAAAAAAAAAGATTTAGAAAA
ZNF384	hTFtarget	NC_040075.1:30747598-30752598	4723	4744	-	1.3e-08	AAGCCTTTTTTTTTTTTTTCTT
GTF3C2	hTFtarget	NC_040075.1:30747598-30752598	1042	1066	-	1.43e-08	CACCTCAAATAAAAAGAAAAAAAAA
BTAF1	hTFtarget	NC_040075.1:30747598-30752598	4688	4703	+	1.43e-08	AAAAAAAAAAAAAAGA
POU5F1	hTFtarget	NC_040075.1:30747598-30752598	740	753	+	1.66e-08	TTGTTATGCAGATG
BTAF1	hTFtarget	NC_040075.1:30747598-30752598	4723	4738	+	1.67e-08	AAGAAAAAAAAAAAAA
ZNF384	hTFtarget	NC_040075.1:30747598-30752598	4817	4841	+	1.84e-08	AGAGAAAAAAAAAAAATAACAAAAA
ZNF384	hTFtarget	NC_040075.1:30747598-30752598	4680	4704	+	1.96e-08	CAGGAAAAAAAAAAAAAAAAAAGAT
ZNF384	hTFtarget	NC_040075.1:30747598-30752598	4682	4706	+	1.96e-08	GGAAAAAAAAAAAAAAAAAAGATTT
IRF5	hTFtarget	NC_040075.1:30747598-30752598	1805	1820	-	2e-08	AAAAAAAAAAAAAGTA
ZNF384	hTFtarget	NC_040075.1:30747598-30752598	1799	1820	+	2.15e-08	TAGCTCTACTTTTTTTTTTTTT
IRF5	hTFtarget	NC_040075.1:30747598-30752598	4689	4704	+	2.17e-08	AAAAAAAAAAAAAGAT
IRF3	hTFtarget	NC_040075.1:30747598-30752598	1032	1056	-	2.18e-08	AAAAAGAAAAAAAAAAAAGAGAAAA
IRF5	hTFtarget	NC_040075.1:30747598-30752598	4726	4741	+	2.48e-08	AAAAAAAAAAAAAAGG
ZNF92	hTFtarget	NC_040075.1:30747598-30752598	4822	4846	-	2.67e-08	TTTTTTTTTTGTTATTTTTTTTTTT
ZNF384	hTFtarget	NC_040075.1:30747598-30752598	4688	4709	-	2.91e-08	TCTAAATCTTTTTTTTTTTTTT
ZNF384	hTFtarget	NC_040075.1:30747598-30752598	1028	1049	+	2.98e-08	TTTTTTTTCTCTTTTTTTTTTT
ZNF384	hTFtarget	NC_040075.1:30747598-30752598	1797	1821	-	3.28e-08	TAAAAAAAAAAAAAGTAGAGCTAAA
POU5F1	hTFtarget	NC_040075.1:30747598-30752598	739	753	-	3.29e-08	CATCTGCATAACAAT
BTAF1	hTFtarget	NC_040075.1:30747598-30752598	1041	1056	-	3.4e-08	AAAAAGAAAAAAAAAA
ZNF384	hTFtarget	NC_040075.1:30747598-30752598	4822	4843	-	3.42e-08	TTTTTTTGTTATTTTTTTTTTT
IRF5	hTFtarget	NC_040075.1:30747598-30752598	4724	4739	+	3.49e-08	AGAAAAAAAAAAAAAA
ZNF384	hTFtarget	NC_040075.1:30747598-30752598	1025	1049	-	3.88e-08	AAAAAAAAAAAGAGAAAAAAAAAAT
BTAF1	hTFtarget	NC_040075.1:30747598-30752598	4725	4740	+	4.02e-08	GAAAAAAAAAAAAAAG
ZNF384	hTFtarget	NC_040075.1:30747598-30752598	4820	4841	-	4.02e-08	TTTTTGTTATTTTTTTTTTTTC
IRF3	hTFtarget	NC_040075.1:30747598-30752598	1033	1057	-	4.04e-08	TAAAAAGAAAAAAAAAAAAGAGAAA
POLR3A	hTFtarget	NC_040075.1:30747598-30752598	1043	1058	-	4.09e-08	ATAAAAAGAAAAAAAA
ZNF384	hTFtarget	NC_040075.1:30747598-30752598	4818	4842	+	4.4e-08	GAGAAAAAAAAAAAATAACAAAAAA
ZNF384	hTFtarget	NC_040075.1:30747598-30752598	4682	4703	-	4.48e-08	TCTTTTTTTTTTTTTTTTTTCC
ZNF384	hTFtarget	NC_040075.1:30747598-30752598	4723	4747	+	4.49e-08	AAGAAAAAAAAAAAAAAGGCTTTTA
POLR3A	hTFtarget	NC_040075.1:30747598-30752598	1808	1823	-	4.63e-08	TATAAAAAAAAAAAAA
IRF3	hTFtarget	NC_040075.1:30747598-30752598	4808	4832	+	4.76e-08	TAAAAAAGGAGAGAAAAAAAAAAAA
ZNF384	hTFtarget	NC_040075.1:30747598-30752598	4689	4713	+	4.78e-08	AAAAAAAAAAAAAGATTTAGAAAAC
KDM5B	hTFtarget	NC_040075.1:30747598-30752598	1032	1056	-	4.84e-08	AAAAAGAAAAAAAAAAAAGAGAAAA
BTAF1	hTFtarget	NC_040075.1:30747598-30752598	4682	4697	+	5.24e-08	GGAAAAAAAAAAAAAA
BTAF1	hTFtarget	NC_040075.1:30747598-30752598	1807	1822	-	5.24e-08	ATAAAAAAAAAAAAAG
BTAF1	hTFtarget	NC_040075.1:30747598-30752598	4726	4741	+	5.41e-08	AAAAAAAAAAAAAAGG
ZNF384	hTFtarget	NC_040075.1:30747598-30752598	4721	4742	-	5.5e-08	GCCTTTTTTTTTTTTTTCTTTC
IRF5	hTFtarget	NC_040075.1:30747598-30752598	1034	1049	-	5.67e-08	AAAAAAAAAAAGAGAA
BTAF1	hTFtarget	NC_040075.1:30747598-30752598	1037	1052	-	5.76e-08	AGAAAAAAAAAAAAGA
BTAF1	hTFtarget	NC_040075.1:30747598-30752598	1038	1053	-	5.76e-08	AAGAAAAAAAAAAAAG
BTAF1	hTFtarget	NC_040075.1:30747598-30752598	4689	4704	+	6.01e-08	AAAAAAAAAAAAAGAT
ZNF384	hTFtarget	NC_040075.1:30747598-30752598	1030	1051	+	6.06e-08	TTTTTTCTCTTTTTTTTTTTTC
BTAF1	hTFtarget	NC_040075.1:30747598-30752598	1805	1820	-	6.41e-08	AAAAAAAAAAAAAGTA
ZNF384	hTFtarget	NC_040075.1:30747598-30752598	4819	4840	-	6.52e-08	TTTTGTTATTTTTTTTTTTTCT
ZNF384	hTFtarget	NC_040075.1:30747598-30752598	4726	4747	-	6.62e-08	TAAAAGCCTTTTTTTTTTTTTT
BTAF1	hTFtarget	NC_040075.1:30747598-30752598	4681	4696	+	6.73e-08	AGGAAAAAAAAAAAAA
ZNF143	hTFtarget	NC_040075.1:30747598-30752598	1044	1068	+	7.64e-08	TTTTTTTCTTTTTATTTGAGGTGGG
POLR3A	hTFtarget	NC_040075.1:30747598-30752598	1040	1055	-	7.82e-08	AAAAGAAAAAAAAAAA
POLR3A	hTFtarget	NC_040075.1:30747598-30752598	4822	4837	+	8.06e-08	AAAAAAAAAAATAACA
ZNF384	hTFtarget	NC_040075.1:30747598-30752598	4816	4840	+	8.43e-08	GAGAGAAAAAAAAAAAATAACAAAA
IRF5	hTFtarget	NC_040075.1:30747598-30752598	1035	1050	-	8.6e-08	AAAAAAAAAAAAGAGA
IRF3	hTFtarget	NC_040075.1:30747598-30752598	1027	1051	-	8.99e-08	GAAAAAAAAAAAAGAGAAAAAAAAA
BTAF1	hTFtarget	NC_040075.1:30747598-30752598	4721	4736	+	9.07e-08	GAAAGAAAAAAAAAAA
BTAF1	hTFtarget	NC_040075.1:30747598-30752598	4819	4834	+	9.07e-08	AGAAAAAAAAAAAATA
CDK9	hTFtarget	NC_040075.1:30747598-30752598	1033	1048	-	9.38e-08	AAAAAAAAAAGAGAAA
ZNF384	hTFtarget	NC_040075.1:30747598-30752598	4818	4839	-	9.43e-08	TTTGTTATTTTTTTTTTTTCTC
ZNF384	hTFtarget	NC_040075.1:30747598-30752598	4820	4844	+	9.59e-08	GAAAAAAAAAAAATAACAAAAAAAA
FOXA1	hTFtarget	NC_040075.1:30747598-30752598	285	306	+	1.03e-07	GACATACATAAATAGACACATG
ZNF384	hTFtarget	NC_040075.1:30747598-30752598	4817	4838	-	1.07e-07	TTGTTATTTTTTTTTTTTCTCT
IRF5	hTFtarget	NC_040075.1:30747598-30752598	4819	4834	+	1.09e-07	AGAAAAAAAAAAAATA
BTAF1	hTFtarget	NC_040075.1:30747598-30752598	1035	1050	-	1.09e-07	AAAAAAAAAAAAGAGA
IRF5	hTFtarget	NC_040075.1:30747598-30752598	4821	4836	+	1.11e-07	AAAAAAAAAAAATAAC
POLR3A	hTFtarget	NC_040075.1:30747598-30752598	4724	4739	+	1.11e-07	AGAAAAAAAAAAAAAA
GATA3	hTFtarget	NC_040075.1:30747598-30752598	138	151	+	1.15e-07	GCAGATAAGAACAT
IRF5	hTFtarget	NC_040075.1:30747598-30752598	4822	4837	+	1.15e-07	AAAAAAAAAAATAACA
FOXM1	hTFtarget	NC_040075.1:30747598-30752598	4769	4788	+	1.18e-07	CTTTGTTTGTTTTCAAATGA
ZNF384	hTFtarget	NC_040075.1:30747598-30752598	4721	4745	+	1.2e-07	GAAAGAAAAAAAAAAAAAAGGCTTT
ZNF384	hTFtarget	NC_040075.1:30747598-30752598	4689	4710	-	1.21e-07	TTCTAAATCTTTTTTTTTTTTT
IRF5	hTFtarget	NC_040075.1:30747598-30752598	4683	4698	+	1.22e-07	GAAAAAAAAAAAAAAA
ZKSCAN1	hTFtarget	NC_040075.1:30747598-30752598	3288	3299	+	1.22e-07	CAGGCACTGTGC
ZNF92	hTFtarget	NC_040075.1:30747598-30752598	1031	1055	+	1.24e-07	TTTTTCTCTTTTTTTTTTTTCTTTT
ZNF384	hTFtarget	NC_040075.1:30747598-30752598	1032	1056	-	1.27e-07	AAAAAGAAAAAAAAAAAAGAGAAAA
ZNF384	hTFtarget	NC_040075.1:30747598-30752598	1025	1046	+	1.28e-07	ATTTTTTTTTTCTCTTTTTTTT
POLR3A	hTFtarget	NC_040075.1:30747598-30752598	4831	4846	+	1.4e-07	AATAACAAAAAAAAAA
BTAF1	hTFtarget	NC_040075.1:30747598-30752598	1036	1051	-	1.42e-07	GAAAAAAAAAAAAGAG
KDM5B	hTFtarget	NC_040075.1:30747598-30752598	1026	1050	-	1.44e-07	AAAAAAAAAAAAGAGAAAAAAAAAA
SMAD4	hTFtarget	NC_040075.1:30747598-30752598	738	753	-	1.44e-07	CATCTGCATAACAATC
FOXP1	database	NC_040075.1:30747598-30752598	4468	4487	+	1.51e-07	TTATTTTTATTCTTGTTTTT
ZNF384	hTFtarget	NC_040075.1:30747598-30752598	4690	4711	-	1.51e-07	TTTCTAAATCTTTTTTTTTTTT
GATA3	hTFtarget	NC_040075.1:30747598-30752598	138	149	+	1.52e-07	GCAGATAAGAAC
IRF5	hTFtarget	NC_040075.1:30747598-30752598	1037	1052	-	1.56e-07	AGAAAAAAAAAAAAGA
KDM5B	hTFtarget	NC_040075.1:30747598-30752598	4810	4834	+	1.58e-07	AAAAAGGAGAGAAAAAAAAAAAATA
ZNF384	hTFtarget	NC_040075.1:30747598-30752598	4680	4701	-	1.6e-07	TTTTTTTTTTTTTTTTTTCCTG
ZNF92	hTFtarget	NC_040075.1:30747598-30752598	1032	1056	+	1.66e-07	TTTTCTCTTTTTTTTTTTTCTTTTT
ZNF384	hTFtarget	NC_040075.1:30747598-30752598	1019	1040	+	1.67e-07	CAACTGATTTTTTTTTTCTCTT
KDM5B	hTFtarget	NC_040075.1:30747598-30752598	1028	1052	-	1.7e-07	AGAAAAAAAAAAAAGAGAAAAAAAA
KDM5B	hTFtarget	NC_040075.1:30747598-30752598	1030	1054	-	1.7e-07	AAAGAAAAAAAAAAAAGAGAAAAAA
BTAF1	hTFtarget	NC_040075.1:30747598-30752598	4820	4835	+	1.7e-07	GAAAAAAAAAAAATAA
FOXM1	database	NC_040075.1:30747598-30752598	4770	4782	+	1.71e-07	TTTGTTTGTTTTC
IRF5	hTFtarget	NC_040075.1:30747598-30752598	4690	4705	+	1.71e-07	AAAAAAAAAAAAGATT
FOXM1	database	NC_040075.1:30747598-30752598	4770	4782	-	1.71e-07	GAAAACAAACAAA
ZBTB10	hTFtarget	NC_040075.1:30747598-30752598	3403	3418	+	1.73e-07	CAGAGAAGGAAAGTAA
ZNF384	hTFtarget	NC_040075.1:30747598-30752598	4724	4748	+	1.76e-07	AGAAAAAAAAAAAAAAGGCTTTTAA
EZH2	hTFtarget	NC_040075.1:30747598-30752598	4819	4840	+	1.8e-07	AGAAAAAAAAAAAATAACAAAA
ZNF384	hTFtarget	NC_040075.1:30747598-30752598	1796	1820	-	1.92e-07	AAAAAAAAAAAAAGTAGAGCTAAAT
BTAF1	hTFtarget	NC_040075.1:30747598-30752598	1042	1057	-	1.93e-07	TAAAAAGAAAAAAAAA
IRF5	hTFtarget	NC_040075.1:30747598-30752598	4727	4742	+	1.95e-07	AAAAAAAAAAAAAGGC
SMAD1	hTFtarget	NC_040075.1:30747598-30752598	739	752	+	2.01e-07	ATTGTTATGCAGAT
ZNF384	hTFtarget	NC_040075.1:30747598-30752598	4690	4714	+	2.09e-07	AAAAAAAAAAAAGATTTAGAAAACG
ZNF384	hTFtarget	NC_040075.1:30747598-30752598	4725	4749	+	2.09e-07	GAAAAAAAAAAAAAAGGCTTTTAAA
ZNF384	hTFtarget	NC_040075.1:30747598-30752598	1023	1047	-	2.11e-07	AAAAAAAAAGAGAAAAAAAAAATCA
BTAF1	hTFtarget	NC_040075.1:30747598-30752598	1029	1044	-	2.19e-07	AAAAAAGAGAAAAAAA
BTAF1	hTFtarget	NC_040075.1:30747598-30752598	1027	1042	-	2.2e-07	AAAAGAGAAAAAAAAA
IRF3	hTFtarget	NC_040075.1:30747598-30752598	1028	1052	-	2.22e-07	AGAAAAAAAAAAAAGAGAAAAAAAA
GTF3C2	hTFtarget	NC_040075.1:30747598-30752598	1805	1829	-	2.23e-07	TATATATATAAAAAAAAAAAAAGTA
TEAD4	hTFtarget	NC_040075.1:30747598-30752598	3824	3835	+	2.25e-07	GAAAAGTAAATA
SP2	hTFtarget	NC_040075.1:30747598-30752598	1027	1042	+	2.35e-07	TTTTTTTTTCTCTTTT
BTAF1	hTFtarget	NC_040075.1:30747598-30752598	4827	4842	+	2.41e-07	AAAAAATAACAAAAAA
ZNF384	hTFtarget	NC_040075.1:30747598-30752598	4822	4846	+	2.46e-07	AAAAAAAAAAATAACAAAAAAAAAA
MED1	hTFtarget	NC_040075.1:30747598-30752598	1032	1047	-	2.48e-07	AAAAAAAAAGAGAAAA
SP2	hTFtarget	NC_040075.1:30747598-30752598	4684	4699	-	2.5e-07	TTTTTTTTTTTTTTTT
SP2	hTFtarget	NC_040075.1:30747598-30752598	4685	4700	-	2.5e-07	TTTTTTTTTTTTTTTT
SP2	hTFtarget	NC_040075.1:30747598-30752598	4686	4701	-	2.5e-07	TTTTTTTTTTTTTTTT
ZNF384	hTFtarget	NC_040075.1:30747598-30752598	4726	4750	+	2.59e-07	AAAAAAAAAAAAAAGGCTTTTAAAT
IRF5	hTFtarget	NC_040075.1:30747598-30752598	1804	1819	-	2.6e-07	AAAAAAAAAAAAGTAG
BTAF1	hTFtarget	NC_040075.1:30747598-30752598	1808	1823	-	2.76e-07	TATAAAAAAAAAAAAA
REST	hTFtarget	NC_040075.1:30747598-30752598	2854	2865	-	2.77e-07	GAGAGCTGTCCA
REST	hTFtarget	NC_040075.1:30747598-30752598	2854	2865	-	2.83e-07	GAGAGCTGTCCA
ZNF384	hTFtarget	NC_040075.1:30747598-30752598	1801	1822	+	2.89e-07	GCTCTACTTTTTTTTTTTTTAT
BTAF1	hTFtarget	NC_040075.1:30747598-30752598	4821	4836	+	2.92e-07	AAAAAAAAAAAATAAC
IRF5	hTFtarget	NC_040075.1:30747598-30752598	4823	4838	+	2.97e-07	AAAAAAAAAATAACAA
ZNF384	hTFtarget	NC_040075.1:30747598-30752598	1800	1821	+	2.99e-07	AGCTCTACTTTTTTTTTTTTTA
IRF5	hTFtarget	NC_040075.1:30747598-30752598	4725	4740	+	3e-07	GAAAAAAAAAAAAAAG
ZNF384	hTFtarget	NC_040075.1:30747598-30752598	4724	4745	-	3.01e-07	AAAGCCTTTTTTTTTTTTTTCT
GATA3	hTFtarget	NC_040075.1:30747598-30752598	138	148	-	3.04e-07	TTCTTATCTGC
REST	hTFtarget	NC_040075.1:30747598-30752598	2854	2865	+	3.15e-07	TGGACAGCTCTC
ZNF384	hTFtarget	NC_040075.1:30747598-30752598	4825	4849	+	3.16e-07	AAAAAAAATAACAAAAAAAAAACTT
GATA3	hTFtarget	NC_040075.1:30747598-30752598	138	149	-	3.22e-07	GTTCTTATCTGC
RXRG	hTFtarget	NC_040075.1:30747598-30752598	3794	3805	-	3.3e-07	TCACTTCCTTCC
EP300	hTFtarget	NC_040075.1:30747598-30752598	2607	2622	+	3.33e-07	ACTAAGGGGAGGCCTC
POLR3A	hTFtarget	NC_040075.1:30747598-30752598	1041	1056	-	3.37e-07	AAAAAGAAAAAAAAAA
BTAF1	hTFtarget	NC_040075.1:30747598-30752598	1034	1049	-	3.41e-07	AAAAAAAAAAAGAGAA
BTAF1	hTFtarget	NC_040075.1:30747598-30752598	1043	1058	-	3.41e-07	ATAAAAAGAAAAAAAA
BTAF1	hTFtarget	NC_040075.1:30747598-30752598	1044	1059	-	3.41e-07	AATAAAAAGAAAAAAA
ZNF384	hTFtarget	NC_040075.1:30747598-30752598	1038	1059	+	3.43e-07	CTTTTTTTTTTTTCTTTTTATT
ZNF384	hTFtarget	NC_040075.1:30747598-30752598	1798	1819	+	3.43e-07	TTAGCTCTACTTTTTTTTTTTT
REST	hTFtarget	NC_040075.1:30747598-30752598	2854	2865	+	3.46e-07	TGGACAGCTCTC
REST	hTFtarget	NC_040075.1:30747598-30752598	2854	2865	-	3.46e-07	GAGAGCTGTCCA
IRF3	hTFtarget	NC_040075.1:30747598-30752598	1028	1049	-	3.55e-07	AAAAAAAAAAAGAGAAAAAAAA
ZNF384	hTFtarget	NC_040075.1:30747598-30752598	1033	1057	-	3.66e-07	TAAAAAGAAAAAAAAAAAAGAGAAA
OTX2	hTFtarget	NC_040075.1:30747598-30752598	739	752	-	3.69e-07	ATCTGCATAACAAT
BTAF1	hTFtarget	NC_040075.1:30747598-30752598	4831	4846	+	3.83e-07	AATAACAAAAAAAAAA
PAX6	hTFtarget	NC_040075.1:30747598-30752598	4970	4985	+	3.88e-07	ATGCACTGAAGTAGAA
ZNF384	hTFtarget	NC_040075.1:30747598-30752598	1016	1040	-	3.9e-07	AAGAGAAAAAAAAAATCAGTTGAAG
REST	hTFtarget	NC_040075.1:30747598-30752598	2854	2865	-	3.92e-07	GAGAGCTGTCCA
FLI1	hTFtarget	NC_040075.1:30747598-30752598	3788	3812	+	4.02e-07	AAGCTAGGAAGGAAGTGAGTTATAG
POLR3A	hTFtarget	NC_040075.1:30747598-30752598	4824	4839	+	4.02e-07	AAAAAAAAATAACAAA
SP2	hTFtarget	NC_040075.1:30747598-30752598	1028	1049	+	4.02e-07	TTTTTTTTCTCTTTTTTTTTTT
POU5F1	hTFtarget	NC_040075.1:30747598-30752598	737	752	-	4.16e-07	ATCTGCATAACAATCA
IRF3	hTFtarget	NC_040075.1:30747598-30752598	4810	4834	+	4.2e-07	AAAAAGGAGAGAAAAAAAAAAAATA
POU5F1	hTFtarget	NC_040075.1:30747598-30752598	737	752	-	4.32e-07	ATCTGCATAACAATCA
POU5F1	hTFtarget	NC_040075.1:30747598-30752598	737	752	+	4.34e-07	TGATTGTTATGCAGAT
PTF1A	database	NC_040075.1:30747598-30752598	2164	2184	-	4.42e-07	TAGGAGAGTGCCCAGCTGTCT
ZNF384	hTFtarget	NC_040075.1:30747598-30752598	4825	4846	-	4.43e-07	TTTTTTTTTTGTTATTTTTTTT
FOXM1	hTFtarget	NC_040075.1:30747598-30752598	4772	4786	-	4.44e-07	ATTTGAAAACAAACA
BTAF1	hTFtarget	NC_040075.1:30747598-30752598	1809	1824	-	4.45e-07	ATATAAAAAAAAAAAA
FERD3L	database	NC_040075.1:30747598-30752598	2164	2184	+	4.46e-07	AGACAGCTGGGCACTCTCCTA
TCF3	database	NC_040075.1:30747598-30752598	146	156	-	4.54e-07	ACCAGATGTTC
TCF3	database	NC_040075.1:30747598-30752598	146	156	+	4.54e-07	GAACATCTGGT
IRF5	hTFtarget	NC_040075.1:30747598-30752598	1803	1818	-	4.61e-07	AAAAAAAAAAAGTAGA
BTAF1	hTFtarget	NC_040075.1:30747598-30752598	1804	1819	-	4.72e-07	AAAAAAAAAAAAGTAG
KDM5B	hTFtarget	NC_040075.1:30747598-30752598	4808	4832	+	4.78e-07	TAAAAAAGGAGAGAAAAAAAAAAAA
BTAF1	hTFtarget	NC_040075.1:30747598-30752598	4727	4742	+	4.79e-07	AAAAAAAAAAAAAGGC
ETS1	hTFtarget	NC_040075.1:30747598-30752598	481	502	+	4.8e-07	GGAGAAGGGAGACAGGAGCAAG
SP2	hTFtarget	NC_040075.1:30747598-30752598	1042	1057	+	4.81e-07	TTTTTTTTTCTTTTTA
REST	hTFtarget	NC_040075.1:30747598-30752598	2854	2865	-	4.85e-07	GAGAGCTGTCCA
IRF5	hTFtarget	NC_040075.1:30747598-30752598	4820	4835	+	4.88e-07	GAAAAAAAAAAAATAA
IRF4	database	NC_040075.1:30747598-30752598	1033	1048	-	5.12e-07	AAAAAAAAAAGAGAAA
IRF4	database	NC_040075.1:30747598-30752598	1033	1048	-	5.14e-07	AAAAAAAAAAGAGAAA
HNF4A	hTFtarget	NC_040075.1:30747598-30752598	4883	4894	+	5.16e-07	CTCTGACCTTTG
TP53	hTFtarget	NC_040075.1:30747598-30752598	3403	3414	+	5.16e-07	CAGAGAAGGAAA
TRIM24	hTFtarget	NC_040075.1:30747598-30752598	4819	4840	+	5.22e-07	AGAAAAAAAAAAAATAACAAAA
TAL1:TCF3	database	NC_040075.1:30747598-30752598	145	156	+	5.23e-07	AGAACATCTGGT
TP53	hTFtarget	NC_040075.1:30747598-30752598	3228	3249	+	5.27e-07	AACAGAGACACGGACATACAGA
SP2	hTFtarget	NC_040075.1:30747598-30752598	1040	1055	+	5.31e-07	TTTTTTTTTTTCTTTT
IRF3	hTFtarget	NC_040075.1:30747598-30752598	1034	1058	-	5.34e-07	ATAAAAAGAAAAAAAAAAAAGAGAA
BRD3	hTFtarget	NC_040075.1:30747598-30752598	290	305	+	5.35e-07	ACATAAATAGACACAT
POU5F1	hTFtarget	NC_040075.1:30747598-30752598	737	752	-	5.43e-07	ATCTGCATAACAATCA
LMO2	hTFtarget	NC_040075.1:30747598-30752598	138	148	-	5.53e-07	TTCTTATCTGC
REST	hTFtarget	NC_040075.1:30747598-30752598	2854	2865	-	5.53e-07	GAGAGCTGTCCA
REST	database	NC_040075.1:30747598-30752598	562	582	+	5.7e-07	GTCAATACCAGGGTCAGAGAC
MED1	hTFtarget	NC_040075.1:30747598-30752598	1032	1047	+	5.7e-07	TTTTCTCTTTTTTTTT
REST	hTFtarget	NC_040075.1:30747598-30752598	2854	2865	+	5.8e-07	TGGACAGCTCTC
ZNF384	hTFtarget	NC_040075.1:30747598-30752598	1802	1823	+	5.9e-07	CTCTACTTTTTTTTTTTTTATA
ZNF92	hTFtarget	NC_040075.1:30747598-30752598	4820	4844	-	5.9e-07	TTTTTTTTGTTATTTTTTTTTTTTC
ZNF384	hTFtarget	NC_040075.1:30747598-30752598	1022	1043	+	5.98e-07	CTGATTTTTTTTTTCTCTTTTT
REST	hTFtarget	NC_040075.1:30747598-30752598	2854	2865	+	5.99e-07	TGGACAGCTCTC
ZNF384	hTFtarget	NC_040075.1:30747598-30752598	4816	4837	-	6.02e-07	TGTTATTTTTTTTTTTTCTCTC
IRF5	hTFtarget	NC_040075.1:30747598-30752598	4691	4706	+	6.04e-07	AAAAAAAAAAAGATTT
KDM5B	hTFtarget	NC_040075.1:30747598-30752598	1027	1051	-	6.07e-07	GAAAAAAAAAAAAGAGAAAAAAAAA
IRF3	hTFtarget	NC_040075.1:30747598-30752598	1030	1054	-	6.08e-07	AAAGAAAAAAAAAAAAGAGAAAAAA
REST	hTFtarget	NC_040075.1:30747598-30752598	2854	2865	+	6.11e-07	TGGACAGCTCTC
CREB1	hTFtarget	NC_040075.1:30747598-30752598	3229	3253	+	6.17e-07	ACAGAGACACGGACATACAGATGCA
ZNF384	hTFtarget	NC_040075.1:30747598-30752598	1037	1058	+	6.18e-07	TCTTTTTTTTTTTTCTTTTTAT
ZNF384	hTFtarget	NC_040075.1:30747598-30752598	4821	4845	+	6.26e-07	AAAAAAAAAAAATAACAAAAAAAAA
TBX2	database	NC_040075.1:30747598-30752598	814	838	+	6.37e-07	GGCTCTCTTCTCATCAGTGATGGAG
EZH2	hTFtarget	NC_040075.1:30747598-30752598	4682	4703	+	6.44e-07	GGAAAAAAAAAAAAAAAAAAGA
TBX2	database	NC_040075.1:30747598-30752598	814	838	-	6.52e-07	CTCCATCACTGATGAGAAGAGAGCC
REST	hTFtarget	NC_040075.1:30747598-30752598	2854	2867	-	6.57e-07	GAGAGAGCTGTCCA
TBX4	database	NC_040075.1:30747598-30752598	2207	2226	-	6.58e-07	AGGTGTAGAATGTGGCACTT
FOXM1	hTFtarget	NC_040075.1:30747598-30752598	4856	4870	+	6.61e-07	TGTTCTGTTTTGAAT
BRD7	hTFtarget	NC_040075.1:30747598-30752598	3233	3254	+	6.65e-07	AGACACGGACATACAGATGCAG
GATA2	hTFtarget	NC_040075.1:30747598-30752598	138	148	-	6.74e-07	TTCTTATCTGC
GATA2	hTFtarget	NC_040075.1:30747598-30752598	138	148	-	6.74e-07	TTCTTATCTGC
REST	hTFtarget	NC_040075.1:30747598-30752598	2854	2865	+	6.8e-07	TGGACAGCTCTC
IRF4	database	NC_040075.1:30747598-30752598	1027	1042	-	6.85e-07	AAAAGAGAAAAAAAAA
SP2	hTFtarget	NC_040075.1:30747598-30752598	1039	1060	+	6.87e-07	TTTTTTTTTTTTCTTTTTATTT
IRF4	database	NC_040075.1:30747598-30752598	1027	1042	-	6.88e-07	AAAAGAGAAAAAAAAA
ZNF384	hTFtarget	NC_040075.1:30747598-30752598	4679	4703	+	6.93e-07	TCAGGAAAAAAAAAAAAAAAAAAGA
SOX2	hTFtarget	NC_040075.1:30747598-30752598	740	751	+	6.97e-07	TTGTTATGCAGA
MED1	hTFtarget	NC_040075.1:30747598-30752598	1033	1048	+	7e-07	TTTCTCTTTTTTTTTT
REST	hTFtarget	NC_040075.1:30747598-30752598	2854	2865	-	7e-07	GAGAGCTGTCCA
ZNF92	hTFtarget	NC_040075.1:30747598-30752598	1026	1050	+	7.03e-07	TTTTTTTTTTCTCTTTTTTTTTTTT
IRF5	hTFtarget	NC_040075.1:30747598-30752598	1033	1048	-	7.1e-07	AAAAAAAAAAGAGAAA
FLI1	hTFtarget	NC_040075.1:30747598-30752598	3788	3809	-	7.11e-07	TAACTCACTTCCTTCCTAGCTT
POLR2A	hTFtarget	NC_040075.1:30747598-30752598	4681	4696	+	7.11e-07	AGGAAAAAAAAAAAAA
ZNF274	hTFtarget	NC_040075.1:30747598-30752598	642	661	-	7.14e-07	TGCCTTGCCACAATGTGTGC
MBD3	hTFtarget	NC_040075.1:30747598-30752598	3226	3247	-	7.18e-07	TGTATGTCCGTGTCTCTGTTAA
REST	hTFtarget	NC_040075.1:30747598-30752598	2854	2865	-	7.3e-07	GAGAGCTGTCCA
POLR3A	hTFtarget	NC_040075.1:30747598-30752598	4722	4737	+	7.32e-07	AAAGAAAAAAAAAAAA
POLR3A	hTFtarget	NC_040075.1:30747598-30752598	1039	1054	-	7.32e-07	AAAGAAAAAAAAAAAA
ZNF384	hTFtarget	NC_040075.1:30747598-30752598	4725	4746	-	7.34e-07	AAAAGCCTTTTTTTTTTTTTTC
ZNF384	hTFtarget	NC_040075.1:30747598-30752598	4823	4847	+	7.43e-07	AAAAAAAAAATAACAAAAAAAAAAC
NR3C1	database	NC_040075.1:30747598-30752598	923	938	-	7.55e-07	GGTACCCCATGTTCTG
IRF5	hTFtarget	NC_040075.1:30747598-30752598	4828	4843	+	7.57e-07	AAAAATAACAAAAAAA
FOXM1	hTFtarget	NC_040075.1:30747598-30752598	1313	1332	+	7.63e-07	GTAAGTTTACTTTTAAAATG
POU5F1	hTFtarget	NC_040075.1:30747598-30752598	737	751	+	7.64e-07	TGATTGTTATGCAGA
REST	hTFtarget	NC_040075.1:30747598-30752598	2854	2865	-	7.7e-07	GAGAGCTGTCCA
GATA3	hTFtarget	NC_040075.1:30747598-30752598	139	150	-	7.72e-07	TGTTCTTATCTG
SP2	hTFtarget	NC_040075.1:30747598-30752598	4688	4703	-	7.8e-07	TCTTTTTTTTTTTTTT
TP53	hTFtarget	NC_040075.1:30747598-30752598	727	738	-	7.8e-07	CATGTCTGTGCA
BTAF1	hTFtarget	NC_040075.1:30747598-30752598	1028	1043	-	7.82e-07	AAAAAGAGAAAAAAAA
HNF4A	hTFtarget	NC_040075.1:30747598-30752598	4883	4894	+	7.87e-07	CTCTGACCTTTG
IRF5	hTFtarget	NC_040075.1:30747598-30752598	1036	1051	-	7.9e-07	GAAAAAAAAAAAAGAG
REST	hTFtarget	NC_040075.1:30747598-30752598	2854	2865	-	8e-07	GAGAGCTGTCCA
FLI1	hTFtarget	NC_040075.1:30747598-30752598	3793	3804	-	8.02e-07	CACTTCCTTCCT
GATA3	hTFtarget	NC_040075.1:30747598-30752598	138	149	-	8.03e-07	GTTCTTATCTGC
REST	hTFtarget	NC_040075.1:30747598-30752598	2854	2865	-	8.11e-07	GAGAGCTGTCCA
CDK8	hTFtarget	NC_040075.1:30747598-30752598	1032	1047	+	8.11e-07	TTTTCTCTTTTTTTTT
ZNF384	hTFtarget	NC_040075.1:30747598-30752598	4727	4748	-	8.26e-07	TTAAAAGCCTTTTTTTTTTTTT
ERG	hTFtarget	NC_040075.1:30747598-30752598	1031	1055	+	8.35e-07	TTTTTCTCTTTTTTTTTTTTCTTTT
SMAD3	hTFtarget	NC_040075.1:30747598-30752598	737	752	-	8.49e-07	ATCTGCATAACAATCA
SP2	hTFtarget	NC_040075.1:30747598-30752598	3228	3247	-	8.59e-07	TGTATGTCCGTGTCTCTGTT
SPI1	hTFtarget	NC_040075.1:30747598-30752598	3793	3804	+	8.61e-07	AGGAAGGAAGTG
BTAF1	hTFtarget	NC_040075.1:30747598-30752598	1033	1048	-	8.64e-07	AAAAAAAAAAGAGAAA
POU5F1	database	NC_040075.1:30747598-30752598	737	752	-	8.65e-07	ATCTGCATAACAATCA
CDK9	hTFtarget	NC_040075.1:30747598-30752598	1027	1042	-	8.67e-07	AAAAGAGAAAAAAAAA
POU5F1	database	NC_040075.1:30747598-30752598	737	752	-	8.69e-07	ATCTGCATAACAATCA
POLR3A	hTFtarget	NC_040075.1:30747598-30752598	4828	4843	+	8.72e-07	AAAAATAACAAAAAAA
GLYR1	hTFtarget	NC_040075.1:30747598-30752598	1052	1071	-	8.77e-07	CCCCCCACCTCAAATAAAAA
REST	hTFtarget	NC_040075.1:30747598-30752598	2854	2865	-	8.79e-07	GAGAGCTGTCCA
TEAD4	hTFtarget	NC_040075.1:30747598-30752598	2854	2865	-	8.79e-07	GAGAGCTGTCCA
REST	hTFtarget	NC_040075.1:30747598-30752598	2854	2865	-	8.92e-07	GAGAGCTGTCCA
SP2	hTFtarget	NC_040075.1:30747598-30752598	3231	3249	-	8.92e-07	TCTGTATGTCCGTGTCTCT
POLR3A	hTFtarget	NC_040075.1:30747598-30752598	4463	4478	-	8.99e-07	AATAAAAATAAGAAAA
REST	hTFtarget	NC_040075.1:30747598-30752598	2854	2865	-	8.99e-07	GAGAGCTGTCCA
FOSB	database	NC_040075.1:30747598-30752598	1763	1772	-	9.09e-07	GATGAGTCAG
JUNB	database	NC_040075.1:30747598-30752598	1763	1772	-	9.09e-07	GATGAGTCAG
NR4A3	database	NC_040075.1:30747598-30752598	4885	4894	-	9.09e-07	CAAAGGTCAG
FOSB	database	NC_040075.1:30747598-30752598	1763	1772	+	9.09e-07	CTGACTCATC
JUNB	database	NC_040075.1:30747598-30752598	1763	1772	+	9.09e-07	CTGACTCATC
NR4A3	database	NC_040075.1:30747598-30752598	4885	4894	+	9.09e-07	CTGACCTTTG
REST	hTFtarget	NC_040075.1:30747598-30752598	2854	2865	+	9.1e-07	TGGACAGCTCTC
REST	hTFtarget	NC_040075.1:30747598-30752598	2854	2865	+	9.12e-07	TGGACAGCTCTC
BTAF1	hTFtarget	NC_040075.1:30747598-30752598	1031	1046	-	9.12e-07	AAAAAAAAGAGAAAAA
REST	hTFtarget	NC_040075.1:30747598-30752598	2854	2865	-	9.14e-07	GAGAGCTGTCCA
REST	hTFtarget	NC_040075.1:30747598-30752598	2854	2865	-	9.21e-07	GAGAGCTGTCCA
ZNF384	hTFtarget	NC_040075.1:30747598-30752598	4718	4742	+	9.41e-07	TAGGAAAGAAAAAAAAAAAAAAGGC
TP53	hTFtarget	NC_040075.1:30747598-30752598	3230	3249	+	9.5e-07	CAGAGACACGGACATACAGA
SOX2	hTFtarget	NC_040075.1:30747598-30752598	737	752	-	9.51e-07	ATCTGCATAACAATCA
REST	hTFtarget	NC_040075.1:30747598-30752598	2854	2865	-	9.52e-07	GAGAGCTGTCCA
ZNF384	hTFtarget	NC_040075.1:30747598-30752598	4821	4842	-	9.71e-07	TTTTTTGTTATTTTTTTTTTTT
IRF5	hTFtarget	NC_040075.1:30747598-30752598	4728	4743	+	9.73e-07	AAAAAAAAAAAAGGCT
NCOR1	hTFtarget	NC_040075.1:30747598-30752598	137	150	-	9.75e-07	TGTTCTTATCTGCA
IRF5	hTFtarget	NC_040075.1:30747598-30752598	4826	4841	+	9.8e-07	AAAAAAATAACAAAAA
ZNF263	database	NC_040075.1:30747598-30752598	4001	4021	-	9.82e-07	GGGGGATGAGAGGCTGGAGAG
GATA4	hTFtarget	NC_040075.1:30747598-30752598	138	149	+	9.82e-07	GCAGATAAGAAC
BTAF1	hTFtarget	NC_040075.1:30747598-30752598	4816	4831	+	9.96e-07	GAGAGAAAAAAAAAAA
KDM5B	hTFtarget	NC_040075.1:30747598-30752598	1029	1053	-	9.97e-07	AAGAAAAAAAAAAAAGAGAAAAAAA
SMARCA4	hTFtarget	NC_040075.1:30747598-30752598	4684	4699	+	1e-06	AAAAAAAAAAAAAAAA
SMARCA4	hTFtarget	NC_040075.1:30747598-30752598	4685	4700	+	1e-06	AAAAAAAAAAAAAAAA
SMARCA4	hTFtarget	NC_040075.1:30747598-30752598	4686	4701	+	1e-06	AAAAAAAAAAAAAAAA
IRF3	hTFtarget	NC_040075.1:30747598-30752598	4821	4845	+	1.01e-06	AAAAAAAAAAAATAACAAAAAAAAA
REST	hTFtarget	NC_040075.1:30747598-30752598	2854	2865	-	1.01e-06	GAGAGCTGTCCA
SOX2	hTFtarget	NC_040075.1:30747598-30752598	737	752	+	1.01e-06	TGATTGTTATGCAGAT
SP2	hTFtarget	NC_040075.1:30747598-30752598	4683	4698	-	1.03e-06	TTTTTTTTTTTTTTTC
POU4F1	database	NC_040075.1:30747598-30752598	1583	1596	+	1.03e-06	ATGCATATTTAATT
ZNF384	hTFtarget	NC_040075.1:30747598-30752598	1021	1045	-	1.04e-06	AAAAAAAGAGAAAAAAAAAATCAGT
GATA2	database	NC_040075.1:30747598-30752598	138	151	-	1.05e-06	ATGTTCTTATCTGC
TAL1	hTFtarget	NC_040075.1:30747598-30752598	1742	1753	+	1.05e-06	ACAGGAAGCAAA
BRD4	hTFtarget	NC_040075.1:30747598-30752598	1029	1053	-	1.06e-06	AAGAAAAAAAAAAAAGAGAAAAAAA
REST	hTFtarget	NC_040075.1:30747598-30752598	2854	2865	-	1.07e-06	GAGAGCTGTCCA
BRD4	hTFtarget	NC_040075.1:30747598-30752598	4787	4798	+	1.08e-06	GAACCTTTCTTT
BRD4	hTFtarget	NC_040075.1:30747598-30752598	1031	1055	-	1.1e-06	AAAAGAAAAAAAAAAAAGAGAAAAA
SRF	hTFtarget	NC_040075.1:30747598-30752598	4812	4823	+	1.1e-06	AAAGGAGAGAAA
RARA	database	NC_040075.1:30747598-30752598	4884	4893	-	1.11e-06	AAAGGTCAGA
PBX3	hTFtarget	NC_040075.1:30747598-30752598	1331	1340	-	1.11e-06	CTGTCAATCA
POLR3A	hTFtarget	NC_040075.1:30747598-30752598	4688	4703	+	1.11e-06	AAAAAAAAAAAAAAGA
REST	hTFtarget	NC_040075.1:30747598-30752598	2854	2865	+	1.12e-06	TGGACAGCTCTC
SP2	hTFtarget	NC_040075.1:30747598-30752598	1033	1048	+	1.12e-06	TTTCTCTTTTTTTTTT
BTAF1	hTFtarget	NC_040075.1:30747598-30752598	1806	1821	-	1.13e-06	TAAAAAAAAAAAAAGT
BTAF1	hTFtarget	NC_040075.1:30747598-30752598	4720	4735	+	1.13e-06	GGAAAGAAAAAAAAAA
STAT1	hTFtarget	NC_040075.1:30747598-30752598	4610	4621	-	1.13e-06	GGAAAATGAAAC
BRD4	hTFtarget	NC_040075.1:30747598-30752598	1034	1055	-	1.14e-06	AAAAGAAAAAAAAAAAAGAGAA
SP2	hTFtarget	NC_040075.1:30747598-30752598	1029	1044	+	1.14e-06	TTTTTTTCTCTTTTTT
SETDB1	hTFtarget	NC_040075.1:30747598-30752598	3912	3923	+	1.15e-06	TCTCTCAGCAAG
IRF5	hTFtarget	NC_040075.1:30747598-30752598	4682	4697	+	1.16e-06	GGAAAAAAAAAAAAAA
POLR3A	hTFtarget	NC_040075.1:30747598-30752598	4690	4705	+	1.17e-06	AAAAAAAAAAAAGATT
BRD4	hTFtarget	NC_040075.1:30747598-30752598	4811	4832	+	1.18e-06	AAAAGGAGAGAAAAAAAAAAAA
POU2F2	database	NC_040075.1:30747598-30752598	203	215	+	1.19e-06	TTCATTTGCATGA
FOXP4	database	NC_040075.1:30747598-30752598	4689	4703	+	1.19e-06	AAAAAAAAAAAAAGA
THAP11	hTFtarget	NC_040075.1:30747598-30752598	790	801	+	1.21e-06	AACTACAGTTCC
ZNF143	hTFtarget	NC_040075.1:30747598-30752598	1029	1049	-	1.21e-06	AAAAAAAAAAAGAGAAAAAAA
BTAF1	hTFtarget	NC_040075.1:30747598-30752598	4719	4734	+	1.22e-06	AGGAAAGAAAAAAAAA
TAL1	hTFtarget	NC_040075.1:30747598-30752598	131	148	+	1.23e-06	TTTTCTTGCAGATAAGAA
TRIM24	hTFtarget	NC_040075.1:30747598-30752598	4823	4844	+	1.24e-06	AAAAAAAAAATAACAAAAAAAA
POU2F3	database	NC_040075.1:30747598-30752598	202	217	-	1.25e-06	TTTCATGCAAATGAAA
IRF3	hTFtarget	NC_040075.1:30747598-30752598	4464	4488	-	1.25e-06	GAAAAACAAGAATAAAAATAAGAAA
TRIM28	hTFtarget	NC_040075.1:30747598-30752598	4011	4026	+	1.25e-06	TCTCATCCCCCATCTG
ERG	hTFtarget	NC_040075.1:30747598-30752598	1027	1051	+	1.26e-06	TTTTTTTTTCTCTTTTTTTTTTTTC
ZNF384	hTFtarget	NC_040075.1:30747598-30752598	4679	4700	-	1.27e-06	TTTTTTTTTTTTTTTTTCCTGA
FOXP1	hTFtarget	NC_040075.1:30747598-30752598	437	448	+	1.28e-06	AAGAAGAAGGTG
ZNF384	hTFtarget	NC_040075.1:30747598-30752598	1035	1059	-	1.28e-06	AATAAAAAGAAAAAAAAAAAAGAGA
IRF3	hTFtarget	NC_040075.1:30747598-30752598	4815	4839	+	1.29e-06	GGAGAGAAAAAAAAAAAATAACAAA
REST	hTFtarget	NC_040075.1:30747598-30752598	2854	2865	+	1.3e-06	TGGACAGCTCTC
SOX2	hTFtarget	NC_040075.1:30747598-30752598	737	752	+	1.31e-06	TGATTGTTATGCAGAT
STAT2	hTFtarget	NC_040075.1:30747598-30752598	4609	4620	+	1.32e-06	TGTTTCATTTTC
IRF5	hTFtarget	NC_040075.1:30747598-30752598	1041	1056	-	1.34e-06	AAAAAGAAAAAAAAAA
POLR3A	hTFtarget	NC_040075.1:30747598-30752598	1028	1043	-	1.34e-06	AAAAAGAGAAAAAAAA
GATA3	hTFtarget	NC_040075.1:30747598-30752598	139	148	+	1.35e-06	CAGATAAGAA
REST	hTFtarget	NC_040075.1:30747598-30752598	2854	2865	-	1.35e-06	GAGAGCTGTCCA
REST	hTFtarget	NC_040075.1:30747598-30752598	2854	2865	-	1.35e-06	GAGAGCTGTCCA
ZKSCAN1	hTFtarget	NC_040075.1:30747598-30752598	2663	2674	+	1.37e-06	CAGGCACTGAAC
E2F7	hTFtarget	NC_040075.1:30747598-30752598	4009	4024	+	1.37e-06	CCTCTCATCCCCCATC
ASCL1	hTFtarget	NC_040075.1:30747598-30752598	4498	4509	-	1.38e-06	GAGCAGGTGCAT
IRF4	database	NC_040075.1:30747598-30752598	1035	1050	-	1.39e-06	AAAAAAAAAAAAGAGA
POU5F1	hTFtarget	NC_040075.1:30747598-30752598	737	752	+	1.39e-06	TGATTGTTATGCAGAT
ESR1	hTFtarget	NC_040075.1:30747598-30752598	4770	4781	-	1.4e-06	AAAACAAACAAA
IRF5	hTFtarget	NC_040075.1:30747598-30752598	4722	4737	+	1.4e-06	AAAGAAAAAAAAAAAA
IRF5	hTFtarget	NC_040075.1:30747598-30752598	4723	4738	+	1.4e-06	AAGAAAAAAAAAAAAA
IRF5	hTFtarget	NC_040075.1:30747598-30752598	1039	1054	-	1.4e-06	AAAGAAAAAAAAAAAA
IRF5	hTFtarget	NC_040075.1:30747598-30752598	1040	1055	-	1.4e-06	AAAAGAAAAAAAAAAA
CDK8	hTFtarget	NC_040075.1:30747598-30752598	1026	1041	+	1.4e-06	TTTTTTTTTTCTCTTT
IRF4	database	NC_040075.1:30747598-30752598	1035	1050	-	1.4e-06	AAAAAAAAAAAAGAGA
FOXJ2	database	NC_040075.1:30747598-30752598	4767	4784	-	1.42e-06	TTGAAAACAAACAAAGAA
HDAC2	hTFtarget	NC_040075.1:30747598-30752598	1912	1933	-	1.42e-06	CTCAGTTTACATAGCTGCTCAG
EP300	hTFtarget	NC_040075.1:30747598-30752598	737	752	-	1.42e-06	ATCTGCATAACAATCA
SPI1	hTFtarget	NC_040075.1:30747598-30752598	3260	3275	+	1.45e-06	TTGGATAATTTCCAAG
POU3F2	database	NC_040075.1:30747598-30752598	1575	1588	-	1.46e-06	ATGCATTAAATAAT
ASCL1	hTFtarget	NC_040075.1:30747598-30752598	4498	4509	+	1.46e-06	ATGCACCTGCTC
KDM5B	hTFtarget	NC_040075.1:30747598-30752598	1024	1048	-	1.47e-06	AAAAAAAAAAGAGAAAAAAAAAATC
REST	hTFtarget	NC_040075.1:30747598-30752598	2854	2865	-	1.47e-06	GAGAGCTGTCCA
CDK8	hTFtarget	NC_040075.1:30747598-30752598	1041	1056	+	1.49e-06	TTTTTTTTTTCTTTTT
NR3C1	database	NC_040075.1:30747598-30752598	392	410	-	1.5e-06	GGGTGTCACTGTGTTCTAA
BRD2	hTFtarget	NC_040075.1:30747598-30752598	289	304	+	1.5e-06	TACATAAATAGACACA
BTAF1	hTFtarget	NC_040075.1:30747598-30752598	1025	1040	-	1.51e-06	AAGAGAAAAAAAAAAT
ZNF143	hTFtarget	NC_040075.1:30747598-30752598	1037	1061	+	1.51e-06	TCTTTTTTTTTTTTCTTTTTATTTG
IRF3	hTFtarget	NC_040075.1:30747598-30752598	1022	1043	-	1.52e-06	AAAAAGAGAAAAAAAAAATCAG
AL773544	database	NC_040075.1:30747598-30752598	738	752	-	1.52e-06	ATCTGCATAACAATC
FOXM1	hTFtarget	NC_040075.1:30747598-30752598	4856	4870	-	1.53e-06	ATTCAAAACAGAACA
ZNF92	hTFtarget	NC_040075.1:30747598-30752598	4688	4712	-	1.53e-06	TTTTCTAAATCTTTTTTTTTTTTTT
ERG	hTFtarget	NC_040075.1:30747598-30752598	3791	3806	-	1.54e-06	CTCACTTCCTTCCTAG
BTAF1	hTFtarget	NC_040075.1:30747598-30752598	4818	4833	+	1.55e-06	GAGAAAAAAAAAAAAT
KDM5B	hTFtarget	NC_040075.1:30747598-30752598	1033	1057	-	1.56e-06	TAAAAAGAAAAAAAAAAAAGAGAAA
REST	hTFtarget	NC_040075.1:30747598-30752598	2854	2865	-	1.56e-06	GAGAGCTGTCCA
FOXM1	hTFtarget	NC_040075.1:30747598-30752598	1316	1330	-	1.57e-06	TTTTAAAAGTAAACT
ZNF384	hTFtarget	NC_040075.1:30747598-30752598	4720	4741	-	1.58e-06	CCTTTTTTTTTTTTTTCTTTCC
REST	hTFtarget	NC_040075.1:30747598-30752598	2855	2866	-	1.59e-06	AGAGAGCTGTCC
SETDB1	hTFtarget	NC_040075.1:30747598-30752598	3992	4007	+	1.59e-06	GTGGGGCTGCTCTCCA
ZNF384	hTFtarget	NC_040075.1:30747598-30752598	1034	1058	-	1.59e-06	ATAAAAAGAAAAAAAAAAAAGAGAA
ZNF384	hTFtarget	NC_040075.1:30747598-30752598	4719	4743	+	1.6e-06	AGGAAAGAAAAAAAAAAAAAAGGCT
SP2	hTFtarget	NC_040075.1:30747598-30752598	4821	4842	-	1.62e-06	TTTTTTGTTATTTTTTTTTTTT
FOXP4	database	NC_040075.1:30747598-30752598	1037	1051	-	1.65e-06	GAAAAAAAAAAAAGA
ZNF384	hTFtarget	NC_040075.1:30747598-30752598	4718	4739	-	1.66e-06	TTTTTTTTTTTTTTCTTTCCTA
SMARCA4	hTFtarget	NC_040075.1:30747598-30752598	4688	4703	+	1.67e-06	AAAAAAAAAAAAAAGA
ZNF274	hTFtarget	NC_040075.1:30747598-30752598	646	660	-	1.67e-06	GCCTTGCCACAATGT
REST	hTFtarget	NC_040075.1:30747598-30752598	2854	2864	-	1.68e-06	AGAGCTGTCCA
BRD2	hTFtarget	NC_040075.1:30747598-30752598	290	304	+	1.69e-06	ACATAAATAGACACA
BTAF1	hTFtarget	NC_040075.1:30747598-30752598	4690	4705	+	1.69e-06	AAAAAAAAAAAAGATT
FOXP1	database	NC_040075.1:30747598-30752598	4825	4844	-	1.7e-06	TTTTTTTTGTTATTTTTTTT
IRF5	hTFtarget	NC_040075.1:30747598-30752598	1022	1037	-	1.7e-06	AGAAAAAAAAAATCAG
REST	hTFtarget	NC_040075.1:30747598-30752598	2854	2865	-	1.7e-06	GAGAGCTGTCCA
ZNF92	hTFtarget	NC_040075.1:30747598-30752598	4821	4845	-	1.7e-06	TTTTTTTTTGTTATTTTTTTTTTTT
REST	hTFtarget	NC_040075.1:30747598-30752598	563	578	-	1.72e-06	CTGACCCTGGTATTGA
TCF12	hTFtarget	NC_040075.1:30747598-30752598	737	752	-	1.74e-06	ATCTGCATAACAATCA
POU5F1	hTFtarget	NC_040075.1:30747598-30752598	736	751	-	1.76e-06	TCTGCATAACAATCAT
GATA3	hTFtarget	NC_040075.1:30747598-30752598	139	150	-	1.77e-06	TGTTCTTATCTG
KDM1A	hTFtarget	NC_040075.1:30747598-30752598	138	148	-	1.78e-06	TTCTTATCTGC
SMARCA4	hTFtarget	NC_040075.1:30747598-30752598	1033	1048	-	1.78e-06	AAAAAAAAAAGAGAAA
FLI1	hTFtarget	NC_040075.1:30747598-30752598	3792	3806	-	1.79e-06	CTCACTTCCTTCCTA
SMAD2/SMAD3	hTFtarget	NC_040075.1:30747598-30752598	737	751	-	1.79e-06	TCTGCATAACAATCA
ERG	hTFtarget	NC_040075.1:30747598-30752598	4717	4741	-	1.8e-06	CCTTTTTTTTTTTTTTCTTTCCTAA
FOS	database	NC_040075.1:30747598-30752598	1762	1772	+	1.82e-06	TCTGACTCATC
POU2F1	hTFtarget	NC_040075.1:30747598-30752598	3855	3872	+	1.82e-06	AAAGGGAATAAAATGAAA
KDM1A	hTFtarget	NC_040075.1:30747598-30752598	4001	4022	-	1.83e-06	TGGGGGATGAGAGGCTGGAGAG
BTAF1	hTFtarget	NC_040075.1:30747598-30752598	4823	4838	+	1.83e-06	AAAAAAAAAATAACAA
IRF3	hTFtarget	NC_040075.1:30747598-30752598	4809	4830	+	1.84e-06	AAAAAAGGAGAGAAAAAAAAAA
BCL11A	hTFtarget	NC_040075.1:30747598-30752598	737	752	-	1.85e-06	ATCTGCATAACAATCA
ZNF384	hTFtarget	NC_040075.1:30747598-30752598	1036	1057	+	1.85e-06	CTCTTTTTTTTTTTTCTTTTTA
TRIM28	hTFtarget	NC_040075.1:30747598-30752598	2823	2834	+	1.86e-06	GTTCCAAGCCTG
ZNF384	hTFtarget	NC_040075.1:30747598-30752598	4727	4751	+	1.86e-06	AAAAAAAAAAAAAGGCTTTTAAATG
SP2	hTFtarget	NC_040075.1:30747598-30752598	4721	4736	-	1.87e-06	TTTTTTTTTTTCTTTC
OCAB	database	NC_040075.1:30747598-30752598	3350	3360	-	1.89e-06	ATATGCAAACC
ZNF384	hTFtarget	NC_040075.1:30747598-30752598	1020	1044	-	1.9e-06	AAAAAAGAGAAAAAAAAAATCAGTT
ZNF384	hTFtarget	NC_040075.1:30747598-30752598	4823	4844	-	1.91e-06	TTTTTTTTGTTATTTTTTTTTT
NR2F2	hTFtarget	NC_040075.1:30747598-30752598	4883	4898	+	1.92e-06	CTCTGACCTTTGCTAA
BTAF1	hTFtarget	NC_040075.1:30747598-30752598	4767	4782	-	1.92e-06	GAAAACAAACAAAGAA
SATB1	database	NC_040075.1:30747598-30752598	10	25	+	1.93e-06	AAAATTAATGATCCAA
FLI1	hTFtarget	NC_040075.1:30747598-30752598	4718	4742	+	1.95e-06	TAGGAAAGAAAAAAAAAAAAAAGGC
IRF3	hTFtarget	NC_040075.1:30747598-30752598	1036	1057	-	1.95e-06	TAAAAAGAAAAAAAAAAAAGAG
ZNF92	hTFtarget	NC_040075.1:30747598-30752598	1029	1053	+	1.95e-06	TTTTTTTCTCTTTTTTTTTTTTCTT
SPI1	hTFtarget	NC_040075.1:30747598-30752598	637	652	+	1.96e-06	ACAAGGCACACATTGT
TBX4	database	NC_040075.1:30747598-30752598	2207	2226	+	1.96e-06	AAGTGCCACATTCTACACCT
ZNF384	hTFtarget	NC_040075.1:30747598-30752598	4824	4845	-	1.97e-06	TTTTTTTTTGTTATTTTTTTTT
ERG	hTFtarget	NC_040075.1:30747598-30752598	1030	1054	+	1.97e-06	TTTTTTCTCTTTTTTTTTTTTCTTT
IRF1	hTFtarget	NC_040075.1:30747598-30752598	4725	4740	+	1.98e-06	GAAAAAAAAAAAAAAG
BRCA1	hTFtarget	NC_040075.1:30747598-30752598	4968	4986	+	1.98e-06	AAATGCACTGAAGTAGAAA
GATA2	hTFtarget	NC_040075.1:30747598-30752598	139	150	+	2e-06	CAGATAAGAACA
ZNF92	hTFtarget	NC_040075.1:30747598-30752598	4819	4843	-	2e-06	TTTTTTTGTTATTTTTTTTTTTTCT
ERG	hTFtarget	NC_040075.1:30747598-30752598	1742	1755	-	2e-06	CTTTTGCTTCCTGT
MED1	hTFtarget	NC_040075.1:30747598-30752598	1027	1042	+	2.01e-06	TTTTTTTTTCTCTTTT
SP2	hTFtarget	NC_040075.1:30747598-30752598	4685	4706	-	2.01e-06	AAATCTTTTTTTTTTTTTTTTT
BTAF1	hTFtarget	NC_040075.1:30747598-30752598	4472	4487	-	2.01e-06	AAAAACAAGAATAAAA
NR2F2	database	NC_040075.1:30747598-30752598	4885	4894	-	2.02e-06	CAAAGGTCAG
PRKDC	hTFtarget	NC_040075.1:30747598-30752598	1331	1340	-	2.02e-06	CTGTCAATCA
SP2	hTFtarget	NC_040075.1:30747598-30752598	1331	1342	-	2.02e-06	TTCTGTCAATCA
GATA3	hTFtarget	NC_040075.1:30747598-30752598	4916	4927	-	2.03e-06	ATGCTTATCTCC
REST	hTFtarget	NC_040075.1:30747598-30752598	562	583	-	2.03e-06	TGTCTCTGACCCTGGTATTGAC
REST	hTFtarget	NC_040075.1:30747598-30752598	563	578	-	2.03e-06	CTGACCCTGGTATTGA
TBX5	database	NC_040075.1:30747598-30752598	442	453	+	2.05e-06	GAAGGTGTCACA
MYEF2	database	NC_040075.1:30747598-30752598	3691	3706	-	2.06e-06	CTCTGCAAATAACTCC
FOXA1	hTFtarget	NC_040075.1:30747598-30752598	4019	4034	+	2.07e-06	CCCATCTGTACATACA
CDK9	hTFtarget	NC_040075.1:30747598-30752598	1035	1050	-	2.07e-06	AAAAAAAAAAAAGAGA
KDM1A	hTFtarget	NC_040075.1:30747598-30752598	138	148	-	2.08e-06	TTCTTATCTGC
KDM5B	hTFtarget	NC_040075.1:30747598-30752598	1031	1055	-	2.08e-06	AAAAGAAAAAAAAAAAAGAGAAAAA
TP53	hTFtarget	NC_040075.1:30747598-30752598	3232	3249	+	2.08e-06	GAGACACGGACATACAGA
EHF	hTFtarget	NC_040075.1:30747598-30752598	4810	4831	+	2.08e-06	AAAAAGGAGAGAAAAAAAAAAA
ZNF713	database	NC_040075.1:30747598-30752598	3864	3880	-	2.1e-06	TTCCTGGCTTTCATTTT
SPI1	hTFtarget	NC_040075.1:30747598-30752598	1763	1774	-	2.11e-06	GAGATGAGTCAG
POU4F3	database	NC_040075.1:30747598-30752598	1583	1598	+	2.13e-06	ATGCATATTTAATTCT
ESR1	hTFtarget	NC_040075.1:30747598-30752598	1509	1522	-	2.14e-06	TATAAATAAAGCTG
NPAT	hTFtarget	NC_040075.1:30747598-30752598	1507	1522	+	2.14e-06	GGCAGCTTTATTTATA
ELK1	hTFtarget	NC_040075.1:30747598-30752598	2082	2097	-	2.17e-06	GTGTCATCAGCAAACT
ERMAP	hTFtarget	NC_040075.1:30747598-30752598	3793	3804	+	2.18e-06	AGGAAGGAAGTG
AR	hTFtarget	NC_040075.1:30747598-30752598	3826	3837	-	2.18e-06	TTTATTTACTTT
SP2	hTFtarget	NC_040075.1:30747598-30752598	1805	1826	+	2.19e-06	TACTTTTTTTTTTTTTATATAT
HOXA9	hTFtarget	NC_040075.1:30747598-30752598	1999	2007	-	2.23e-06	CCCTGGGGA
HOXA9	hTFtarget	NC_040075.1:30747598-30752598	2803	2811	-	2.23e-06	CCCTGGGGA
PBX1	hTFtarget	NC_040075.1:30747598-30752598	1999	2007	-	2.23e-06	CCCTGGGGA
PBX1	hTFtarget	NC_040075.1:30747598-30752598	2803	2811	-	2.23e-06	CCCTGGGGA
T	hTFtarget	NC_040075.1:30747598-30752598	2802	2810	-	2.23e-06	CCTGGGGAG
ZNF92	hTFtarget	NC_040075.1:30747598-30752598	4818	4842	-	2.23e-06	TTTTTTGTTATTTTTTTTTTTTCTC
EP300	hTFtarget	NC_040075.1:30747598-30752598	3824	3835	-	2.23e-06	TATTTACTTTTC
EP300	hTFtarget	NC_040075.1:30747598-30752598	1999	2007	-	2.23e-06	CCCTGGGGA
EP300	hTFtarget	NC_040075.1:30747598-30752598	2803	2811	-	2.23e-06	CCCTGGGGA
ETS1	hTFtarget	NC_040075.1:30747598-30752598	3992	4013	-	2.24e-06	AGAGGCTGGAGAGCAGCCCCAC
SP2	hTFtarget	NC_040075.1:30747598-30752598	1035	1050	+	2.24e-06	TCTCTTTTTTTTTTTT
REST	hTFtarget	NC_040075.1:30747598-30752598	563	582	+	2.25e-06	TCAATACCAGGGTCAGAGAC
IRF1	hTFtarget	NC_040075.1:30747598-30752598	4721	4736	+	2.26e-06	GAAAGAAAAAAAAAAA
BTAF1	hTFtarget	NC_040075.1:30747598-30752598	1022	1037	-	2.26e-06	AGAAAAAAAAAATCAG
AR	database	NC_040075.1:30747598-30752598	918	944	-	2.28e-06	GTGACTGGTACCCCATGTTCTGTCAGC
TRIM24	hTFtarget	NC_040075.1:30747598-30752598	4462	4483	-	2.28e-06	ACAAGAATAAAAATAAGAAAAC
RELA	hTFtarget	NC_040075.1:30747598-30752598	1992	2003	+	2.29e-06	GTGGGGTTCCCC
REST	hTFtarget	NC_040075.1:30747598-30752598	2853	2864	-	2.29e-06	AGAGCTGTCCAA
POU5F1	hTFtarget	NC_040075.1:30747598-30752598	3922	3937	+	2.32e-06	AGTGAATGAAATGGCA
ZNF384	hTFtarget	NC_040075.1:30747598-30752598	4827	4851	+	2.32e-06	AAAAAATAACAAAAAAAAAACTTCA
ZNF384	hTFtarget	NC_040075.1:30747598-30752598	4691	4712	-	2.35e-06	TTTTCTAAATCTTTTTTTTTTT
IRF5	hTFtarget	NC_040075.1:30747598-30752598	4729	4744	+	2.36e-06	AAAAAAAAAAAGGCTT
REST	hTFtarget	NC_040075.1:30747598-30752598	562	583	-	2.36e-06	TGTCTCTGACCCTGGTATTGAC
GATA3	hTFtarget	NC_040075.1:30747598-30752598	139	150	-	2.37e-06	TGTTCTTATCTG
CDK9	hTFtarget	NC_040075.1:30747598-30752598	1040	1055	-	2.37e-06	AAAAGAAAAAAAAAAA
POU5F1	hTFtarget	NC_040075.1:30747598-30752598	3857	3872	+	2.4e-06	AGGGAATAAAATGAAA
ZNF384	hTFtarget	NC_040075.1:30747598-30752598	1795	1819	-	2.41e-06	AAAAAAAAAAAAGTAGAGCTAAATA
SMARCA4	hTFtarget	NC_040075.1:30747598-30752598	2976	2991	-	2.42e-06	ACAAAAAAAGCAGAAA
VDR	hTFtarget	NC_040075.1:30747598-30752598	4609	4620	+	2.42e-06	TGTTTCATTTTC
EP300	hTFtarget	NC_040075.1:30747598-30752598	737	752	-	2.44e-06	ATCTGCATAACAATCA
BRD4	hTFtarget	NC_040075.1:30747598-30752598	1026	1047	-	2.45e-06	AAAAAAAAAGAGAAAAAAAAAA
ERG	hTFtarget	NC_040075.1:30747598-30752598	484	508	-	2.45e-06	GCTTGCCTTGCTCCTGTCTCCCTTC
BATF:JUN	database	NC_040075.1:30747598-30752598	1764	1774	-	2.46e-06	GAGATGAGTCA
HNF1B	database	NC_040075.1:30747598-30752598	4576	4587	-	2.5e-06	TTACTGTTTAAC
REST	database	NC_040075.1:30747598-30752598	2892	2910	-	2.5e-06	CTACAGCTCCTGGTTCTGC
HNF1B	database	NC_040075.1:30747598-30752598	4576	4587	-	2.5e-06	TTACTGTTTAAC
SAP30	hTFtarget	NC_040075.1:30747598-30752598	2854	2864	-	2.5e-06	AGAGCTGTCCA
SETDB1	hTFtarget	NC_040075.1:30747598-30752598	4729	4752	-	2.52e-06	ACATTTAAAAGCCTTTTTTTTTTT
BRD4	hTFtarget	NC_040075.1:30747598-30752598	1022	1043	-	2.53e-06	AAAAAGAGAAAAAAAAAATCAG
NFE2	hTFtarget	NC_040075.1:30747598-30752598	1761	1772	-	2.54e-06	GATGAGTCAGAA
CBX3	hTFtarget	NC_040075.1:30747598-30752598	4961	4985	+	2.55e-06	TCCAGGGAAATGCACTGAAGTAGAA
ZNF384	hTFtarget	NC_040075.1:30747598-30752598	1799	1823	-	2.55e-06	TATAAAAAAAAAAAAAGTAGAGCTA
STAT5A	hTFtarget	NC_040075.1:30747598-30752598	2952	2963	+	2.56e-06	CATTCACTCACA
SP2	hTFtarget	NC_040075.1:30747598-30752598	1031	1046	+	2.57e-06	TTTTTCTCTTTTTTTT
SOX2	hTFtarget	NC_040075.1:30747598-30752598	735	754	+	2.58e-06	CATGATTGTTATGCAGATGA
ZNF384	hTFtarget	NC_040075.1:30747598-30752598	1038	1062	-	2.59e-06	TCAAATAAAAAGAAAAAAAAAAAAG
POLR3A	hTFtarget	NC_040075.1:30747598-30752598	4689	4704	+	2.6e-06	AAAAAAAAAAAAAGAT
ZNF92	hTFtarget	NC_040075.1:30747598-30752598	4686	4710	-	2.6e-06	TTCTAAATCTTTTTTTTTTTTTTTT
JUN	database	NC_040075.1:30747598-30752598	1763	1776	-	2.62e-06	TGGAGATGAGTCAG
KLF15	database	NC_040075.1:30747598-30752598	1061	1074	+	2.62e-06	GAGGTGGGGGGTGA
ESR1	hTFtarget	NC_040075.1:30747598-30752598	1063	1078	-	2.62e-06	CACTTCACCCCCCACC
SP2	hTFtarget	NC_040075.1:30747598-30752598	1026	1047	+	2.63e-06	TTTTTTTTTTCTCTTTTTTTTT
ERG	hTFtarget	NC_040075.1:30747598-30752598	129	147	+	2.64e-06	CATTTTCTTGCAGATAAGA
ERMAP	hTFtarget	NC_040075.1:30747598-30752598	3793	3804	+	2.64e-06	AGGAAGGAAGTG
NFE2	hTFtarget	NC_040075.1:30747598-30752598	4721	4742	-	2.65e-06	GCCTTTTTTTTTTTTTTCTTTC
SETDB1	hTFtarget	NC_040075.1:30747598-30752598	4835	4858	-	2.65e-06	ACAACTATGAAGTTTTTTTTTTGT
FOSL1	database	NC_040075.1:30747598-30752598	1761	1774	-	2.66e-06	GAGATGAGTCAGAA
FOSL1	database	NC_040075.1:30747598-30752598	1761	1774	+	2.66e-06	TTCTGACTCATCTC
IRF5	hTFtarget	NC_040075.1:30747598-30752598	1038	1053	-	2.68e-06	AAGAAAAAAAAAAAAG
IRF5	hTFtarget	NC_040075.1:30747598-30752598	1807	1822	-	2.69e-06	ATAAAAAAAAAAAAAG
ESRRA	hTFtarget	NC_040075.1:30747598-30752598	3270	3281	+	2.7e-06	TCCAAGGTCAAA
SP2	hTFtarget	NC_040075.1:30747598-30752598	1041	1062	+	2.7e-06	TTTTTTTTTTCTTTTTATTTGA
REST	hTFtarget	NC_040075.1:30747598-30752598	563	583	+	2.71e-06	TCAATACCAGGGTCAGAGACA
SPI1	hTFtarget	NC_040075.1:30747598-30752598	1595	1610	-	2.71e-06	ACATCATTTTCCAGAA
TP53	hTFtarget	NC_040075.1:30747598-30752598	3592	3616	+	2.71e-06	TGTCTAAGGAGAAAGATTTATCCCT
ESR1	hTFtarget	NC_040075.1:30747598-30752598	697	705	+	2.72e-06	CTGGGTCAG
ESR1	hTFtarget	NC_040075.1:30747598-30752598	697	705	-	2.72e-06	CTGACCCAG
RAC3	hTFtarget	NC_040075.1:30747598-30752598	697	705	+	2.72e-06	CTGGGTCAG
CREBBP	hTFtarget	NC_040075.1:30747598-30752598	697	705	+	2.72e-06	CTGGGTCAG
IRF5	hTFtarget	NC_040075.1:30747598-30752598	1802	1817	-	2.73e-06	AAAAAAAAAAGTAGAG
MTA3	hTFtarget	NC_040075.1:30747598-30752598	3793	3808	-	2.73e-06	AACTCACTTCCTTCCT
FOXM1	hTFtarget	NC_040075.1:30747598-30752598	4853	4872	+	2.78e-06	AGTTGTTCTGTTTTGAATTC
JUND	hTFtarget	NC_040075.1:30747598-30752598	1760	1775	+	2.83e-06	GTTCTGACTCATCTCC
ZNF143	hTFtarget	NC_040075.1:30747598-30752598	4679	4703	-	2.83e-06	TCTTTTTTTTTTTTTTTTTTCCTGA
ZNF384	hTFtarget	NC_040075.1:30747598-30752598	1014	1038	-	2.85e-06	GAGAAAAAAAAAATCAGTTGAAGAG
FOXA1	hTFtarget	NC_040075.1:30747598-30752598	3824	3835	-	2.86e-06	TATTTACTTTTC
GTF3C2	hTFtarget	NC_040075.1:30747598-30752598	1807	1831	-	2.86e-06	TGTATATATATAAAAAAAAAAAAAG
POLR3A	hTFtarget	NC_040075.1:30747598-30752598	4819	4834	+	2.86e-06	AGAAAAAAAAAAAATA
ESRRA	hTFtarget	NC_040075.1:30747598-30752598	3270	3281	+	2.87e-06	TCCAAGGTCAAA
KDM5B	hTFtarget	NC_040075.1:30747598-30752598	1030	1045	+	2.87e-06	TTTTTTCTCTTTTTTT
TCF7L2	hTFtarget	NC_040075.1:30747598-30752598	3824	3835	+	2.88e-06	GAAAAGTAAATA
MYC	hTFtarget	NC_040075.1:30747598-30752598	3296	3311	-	2.89e-06	CCTCCTTCTCCTGCAC
TRIM24	hTFtarget	NC_040075.1:30747598-30752598	1034	1055	-	2.89e-06	AAAAGAAAAAAAAAAAAGAGAA
FLI1	hTFtarget	NC_040075.1:30747598-30752598	3792	3816	+	2.91e-06	TAGGAAGGAAGTGAGTTATAGAGCA
GTF3C2	hTFtarget	NC_040075.1:30747598-30752598	4674	4698	+	2.91e-06	AGTATTCAGGAAAAAAAAAAAAAAA
NANOG	hTFtarget	NC_040075.1:30747598-30752598	737	752	-	2.91e-06	ATCTGCATAACAATCA
RUNX1	hTFtarget	NC_040075.1:30747598-30752598	3794	3805	+	2.91e-06	GGAAGGAAGTGA
FOXP4	database	NC_040075.1:30747598-30752598	1023	1037	-	2.93e-06	AGAAAAAAAAAATCA
REST	database	NC_040075.1:30747598-30752598	562	582	+	2.94e-06	GTCAATACCAGGGTCAGAGAC
EZH2	hTFtarget	NC_040075.1:30747598-30752598	1855	1876	+	2.94e-06	AGGAAGCAAAAAGAAATCCAGA
PPARD/PPARG	hTFtarget	NC_040075.1:30747598-30752598	2952	2963	+	2.94e-06	CATTCACTCACA
GTF2I	hTFtarget	NC_040075.1:30747598-30752598	2927	2948	-	2.95e-06	ATGAAGATGAGATGGAAGGGAC
POLR3A	hTFtarget	NC_040075.1:30747598-30752598	1035	1050	-	2.95e-06	AAAAAAAAAAAAGAGA
SMARCA4	hTFtarget	NC_040075.1:30747598-30752598	4723	4738	+	2.96e-06	AAGAAAAAAAAAAAAA
TRIM24	hTFtarget	NC_040075.1:30747598-30752598	1802	1823	-	2.98e-06	TATAAAAAAAAAAAAAGTAGAG
AR	database	NC_040075.1:30747598-30752598	924	938	-	2.99e-06	GGTACCCCATGTTCT
BRD3	hTFtarget	NC_040075.1:30747598-30752598	285	305	-	2.99e-06	ATGTGTCTATTTATGTATGTC
REST	hTFtarget	NC_040075.1:30747598-30752598	563	578	-	3.01e-06	CTGACCCTGGTATTGA
IRF3	hTFtarget	NC_040075.1:30747598-30752598	1031	1055	-	3.04e-06	AAAAGAAAAAAAAAAAAGAGAAAAA
JUN	hTFtarget	NC_040075.1:30747598-30752598	1762	1773	+	3.06e-06	TCTGACTCATCT
NANOG	hTFtarget	NC_040075.1:30747598-30752598	737	752	-	3.06e-06	ATCTGCATAACAATCA
RELA	hTFtarget	NC_040075.1:30747598-30752598	4525	4540	+	3.06e-06	AGGATATTCCAGTATT
ZNF384	hTFtarget	NC_040075.1:30747598-30752598	1798	1822	-	3.06e-06	ATAAAAAAAAAAAAAGTAGAGCTAA
CREBBP	hTFtarget	NC_040075.1:30747598-30752598	3228	3248	+	3.08e-06	AACAGAGACACGGACATACAG
IRF3	hTFtarget	NC_040075.1:30747598-30752598	4719	4740	+	3.1e-06	AGGAAAGAAAAAAAAAAAAAAG
PAX5	hTFtarget	NC_040075.1:30747598-30752598	1033	1048	+	3.1e-06	TTTCTCTTTTTTTTTT
SPI1	hTFtarget	NC_040075.1:30747598-30752598	3793	3804	+	3.1e-06	AGGAAGGAAGTG
ESR1	hTFtarget	NC_040075.1:30747598-30752598	3232	3253	+	3.11e-06	GAGACACGGACATACAGATGCA
ZNF350	database	NC_040075.1:30747598-30752598	1742	1765	-	3.11e-06	CAGAACCAACCTTTTGCTTCCTGT
GATA1	database	NC_040075.1:30747598-30752598	138	147	+	3.12e-06	GCAGATAAGA
GATA1	database	NC_040075.1:30747598-30752598	138	147	+	3.12e-06	GCAGATAAGA
ZNF350	database	NC_040075.1:30747598-30752598	1742	1765	+	3.13e-06	ACAGGAAGCAAAAGGTTGGTTCTG
POU5F1	hTFtarget	NC_040075.1:30747598-30752598	737	752	-	3.13e-06	ATCTGCATAACAATCA
TOP1	hTFtarget	NC_040075.1:30747598-30752598	414	425	+	3.13e-06	CAATGACAGAGA
IRF5	hTFtarget	NC_040075.1:30747598-30752598	4824	4839	+	3.15e-06	AAAAAAAAATAACAAA
MED1	hTFtarget	NC_040075.1:30747598-30752598	4809	4824	+	3.16e-06	AAAAAAGGAGAGAAAA
MYB	hTFtarget	NC_040075.1:30747598-30752598	3794	3805	-	3.16e-06	TCACTTCCTTCC
POLR2A	hTFtarget	NC_040075.1:30747598-30752598	3794	3805	+	3.17e-06	GGAAGGAAGTGA
FOXA1	hTFtarget	NC_040075.1:30747598-30752598	3824	3835	-	3.18e-06	TATTTACTTTTC
CDK9	hTFtarget	NC_040075.1:30747598-30752598	4721	4736	+	3.18e-06	GAAAGAAAAAAAAAAA
NR2F2	database	NC_040075.1:30747598-30752598	2807	2821	+	3.23e-06	CAGGGCAGTGGTCAC
NR2F2	database	NC_040075.1:30747598-30752598	2807	2821	-	3.23e-06	GTGACCACTGCCCTG
ZNF75A	database	NC_040075.1:30747598-30752598	998	1009	+	3.23e-06	TGTGGGAGAAGC
RUNX1	hTFtarget	NC_040075.1:30747598-30752598	3795	3806	-	3.24e-06	CTCACTTCCTTC
REST	hTFtarget	NC_040075.1:30747598-30752598	563	578	-	3.26e-06	CTGACCCTGGTATTGA
SMAD1	hTFtarget	NC_040075.1:30747598-30752598	3859	3872	+	3.26e-06	GGAATAAAATGAAA
KDM5B	hTFtarget	NC_040075.1:30747598-30752598	4719	4743	+	3.28e-06	AGGAAAGAAAAAAAAAAAAAAGGCT
SPI1	hTFtarget	NC_040075.1:30747598-30752598	3793	3804	+	3.28e-06	AGGAAGGAAGTG
ZNF384	hTFtarget	NC_040075.1:30747598-30752598	4824	4848	+	3.3e-06	AAAAAAAAATAACAAAAAAAAAACT
GATA3	database	NC_040075.1:30747598-30752598	39	47	-	3.31e-06	GAGATAGGG
ERG	hTFtarget	NC_040075.1:30747598-30752598	1742	1750	+	3.31e-06	ACAGGAAGC
ESRRA	hTFtarget	NC_040075.1:30747598-30752598	3271	3279	+	3.31e-06	CCAAGGTCA
FOXP2	hTFtarget	NC_040075.1:30747598-30752598	1742	1750	+	3.31e-06	ACAGGAAGC
GATA3	hTFtarget	NC_040075.1:30747598-30752598	1742	1750	+	3.31e-06	ACAGGAAGC
RUNX1	hTFtarget	NC_040075.1:30747598-30752598	1742	1750	+	3.31e-06	ACAGGAAGC
TAL1	hTFtarget	NC_040075.1:30747598-30752598	1742	1750	+	3.31e-06	ACAGGAAGC
TCF12	hTFtarget	NC_040075.1:30747598-30752598	1743	1751	+	3.31e-06	CAGGAAGCA
TCF3	hTFtarget	NC_040075.1:30747598-30752598	1742	1750	+	3.31e-06	ACAGGAAGC
AR	hTFtarget	NC_040075.1:30747598-30752598	2424	2432	+	3.31e-06	CTCTGTGCT
NKX2-2	database	NC_040075.1:30747598-30752598	4948	4959	-	3.32e-06	TTTAAGTACTTG
FOXA1	hTFtarget	NC_040075.1:30747598-30752598	285	301	-	3.32e-06	GTCTATTTATGTATGTC
TRIM28	hTFtarget	NC_040075.1:30747598-30752598	2758	2782	-	3.32e-06	ACCCTCTTGGTGAAGAATCTTTTCC
FOXP1	database	NC_040075.1:30747598-30752598	4822	4841	-	3.34e-06	TTTTTGTTATTTTTTTTTTT
ZNF274	hTFtarget	NC_040075.1:30747598-30752598	642	659	+	3.35e-06	GCACACATTGTGGCAAGG
REST	hTFtarget	NC_040075.1:30747598-30752598	563	578	-	3.37e-06	CTGACCCTGGTATTGA
MED1	hTFtarget	NC_040075.1:30747598-30752598	4809	4824	-	3.39e-06	TTTTCTCTCCTTTTTT
BCL6	hTFtarget	NC_040075.1:30747598-30752598	3793	3804	-	3.39e-06	CACTTCCTTCCT
REST	hTFtarget	NC_040075.1:30747598-30752598	2855	2865	+	3.41e-06	GGACAGCTCTC
TCF21	hTFtarget	NC_040075.1:30747598-30752598	2165	2182	+	3.41e-06	GACAGCTGGGCACTCTCC
IRF3	hTFtarget	NC_040075.1:30747598-30752598	4807	4831	+	3.43e-06	TTAAAAAAGGAGAGAAAAAAAAAAA
EP300	hTFtarget	NC_040075.1:30747598-30752598	138	148	-	3.43e-06	TTCTTATCTGC
SPI1	hTFtarget	NC_040075.1:30747598-30752598	3793	3804	+	3.44e-06	AGGAAGGAAGTG
ATF2	hTFtarget	NC_040075.1:30747598-30752598	4610	4621	+	3.45e-06	GTTTCATTTTCC
LMO2	hTFtarget	NC_040075.1:30747598-30752598	1742	1756	-	3.47e-06	CCTTTTGCTTCCTGT
BCL6	hTFtarget	NC_040075.1:30747598-30752598	1743	1754	+	3.47e-06	CAGGAAGCAAAA
LMO2	hTFtarget	NC_040075.1:30747598-30752598	1742	1756	+	3.48e-06	ACAGGAAGCAAAAGG
MED1	hTFtarget	NC_040075.1:30747598-30752598	1026	1041	+	3.48e-06	TTTTTTTTTTCTCTTT
CDK8	hTFtarget	NC_040075.1:30747598-30752598	1034	1049	+	3.48e-06	TTCTCTTTTTTTTTTT
REST	hTFtarget	NC_040075.1:30747598-30752598	562	585	-	3.5e-06	ACTGTCTCTGACCCTGGTATTGAC
EP300	hTFtarget	NC_040075.1:30747598-30752598	1033	1048	+	3.5e-06	TTTCTCTTTTTTTTTT
MED1	hTFtarget	NC_040075.1:30747598-30752598	4721	4736	-	3.51e-06	TTTTTTTTTTTCTTTC
ZNF384	hTFtarget	NC_040075.1:30747598-30752598	4720	4744	+	3.55e-06	GGAAAGAAAAAAAAAAAAAAGGCTT
ESRRA	database	NC_040075.1:30747598-30752598	3271	3281	+	3.56e-06	CCAAGGTCAAA
NR2C2	database	NC_040075.1:30747598-30752598	4884	4894	+	3.57e-06	TCTGACCTTTG
POU2F2	hTFtarget	NC_040075.1:30747598-30752598	204	215	-	3.57e-06	TCATGCAAATGA
ZNF384	hTFtarget	NC_040075.1:30747598-30752598	4728	4749	-	3.58e-06	TTTAAAAGCCTTTTTTTTTTTT
RNF2	hTFtarget	NC_040075.1:30747598-30752598	3235	3250	+	3.59e-06	ACACGGACATACAGAT
TCF21	hTFtarget	NC_040075.1:30747598-30752598	2167	2182	+	3.59e-06	CAGCTGGGCACTCTCC
FOXQ1	database	NC_040075.1:30747598-30752598	4145	4156	-	3.62e-06	CACTGTTTATTC
NR3C1	hTFtarget	NC_040075.1:30747598-30752598	3824	3839	+	3.62e-06	GAAAAGTAAATAAATA
REST	hTFtarget	NC_040075.1:30747598-30752598	563	578	-	3.62e-06	CTGACCCTGGTATTGA
FOXQ1	database	NC_040075.1:30747598-30752598	4145	4156	+	3.62e-06	GAATAAACAGTG
IRF3	hTFtarget	NC_040075.1:30747598-30752598	4683	4704	+	3.63e-06	GAAAAAAAAAAAAAAAAAAGAT
NR2F2	hTFtarget	NC_040075.1:30747598-30752598	4884	4899	+	3.65e-06	TCTGACCTTTGCTAAA
PRKDC	hTFtarget	NC_040075.1:30747598-30752598	1331	1341	-	3.66e-06	TCTGTCAATCA
TP53	hTFtarget	NC_040075.1:30747598-30752598	2868	2879	+	3.67e-06	AGACATGTGCTG
NANOG	hTFtarget	NC_040075.1:30747598-30752598	737	752	-	3.68e-06	ATCTGCATAACAATCA
POU2F1	hTFtarget	NC_040075.1:30747598-30752598	4968	4985	+	3.68e-06	AAATGCACTGAAGTAGAA
REST	hTFtarget	NC_040075.1:30747598-30752598	563	578	-	3.69e-06	CTGACCCTGGTATTGA
SMARCA4	hTFtarget	NC_040075.1:30747598-30752598	4724	4739	+	3.7e-06	AGAAAAAAAAAAAAAA
ZNF274	hTFtarget	NC_040075.1:30747598-30752598	1394	1409	+	3.71e-06	TACAAACCTTACTTAA
IRF3	hTFtarget	NC_040075.1:30747598-30752598	4682	4703	+	3.72e-06	GGAAAAAAAAAAAAAAAAAAGA
IRF5	hTFtarget	NC_040075.1:30747598-30752598	4692	4707	+	3.72e-06	AAAAAAAAAAGATTTA
TRIM24	hTFtarget	NC_040075.1:30747598-30752598	4686	4707	+	3.72e-06	AAAAAAAAAAAAAAAAGATTTA
ZBTB17	hTFtarget	NC_040075.1:30747598-30752598	485	500	-	3.72e-06	TGCTCCTGTCTCCCTT
EED	hTFtarget	NC_040075.1:30747598-30752598	4968	4984	+	3.72e-06	AAATGCACTGAAGTAGA
TEF	database	NC_040075.1:30747598-30752598	2034	2045	+	3.74e-06	ATGTTTTCATAA
REST	hTFtarget	NC_040075.1:30747598-30752598	563	578	-	3.74e-06	CTGACCCTGGTATTGA
SOX4	database	NC_040075.1:30747598-30752598	979	990	-	3.76e-06	GAAAACAAAGCT
KDM5B	hTFtarget	NC_040075.1:30747598-30752598	4811	4826	-	3.76e-06	TTTTTTCTCTCCTTTT
NKX3-1	hTFtarget	NC_040075.1:30747598-30752598	3824	3835	+	3.76e-06	GAAAAGTAAATA
SOX4	database	NC_040075.1:30747598-30752598	979	990	-	3.76e-06	GAAAACAAAGCT
RXRA	hTFtarget	NC_040075.1:30747598-30752598	1106	1120	+	3.77e-06	CTTTGAATCTGAAAG
ERG	hTFtarget	NC_040075.1:30747598-30752598	4813	4828	-	3.77e-06	TTTTTTTTCTCTCCTT
EWSR1	hTFtarget	NC_040075.1:30747598-30752598	491	510	+	3.78e-06	GACAGGAGCAAGGCAAGCAG
IRF3	hTFtarget	NC_040075.1:30747598-30752598	4720	4735	+	3.78e-06	GGAAAGAAAAAAAAAA
GTF2I	hTFtarget	NC_040075.1:30747598-30752598	2594	2614	+	3.8e-06	CACAGAAGAGGAGACTAAGGG
ZNF384	hTFtarget	NC_040075.1:30747598-30752598	1026	1047	+	3.8e-06	TTTTTTTTTTCTCTTTTTTTTT
ZBTB10	hTFtarget	NC_040075.1:30747598-30752598	36	51	-	3.81e-06	CAGAGAGATAGGGTGG
IRF3	hTFtarget	NC_040075.1:30747598-30752598	1038	1062	-	3.82e-06	TCAAATAAAAAGAAAAAAAAAAAAG
MYB	hTFtarget	NC_040075.1:30747598-30752598	3794	3805	-	3.82e-06	TCACTTCCTTCC
GATA4	hTFtarget	NC_040075.1:30747598-30752598	138	149	+	3.84e-06	GCAGATAAGAAC
TP53	hTFtarget	NC_040075.1:30747598-30752598	4015	4030	+	3.84e-06	ATCCCCCATCTGTACA
IRF3	hTFtarget	NC_040075.1:30747598-30752598	1028	1043	-	3.85e-06	AAAAAGAGAAAAAAAA
REST	hTFtarget	NC_040075.1:30747598-30752598	562	580	+	3.85e-06	GTCAATACCAGGGTCAGAG
ERG	hTFtarget	NC_040075.1:30747598-30752598	483	507	-	3.85e-06	CTTGCCTTGCTCCTGTCTCCCTTCT
EZH2	hTFtarget	NC_040075.1:30747598-30752598	1041	1062	-	3.86e-06	TCAAATAAAAAGAAAAAAAAAA
POU2F2	hTFtarget	NC_040075.1:30747598-30752598	204	215	-	3.86e-06	TCATGCAAATGA
ZNF143	hTFtarget	NC_040075.1:30747598-30752598	4678	4698	+	3.86e-06	TTCAGGAAAAAAAAAAAAAAA
BRD3	hTFtarget	NC_040075.1:30747598-30752598	289	304	+	3.88e-06	TACATAAATAGACACA
POLR2A	hTFtarget	NC_040075.1:30747598-30752598	4719	4734	+	3.94e-06	AGGAAAGAAAAAAAAA
NR3C1	database	NC_040075.1:30747598-30752598	923	940	+	3.99e-06	CAGAACATGGGGTACCAG
ZNF384	hTFtarget	NC_040075.1:30747598-30752598	1017	1038	+	3.99e-06	TTCAACTGATTTTTTTTTTCTC
ERG	hTFtarget	NC_040075.1:30747598-30752598	3826	3836	+	3.99e-06	AAAGTAAATAA
AR	hTFtarget	NC_040075.1:30747598-30752598	4770	4781	+	4e-06	TTTGTTTGTTTT
REST	hTFtarget	NC_040075.1:30747598-30752598	563	578	-	4.01e-06	CTGACCCTGGTATTGA
MED1	hTFtarget	NC_040075.1:30747598-30752598	4683	4698	-	4.02e-06	TTTTTTTTTTTTTTTC
NR2F1	database	NC_040075.1:30747598-30752598	4886	4894	-	4.03e-06	CAAAGGTCA
PPARG	database	NC_040075.1:30747598-30752598	4886	4894	-	4.03e-06	CAAAGGTCA
AP1	database	NC_040075.1:30747598-30752598	1763	1771	-	4.03e-06	ATGAGTCAG
NR2C2	database	NC_040075.1:30747598-30752598	4885	4893	+	4.03e-06	CTGACCTTT
FLI1	hTFtarget	NC_040075.1:30747598-30752598	3793	3801	-	4.03e-06	TTCCTTCCT
FLI1	hTFtarget	NC_040075.1:30747598-30752598	3793	3801	+	4.03e-06	AGGAAGGAA
ARID3A	hTFtarget	NC_040075.1:30747598-30752598	1763	1771	-	4.03e-06	ATGAGTCAG
HDAC2	hTFtarget	NC_040075.1:30747598-30752598	4886	4894	-	4.03e-06	CAAAGGTCA
NR2F2	hTFtarget	NC_040075.1:30747598-30752598	4886	4894	-	4.03e-06	CAAAGGTCA
SMAD4	hTFtarget	NC_040075.1:30747598-30752598	1763	1771	-	4.03e-06	ATGAGTCAG
SMARCC1	hTFtarget	NC_040075.1:30747598-30752598	1763	1771	+	4.03e-06	CTGACTCAT
CAMTA2	hTFtarget	NC_040075.1:30747598-30752598	4886	4894	-	4.03e-06	CAAAGGTCA
NR2F1	database	NC_040075.1:30747598-30752598	4886	4894	+	4.03e-06	TGACCTTTG
PPARG	database	NC_040075.1:30747598-30752598	4886	4894	+	4.03e-06	TGACCTTTG
POU3F1	database	NC_040075.1:30747598-30752598	738	751	+	4.04e-06	GATTGTTATGCAGA
BRD4	hTFtarget	NC_040075.1:30747598-30752598	1025	1049	-	4.04e-06	AAAAAAAAAAAGAGAAAAAAAAAAT
FLI1	hTFtarget	NC_040075.1:30747598-30752598	485	509	+	4.05e-06	AAGGGAGACAGGAGCAAGGCAAGCA
POU3F1	database	NC_040075.1:30747598-30752598	738	751	-	4.07e-06	TCTGCATAACAATC
BRD7	hTFtarget	NC_040075.1:30747598-30752598	3227	3248	+	4.11e-06	TAACAGAGACACGGACATACAG
AR	hTFtarget	NC_040075.1:30747598-30752598	1132	1147	+	4.12e-06	CAAACAAAAAAGAAAA
IRF1	hTFtarget	NC_040075.1:30747598-30752598	4721	4736	+	4.13e-06	GAAAGAAAAAAAAAAA
CDK9	hTFtarget	NC_040075.1:30747598-30752598	4684	4699	+	4.13e-06	AAAAAAAAAAAAAAAA
CDK9	hTFtarget	NC_040075.1:30747598-30752598	4685	4700	+	4.13e-06	AAAAAAAAAAAAAAAA
CDK9	hTFtarget	NC_040075.1:30747598-30752598	4686	4701	+	4.13e-06	AAAAAAAAAAAAAAAA
AR	hTFtarget	NC_040075.1:30747598-30752598	3856	3871	+	4.14e-06	AAGGGAATAAAATGAA
ZNF143	hTFtarget	NC_040075.1:30747598-30752598	4823	4847	-	4.14e-06	GTTTTTTTTTTGTTATTTTTTTTTT
ZNF274	hTFtarget	NC_040075.1:30747598-30752598	1391	1406	+	4.14e-06	GTCTACAAACCTTACT
RUNX3	hTFtarget	NC_040075.1:30747598-30752598	4610	4621	-	4.19e-06	GGAAAATGAAAC
NFIC	hTFtarget	NC_040075.1:30747598-30752598	3826	3837	+	4.22e-06	AAAGTAAATAAA
STAT3	hTFtarget	NC_040075.1:30747598-30752598	4833	4848	+	4.22e-06	TAACAAAAAAAAAACT
FOXO3	database	NC_040075.1:30747598-30752598	4772	4784	-	4.22e-06	TTGAAAACAAACA
FOSL2	hTFtarget	NC_040075.1:30747598-30752598	1759	1774	+	4.23e-06	GGTTCTGACTCATCTC
SMAD3	hTFtarget	NC_040075.1:30747598-30752598	736	751	+	4.23e-06	ATGATTGTTATGCAGA
KDM5B	hTFtarget	NC_040075.1:30747598-30752598	4809	4833	+	4.24e-06	AAAAAAGGAGAGAAAAAAAAAAAAT
EP300	hTFtarget	NC_040075.1:30747598-30752598	1033	1047	+	4.24e-06	TTTCTCTTTTTTTTT
FOXO3	database	NC_040075.1:30747598-30752598	4772	4784	+	4.25e-06	TGTTTGTTTTCAA
STAT1	hTFtarget	NC_040075.1:30747598-30752598	3862	3873	+	4.28e-06	ATAAAATGAAAG
NANOG	hTFtarget	NC_040075.1:30747598-30752598	737	752	+	4.29e-06	TGATTGTTATGCAGAT
REST	hTFtarget	NC_040075.1:30747598-30752598	563	578	-	4.29e-06	CTGACCCTGGTATTGA
NANOG	hTFtarget	NC_040075.1:30747598-30752598	737	752	+	4.3e-06	TGATTGTTATGCAGAT
FOXP4	database	NC_040075.1:30747598-30752598	4727	4741	+	4.3e-06	AAAAAAAAAAAAAGG
ESR1	hTFtarget	NC_040075.1:30747598-30752598	1080	1095	-	4.31e-06	AAGGTCATTTTAACCA
GTF3C2	hTFtarget	NC_040075.1:30747598-30752598	1803	1827	-	4.32e-06	TATATATAAAAAAAAAAAAAGTAGA
EP300	hTFtarget	NC_040075.1:30747598-30752598	4647	4658	+	4.32e-06	TCAGCCTGATCT
GCM1	database	NC_040075.1:30747598-30752598	590	603	-	4.35e-06	CTAATGCTGGCCCT
HOXD13	database	NC_040075.1:30747598-30752598	2496	2506	+	4.35e-06	ATTATTAGAGA
SP2	hTFtarget	NC_040075.1:30747598-30752598	3230	3249	-	4.35e-06	TCTGTATGTCCGTGTCTCTG
HOXD13	database	NC_040075.1:30747598-30752598	2496	2506	-	4.35e-06	TCTCTAATAAT
ZNF274	hTFtarget	NC_040075.1:30747598-30752598	647	661	+	4.36e-06	CATTGTGGCAAGGCA
GCM1	database	NC_040075.1:30747598-30752598	590	603	-	4.38e-06	CTAATGCTGGCCCT
TRIM24	hTFtarget	NC_040075.1:30747598-30752598	4692	4713	+	4.39e-06	AAAAAAAAAAGATTTAGAAAAC
TP53	hTFtarget	NC_040075.1:30747598-30752598	3230	3247	+	4.4e-06	CAGAGACACGGACATACA
ERG	hTFtarget	NC_040075.1:30747598-30752598	4808	4832	-	4.4e-06	TTTTTTTTTTTTCTCTCCTTTTTTA
IRF4	database	NC_040075.1:30747598-30752598	1042	1057	-	4.42e-06	TAAAAAGAAAAAAAAA
NR5A2	database	NC_040075.1:30747598-30752598	3270	3279	+	4.42e-06	TCCAAGGTCA
NR5A2	database	NC_040075.1:30747598-30752598	3270	3279	-	4.42e-06	TGACCTTGGA
PRDM14	hTFtarget	NC_040075.1:30747598-30752598	3005	3019	-	4.43e-06	CCTGTTCCCTAACCT
IRF4	database	NC_040075.1:30747598-30752598	1042	1057	-	4.43e-06	TAAAAAGAAAAAAAAA
PROP1	database	NC_040075.1:30747598-30752598	4801	4815	+	4.44e-06	AAGTAATTAAAAAAG
ARID3A	database	NC_040075.1:30747598-30752598	1578	1599	+	4.45e-06	ATTTAATGCATATTTAATTCTG
EZH2	hTFtarget	NC_040075.1:30747598-30752598	1877	1898	+	4.47e-06	TGAAACCCAAAACAATTCAAAT
EZH2	hTFtarget	NC_040075.1:30747598-30752598	3828	3849	+	4.47e-06	AGTAAATAAATAAATATGATAA
IRF4	database	NC_040075.1:30747598-30752598	1040	1055	-	4.49e-06	AAAAGAAAAAAAAAAA
REST	hTFtarget	NC_040075.1:30747598-30752598	563	580	-	4.49e-06	CTCTGACCCTGGTATTGA
REST	hTFtarget	NC_040075.1:30747598-30752598	560	579	+	4.49e-06	GGGTCAATACCAGGGTCAGA
CHD7	hTFtarget	NC_040075.1:30747598-30752598	737	752	+	4.5e-06	TGATTGTTATGCAGAT
IRF4	database	NC_040075.1:30747598-30752598	1040	1055	-	4.5e-06	AAAAGAAAAAAAAAAA
PROP1	database	NC_040075.1:30747598-30752598	4801	4815	+	4.51e-06	AAGTAATTAAAAAAG
RNF2	hTFtarget	NC_040075.1:30747598-30752598	286	301	+	4.53e-06	ACATACATAAATAGAC
BRD4	hTFtarget	NC_040075.1:30747598-30752598	4809	4830	+	4.54e-06	AAAAAAGGAGAGAAAAAAAAAA
FOXP4	database	NC_040075.1:30747598-30752598	4834	4848	+	4.54e-06	AACAAAAAAAAAACT
NR2C2	hTFtarget	NC_040075.1:30747598-30752598	1061	1076	+	4.55e-06	GAGGTGGGGGGTGAAG
AR	hTFtarget	NC_040075.1:30747598-30752598	2409	2428	+	4.56e-06	GATCGTCCTGTTCTGCTCTG
IRF3	hTFtarget	NC_040075.1:30747598-30752598	1030	1051	-	4.58e-06	GAAAAAAAAAAAAGAGAAAAAA
ZNF143	hTFtarget	NC_040075.1:30747598-30752598	4473	4493	-	4.59e-06	ATGTAGAAAAACAAGAATAAA
TRIM28	hTFtarget	NC_040075.1:30747598-30752598	803	818	-	4.6e-06	GAGCCCTTCTTCCCTG
BRD4	hTFtarget	NC_040075.1:30747598-30752598	4610	4621	-	4.61e-06	GGAAAATGAAAC
AR	hTFtarget	NC_040075.1:30747598-30752598	3231	3246	-	4.62e-06	GTATGTCCGTGTCTCT
HDAC2	hTFtarget	NC_040075.1:30747598-30752598	737	752	-	4.63e-06	ATCTGCATAACAATCA
GATA3	hTFtarget	NC_040075.1:30747598-30752598	4916	4927	+	4.65e-06	GGAGATAAGCAT
IRF1	hTFtarget	NC_040075.1:30747598-30752598	1027	1042	-	4.65e-06	AAAAGAGAAAAAAAAA
RNF2	hTFtarget	NC_040075.1:30747598-30752598	3229	3244	+	4.66e-06	ACAGAGACACGGACAT
IRF4	database	NC_040075.1:30747598-30752598	4684	4699	+	4.67e-06	AAAAAAAAAAAAAAAA
IRF4	database	NC_040075.1:30747598-30752598	4685	4700	+	4.67e-06	AAAAAAAAAAAAAAAA
IRF4	database	NC_040075.1:30747598-30752598	4686	4701	+	4.67e-06	AAAAAAAAAAAAAAAA
FLI1	hTFtarget	NC_040075.1:30747598-30752598	3791	3806	-	4.68e-06	CTCACTTCCTTCCTAG
ERG	hTFtarget	NC_040075.1:30747598-30752598	1026	1050	+	4.68e-06	TTTTTTTTTTCTCTTTTTTTTTTTT
IRF3	hTFtarget	NC_040075.1:30747598-30752598	1034	1055	-	4.69e-06	AAAAGAAAAAAAAAAAAGAGAA
SP2	hTFtarget	NC_040075.1:30747598-30752598	4723	4738	-	4.69e-06	TTTTTTTTTTTTTCTT
BRD4	hTFtarget	NC_040075.1:30747598-30752598	4817	4841	+	4.71e-06	AGAGAAAAAAAAAAAATAACAAAAA
TP53	hTFtarget	NC_040075.1:30747598-30752598	2865	2880	+	4.71e-06	CTCAGACATGTGCTGT
GLIS3	database	NC_040075.1:30747598-30752598	1064	1073	+	4.71e-06	GTGGGGGGTG
SMARCA4	hTFtarget	NC_040075.1:30747598-30752598	1763	1774	-	4.72e-06	GAGATGAGTCAG
ZBTB17	hTFtarget	NC_040075.1:30747598-30752598	592	610	-	4.72e-06	TCCATTGCTAATGCTGGCC
IRF4	database	NC_040075.1:30747598-30752598	4684	4699	+	4.72e-06	AAAAAAAAAAAAAAAA
IRF4	database	NC_040075.1:30747598-30752598	4685	4700	+	4.72e-06	AAAAAAAAAAAAAAAA
IRF4	database	NC_040075.1:30747598-30752598	4686	4701	+	4.72e-06	AAAAAAAAAAAAAAAA
REST	hTFtarget	NC_040075.1:30747598-30752598	563	578	-	4.73e-06	CTGACCCTGGTATTGA
EP300	hTFtarget	NC_040075.1:30747598-30752598	737	752	-	4.74e-06	ATCTGCATAACAATCA
TCF12	hTFtarget	NC_040075.1:30747598-30752598	3826	3837	-	4.75e-06	TTTATTTACTTT
TP53	hTFtarget	NC_040075.1:30747598-30752598	48	69	-	4.76e-06	GCATAGAATTATCTTTTACAGA
IRF1	hTFtarget	NC_040075.1:30747598-30752598	4609	4620	+	4.77e-06	TGTTTCATTTTC
JUN	hTFtarget	NC_040075.1:30747598-30752598	1761	1775	+	4.77e-06	TTCTGACTCATCTCC
ZNF384	hTFtarget	NC_040075.1:30747598-30752598	4808	4832	+	4.77e-06	TAAAAAAGGAGAGAAAAAAAAAAAA
ZNF92	hTFtarget	NC_040075.1:30747598-30752598	1030	1054	+	4.78e-06	TTTTTTCTCTTTTTTTTTTTTCTTT
GATA3	hTFtarget	NC_040075.1:30747598-30752598	140	151	-	4.79e-06	ATGTTCTTATCT
MED1	hTFtarget	NC_040075.1:30747598-30752598	4720	4735	-	4.8e-06	TTTTTTTTTTCTTTCC
TGIF2LX	database	NC_040075.1:30747598-30752598	1187	1198	-	4.81e-06	TGATATCTGTCA
REST	database	NC_040075.1:30747598-30752598	562	583	-	4.82e-06	TGTCTCTGACCCTGGTATTGAC
BRD4	hTFtarget	NC_040075.1:30747598-30752598	454	465	-	4.82e-06	CCCTTCCTCTGC
IRF5	hTFtarget	NC_040075.1:30747598-30752598	1032	1047	-	4.85e-06	AAAAAAAAAGAGAAAA
REPIN1	hTFtarget	NC_040075.1:30747598-30752598	2164	2175	+	4.85e-06	AGACAGCTGGGC
REST	database	NC_040075.1:30747598-30752598	562	583	+	4.89e-06	GTCAATACCAGGGTCAGAGACA
IRF5	hTFtarget	NC_040075.1:30747598-30752598	4837	4852	+	4.9e-06	AAAAAAAAAACTTCAT
ATF3	hTFtarget	NC_040075.1:30747598-30752598	1764	1775	-	4.9e-06	GGAGATGAGTCA
GATA3	hTFtarget	NC_040075.1:30747598-30752598	139	147	+	4.91e-06	CAGATAAGA
GATA3	hTFtarget	NC_040075.1:30747598-30752598	139	147	+	4.91e-06	CAGATAAGA
GATA3	hTFtarget	NC_040075.1:30747598-30752598	139	147	+	4.91e-06	CAGATAAGA
GATA3	hTFtarget	NC_040075.1:30747598-30752598	139	147	+	4.91e-06	CAGATAAGA
GATA3	hTFtarget	NC_040075.1:30747598-30752598	139	147	+	4.91e-06	CAGATAAGA
GATA3	hTFtarget	NC_040075.1:30747598-30752598	139	147	+	4.91e-06	CAGATAAGA
GATA4	hTFtarget	NC_040075.1:30747598-30752598	139	147	+	4.91e-06	CAGATAAGA
GATA4	hTFtarget	NC_040075.1:30747598-30752598	139	147	+	4.91e-06	CAGATAAGA
GATA4	hTFtarget	NC_040075.1:30747598-30752598	139	147	+	4.91e-06	CAGATAAGA
GATA4	hTFtarget	NC_040075.1:30747598-30752598	139	147	+	4.91e-06	CAGATAAGA
GATA6	hTFtarget	NC_040075.1:30747598-30752598	139	147	+	4.91e-06	CAGATAAGA
GATA6	hTFtarget	NC_040075.1:30747598-30752598	139	147	+	4.91e-06	CAGATAAGA
GATA6	hTFtarget	NC_040075.1:30747598-30752598	139	147	+	4.91e-06	CAGATAAGA
GATA6	hTFtarget	NC_040075.1:30747598-30752598	139	147	+	4.91e-06	CAGATAAGA
GATA6	hTFtarget	NC_040075.1:30747598-30752598	139	147	+	4.91e-06	CAGATAAGA
SMAD1	hTFtarget	NC_040075.1:30747598-30752598	139	147	-	4.91e-06	TCTTATCTG
TEAD4	hTFtarget	NC_040075.1:30747598-30752598	139	147	+	4.91e-06	CAGATAAGA
ZNF274	hTFtarget	NC_040075.1:30747598-30752598	4482	4496	+	4.92e-06	GTTTTTCTACATTTT
ZSCAN16	database	NC_040075.1:30747598-30752598	1904	1921	-	4.92e-06	AGCTGCTCAGTTTACACG
TCF12	hTFtarget	NC_040075.1:30747598-30752598	1742	1752	+	4.93e-06	ACAGGAAGCAA
FERD3L	database	NC_040075.1:30747598-30752598	2379	2399	+	4.93e-06	GCACAGCTTTGCTATTTGGTT
ASCL1	hTFtarget	NC_040075.1:30747598-30752598	4501	4509	-	4.95e-06	GAGCAGGTG
ASCL1	hTFtarget	NC_040075.1:30747598-30752598	4501	4509	-	4.95e-06	GAGCAGGTG
REST	hTFtarget	NC_040075.1:30747598-30752598	2850	2865	-	4.95e-06	GAGAGCTGTCCAAACA
BRD4	hTFtarget	NC_040075.1:30747598-30752598	1028	1049	-	4.95e-06	AAAAAAAAAAAGAGAAAAAAAA
SNAI2	hTFtarget	NC_040075.1:30747598-30752598	4500	4508	-	4.95e-06	AGCAGGTGC
ZNF143	hTFtarget	NC_040075.1:30747598-30752598	1027	1047	-	4.95e-06	AAAAAAAAAGAGAAAAAAAAA
PTF1A	database	NC_040075.1:30747598-30752598	2379	2399	-	4.96e-06	AACCAAATAGCAAAGCTGTGC
ETS1	hTFtarget	NC_040075.1:30747598-30752598	3187	3202	+	4.97e-06	CTTTTCCTCATTACCT
TP53	hTFtarget	NC_040075.1:30747598-30752598	2864	2879	-	5e-06	CAGCACATGTCTGAGA
RFX1	database	NC_040075.1:30747598-30752598	3527	3543	+	5.02e-06	ATGGTGCCAGGCAACCC
PDX1	database	NC_040075.1:30747598-30752598	175	186	+	5.04e-06	AATCATTAAATT
RUNX1	hTFtarget	NC_040075.1:30747598-30752598	3794	3805	+	5.04e-06	GGAAGGAAGTGA
SETDB1	hTFtarget	NC_040075.1:30747598-30752598	2078	2093	-	5.05e-06	CATCAGCAAACTTACA
FLI1	hTFtarget	NC_040075.1:30747598-30752598	3791	3806	-	5.06e-06	CTCACTTCCTTCCTAG
HDAC2	hTFtarget	NC_040075.1:30747598-30752598	2591	2612	-	5.06e-06	CTTAGTCTCCTCTTCTGTGGGT
SIN3A	hTFtarget	NC_040075.1:30747598-30752598	3825	3837	-	5.06e-06	TTTATTTACTTTT
SMAD1	hTFtarget	NC_040075.1:30747598-30752598	1724	1739	-	5.06e-06	CTAAACACCTAAGCCA
REST	hTFtarget	NC_040075.1:30747598-30752598	563	578	-	5.07e-06	CTGACCCTGGTATTGA
REST	hTFtarget	NC_040075.1:30747598-30752598	563	578	-	5.07e-06	CTGACCCTGGTATTGA
ZBTB17	hTFtarget	NC_040075.1:30747598-30752598	3534	3549	+	5.08e-06	CAGGCAACCCCAATCA
FOXO3	hTFtarget	NC_040075.1:30747598-30752598	3228	3243	+	5.1e-06	AACAGAGACACGGACA
ERG	hTFtarget	NC_040075.1:30747598-30752598	3826	3836	+	5.1e-06	AAAGTAAATAA
GLIS3	database	NC_040075.1:30747598-30752598	1064	1073	+	5.12e-06	GTGGGGGGTG
TAL1	database	NC_040075.1:30747598-30752598	146	157	-	5.14e-06	AACCAGATGTTC
CHD7	hTFtarget	NC_040075.1:30747598-30752598	737	752	+	5.16e-06	TGATTGTTATGCAGAT
IRF5	hTFtarget	NC_040075.1:30747598-30752598	1020	1035	-	5.18e-06	AAAAAAAAAATCAGTT
SRF	hTFtarget	NC_040075.1:30747598-30752598	2419	2443	+	5.18e-06	TTCTGCTCTGTGCTGGTGTGGCCTC
FOXA1	hTFtarget	NC_040075.1:30747598-30752598	3824	3835	-	5.19e-06	TATTTACTTTTC
ZNF384	hTFtarget	NC_040075.1:30747598-30752598	1800	1824	-	5.19e-06	ATATAAAAAAAAAAAAAGTAGAGCT
OTX2	hTFtarget	NC_040075.1:30747598-30752598	1107	1122	-	5.2e-06	GGCTTTCAGATTCAAA
CEBPA	hTFtarget	NC_040075.1:30747598-30752598	1742	1752	+	5.2e-06	ACAGGAAGCAA
KDM5B	hTFtarget	NC_040075.1:30747598-30752598	4817	4832	-	5.21e-06	TTTTTTTTTTTTCTCT
ZNF384	hTFtarget	NC_040075.1:30747598-30752598	4465	4489	-	5.21e-06	AGAAAAACAAGAATAAAAATAAGAA
ERG	hTFtarget	NC_040075.1:30747598-30752598	1028	1052	+	5.22e-06	TTTTTTTTCTCTTTTTTTTTTTTCT
AR	database	NC_040075.1:30747598-30752598	923	937	-	5.23e-06	GTACCCCATGTTCTG
SPI1	hTFtarget	NC_040075.1:30747598-30752598	3793	3804	+	5.23e-06	AGGAAGGAAGTG
ZNF384	hTFtarget	NC_040075.1:30747598-30752598	1037	1061	-	5.23e-06	CAAATAAAAAGAAAAAAAAAAAAGA
FLI1	hTFtarget	NC_040075.1:30747598-30752598	3793	3804	+	5.25e-06	AGGAAGGAAGTG
OTX2	hTFtarget	NC_040075.1:30747598-30752598	737	752	+	5.25e-06	TGATTGTTATGCAGAT
KDM5B	hTFtarget	NC_040075.1:30747598-30752598	4815	4830	-	5.27e-06	TTTTTTTTTTCTCTCC
MNX1	database	NC_040075.1:30747598-30752598	4802	4811	-	5.28e-06	TTTAATTACT
POU2F1	database	NC_040075.1:30747598-30752598	204	215	+	5.29e-06	TCATTTGCATGA
AR	hTFtarget	NC_040075.1:30747598-30752598	3855	3872	+	5.29e-06	AAAGGGAATAAAATGAAA
SUMO2/SUMO3	hTFtarget	NC_040075.1:30747598-30752598	4565	4575	+	5.29e-06	TAAAGCAAATA
GATA4	hTFtarget	NC_040075.1:30747598-30752598	138	151	+	5.31e-06	GCAGATAAGAACAT
ZNF92	hTFtarget	NC_040075.1:30747598-30752598	4817	4841	-	5.31e-06	TTTTTGTTATTTTTTTTTTTTCTCT
SMARCB1	hTFtarget	NC_040075.1:30747598-30752598	1761	1771	-	5.32e-06	ATGAGTCAGAA
NANOG	hTFtarget	NC_040075.1:30747598-30752598	738	753	+	5.33e-06	GATTGTTATGCAGATG
OTX2	hTFtarget	NC_040075.1:30747598-30752598	737	752	-	5.35e-06	ATCTGCATAACAATCA
POLR3A	hTFtarget	NC_040075.1:30747598-30752598	1806	1821	-	5.35e-06	TAAAAAAAAAAAAAGT
GATA1	hTFtarget	NC_040075.1:30747598-30752598	1370	1385	-	5.36e-06	AGTTAAGTTTTTTTGG
TGIF2LX	database	NC_040075.1:30747598-30752598	1187	1198	+	5.37e-06	TGACAGATATCA
AR	hTFtarget	NC_040075.1:30747598-30752598	3824	3835	-	5.38e-06	TATTTACTTTTC
EZH2	hTFtarget	NC_040075.1:30747598-30752598	4802	4823	+	5.39e-06	AGTAATTAAAAAAGGAGAGAAA
IRF1	database	NC_040075.1:30747598-30752598	1027	1047	+	5.4e-06	TTTTTTTTTCTCTTTTTTTTT
GATA1	database	NC_040075.1:30747598-30752598	135	149	+	5.4e-06	CTTGCAGATAAGAAC
IRF1	hTFtarget	NC_040075.1:30747598-30752598	4687	4702	+	5.4e-06	AAAAAAAAAAAAAAAG
KDM5B	hTFtarget	NC_040075.1:30747598-30752598	1036	1060	-	5.4e-06	AAATAAAAAGAAAAAAAAAAAAGAG
BRD4	hTFtarget	NC_040075.1:30747598-30752598	3793	3804	-	5.4e-06	CACTTCCTTCCT
SMARCA4	hTFtarget	NC_040075.1:30747598-30752598	3793	3808	-	5.4e-06	AACTCACTTCCTTCCT
AR	hTFtarget	NC_040075.1:30747598-30752598	3824	3835	+	5.4e-06	GAAAAGTAAATA
RNF2	hTFtarget	NC_040075.1:30747598-30752598	3229	3244	+	5.41e-06	ACAGAGACACGGACAT
MYOD1	database	NC_040075.1:30747598-30752598	2165	2173	+	5.43e-06	GACAGCTGG
ESR1	hTFtarget	NC_040075.1:30747598-30752598	570	578	+	5.43e-06	CAGGGTCAG
ESR1	hTFtarget	NC_040075.1:30747598-30752598	697	705	+	5.43e-06	CTGGGTCAG
KDM5B	hTFtarget	NC_040075.1:30747598-30752598	1034	1058	-	5.43e-06	ATAAAAAGAAAAAAAAAAAAGAGAA
TCF4	hTFtarget	NC_040075.1:30747598-30752598	3222	3237	+	5.43e-06	TTTCTTAACAGAGACA
CREBBP	hTFtarget	NC_040075.1:30747598-30752598	570	578	+	5.43e-06	CAGGGTCAG
MYOD1	database	NC_040075.1:30747598-30752598	2165	2173	+	5.43e-06	GACAGCTGG
RREB1	database	NC_040075.1:30747598-30752598	1062	1081	-	5.44e-06	CACCACTTCACCCCCCACCT
CDK9	hTFtarget	NC_040075.1:30747598-30752598	4683	4698	+	5.44e-06	GAAAAAAAAAAAAAAA
REST	hTFtarget	NC_040075.1:30747598-30752598	563	578	-	5.45e-06	CTGACCCTGGTATTGA
EP300	hTFtarget	NC_040075.1:30747598-30752598	3291	3312	-	5.45e-06	GCCTCCTTCTCCTGCACAGTGC
ESR1	hTFtarget	NC_040075.1:30747598-30752598	4350	4363	-	5.46e-06	CGTCAATAAAGATG
FOXP1	hTFtarget	NC_040075.1:30747598-30752598	434	445	+	5.46e-06	CAGAAGAAGAAG
FOXA1	hTFtarget	NC_040075.1:30747598-30752598	3824	3835	-	5.47e-06	TATTTACTTTTC
ASCL1	hTFtarget	NC_040075.1:30747598-30752598	435	457	+	5.48e-06	AGAAGAAGAAGGTGTCACAGCAG
ZNF384	hTFtarget	NC_040075.1:30747598-30752598	1017	1041	-	5.49e-06	AAAGAGAAAAAAAAAATCAGTTGAA
KDM5B	hTFtarget	NC_040075.1:30747598-30752598	4811	4835	+	5.54e-06	AAAAGGAGAGAAAAAAAAAAAATAA
FOXM1	hTFtarget	NC_040075.1:30747598-30752598	3825	3835	+	5.55e-06	AAAAGTAAATA
EWSR1	hTFtarget	NC_040075.1:30747598-30752598	3787	3806	+	5.55e-06	TAAGCTAGGAAGGAAGTGAG
IRF3	hTFtarget	NC_040075.1:30747598-30752598	4811	4835	+	5.55e-06	AAAAGGAGAGAAAAAAAAAAAATAA
POLR3A	hTFtarget	NC_040075.1:30747598-30752598	1033	1048	-	5.55e-06	AAAAAAAAAAGAGAAA
RUNX1	hTFtarget	NC_040075.1:30747598-30752598	3794	3805	+	5.57e-06	GGAAGGAAGTGA
TRIM28	hTFtarget	NC_040075.1:30747598-30752598	3270	3294	+	5.57e-06	TCCAAGGTCAAATCTTTCCAGGCAC
FOXP4	database	NC_040075.1:30747598-30752598	1806	1820	-	5.57e-06	AAAAAAAAAAAAAGT
IRF5	hTFtarget	NC_040075.1:30747598-30752598	4825	4840	+	5.58e-06	AAAAAAAATAACAAAA
FLI1	hTFtarget	NC_040075.1:30747598-30752598	4809	4833	+	5.59e-06	AAAAAAGGAGAGAAAAAAAAAAAAT
FLI1	hTFtarget	NC_040075.1:30747598-30752598	4809	4833	+	5.6e-06	AAAAAAGGAGAGAAAAAAAAAAAAT
FOSL2	hTFtarget	NC_040075.1:30747598-30752598	1762	1773	+	5.6e-06	TCTGACTCATCT
EWSR1	hTFtarget	NC_040075.1:30747598-30752598	3790	3805	+	5.61e-06	GCTAGGAAGGAAGTGA
KDM5B	hTFtarget	NC_040075.1:30747598-30752598	4821	4845	+	5.61e-06	AAAAAAAAAAAATAACAAAAAAAAA
POLR3A	hTFtarget	NC_040075.1:30747598-30752598	4827	4842	+	5.61e-06	AAAAAATAACAAAAAA
ZNF384	hTFtarget	NC_040075.1:30747598-30752598	1020	1041	+	5.62e-06	AACTGATTTTTTTTTTCTCTTT
RFX2	database	NC_040075.1:30747598-30752598	3530	3542	-	5.62e-06	GGTTGCCTGGCAC
AR	hTFtarget	NC_040075.1:30747598-30752598	1127	1147	-	5.64e-06	TTTTCTTTTTTGTTTGAGTAA
TAF1	hTFtarget	NC_040075.1:30747598-30752598	481	504	+	5.64e-06	GGAGAAGGGAGACAGGAGCAAGGC
RFX2	database	NC_040075.1:30747598-30752598	3530	3542	-	5.65e-06	GGTTGCCTGGCAC
IRF1	hTFtarget	NC_040075.1:30747598-30752598	4815	4830	+	5.65e-06	GGAGAGAAAAAAAAAA
ZNF143	hTFtarget	NC_040075.1:30747598-30752598	1035	1055	-	5.65e-06	AAAAGAAAAAAAAAAAAGAGA
HNF4A	hTFtarget	NC_040075.1:30747598-30752598	2805	2816	-	5.66e-06	CACTGCCCTGGG
NFATC1	database	NC_040075.1:30747598-30752598	3385	3396	+	5.68e-06	CAATGGAACATT
NR6A1	database	NC_040075.1:30747598-30752598	3272	3281	+	5.68e-06	CAAGGTCAAA
GATA4	hTFtarget	NC_040075.1:30747598-30752598	134	147	+	5.68e-06	TCTTGCAGATAAGA
NFATC1	database	NC_040075.1:30747598-30752598	3385	3396	-	5.68e-06	AATGTTCCATTG
FOXJ2	database	NC_040075.1:30747598-30752598	3827	3844	+	5.7e-06	AAGTAAATAAATAAATAT
BTAF1	hTFtarget	NC_040075.1:30747598-30752598	1135	1150	+	5.71e-06	ACAAAAAAGAAAAATG
PAX5	hTFtarget	NC_040075.1:30747598-30752598	4333	4344	-	5.73e-06	CAGTGAGGCATG
SMARCA4	hTFtarget	NC_040075.1:30747598-30752598	1037	1052	-	5.74e-06	AGAAAAAAAAAAAAGA
FLI1	hTFtarget	NC_040075.1:30747598-30752598	3793	3808	+	5.76e-06	AGGAAGGAAGTGAGTT
BRD4	hTFtarget	NC_040075.1:30747598-30752598	4681	4702	+	5.76e-06	AGGAAAAAAAAAAAAAAAAAAG
BTAF1	hTFtarget	NC_040075.1:30747598-30752598	1131	1146	+	5.77e-06	TCAAACAAAAAAGAAA
SETDB1	hTFtarget	NC_040075.1:30747598-30752598	4785	4806	+	5.78e-06	ATGAACCTTTCTTTGCAAGTAA
SPI1	hTFtarget	NC_040075.1:30747598-30752598	1739	1754	-	5.78e-06	TTTTGCTTCCTGTATC
SPI1	database	NC_040075.1:30747598-30752598	1739	1757	-	5.79e-06	ACCTTTTGCTTCCTGTATC
RFX4	database	NC_040075.1:30747598-30752598	3528	3542	+	5.79e-06	TGGTGCCAGGCAACC
SMARCA4	hTFtarget	NC_040075.1:30747598-30752598	4683	4698	+	5.81e-06	GAAAAAAAAAAAAAAA
CDK9	hTFtarget	NC_040075.1:30747598-30752598	4814	4829	+	5.81e-06	AGGAGAGAAAAAAAAA
POU1F1	database	NC_040075.1:30747598-30752598	1552	1564	+	5.82e-06	CAAATGAAAATAT
BRD4	hTFtarget	NC_040075.1:30747598-30752598	1030	1051	-	5.82e-06	GAAAAAAAAAAAAGAGAAAAAA
BTAF1	hTFtarget	NC_040075.1:30747598-30752598	4814	4829	+	5.82e-06	AGGAGAGAAAAAAAAA
POU1F1	database	NC_040075.1:30747598-30752598	1552	1564	-	5.82e-06	ATATTTTCATTTG
POLR3A	hTFtarget	NC_040075.1:30747598-30752598	1030	1045	-	5.83e-06	AAAAAAAGAGAAAAAA
GTF2I	hTFtarget	NC_040075.1:30747598-30752598	3399	3410	-	5.85e-06	CTTCTCTGAACC
MAFF	database	NC_040075.1:30747598-30752598	3630	3647	-	5.86e-06	GCAAATTCAGCAAAATCA
GATA4	hTFtarget	NC_040075.1:30747598-30752598	4916	4927	+	5.87e-06	GGAGATAAGCAT
SMARCA4	hTFtarget	NC_040075.1:30747598-30752598	4826	4841	+	5.87e-06	AAAAAAATAACAAAAA
EWSR1	hTFtarget	NC_040075.1:30747598-30752598	3788	3803	+	5.88e-06	AAGCTAGGAAGGAAGT
TCF3	database	NC_040075.1:30747598-30752598	1273	1283	-	5.89e-06	GCCAGATGTCC
MYC	hTFtarget	NC_040075.1:30747598-30752598	4968	4986	+	5.89e-06	AAATGCACTGAAGTAGAAA
TCF3	database	NC_040075.1:30747598-30752598	1273	1283	+	5.89e-06	GGACATCTGGC
EBF1	database	NC_040075.1:30747598-30752598	2802	2813	-	5.9e-06	TGCCCTGGGGAG
GLIS3	database	NC_040075.1:30747598-30752598	1064	1073	+	5.9e-06	GTGGGGGGTG
REST	hTFtarget	NC_040075.1:30747598-30752598	563	578	-	5.9e-06	CTGACCCTGGTATTGA
STAT2	hTFtarget	NC_040075.1:30747598-30752598	4609	4620	+	5.9e-06	TGTTTCATTTTC
TP53	hTFtarget	NC_040075.1:30747598-30752598	3403	3414	+	5.9e-06	CAGAGAAGGAAA
IRF3	hTFtarget	NC_040075.1:30747598-30752598	4717	4741	+	5.91e-06	TTAGGAAAGAAAAAAAAAAAAAAGG
IRF4	hTFtarget	NC_040075.1:30747598-30752598	3793	3804	-	5.93e-06	CACTTCCTTCCT
ZNF143	hTFtarget	NC_040075.1:30747598-30752598	1030	1050	-	5.93e-06	AAAAAAAAAAAAGAGAAAAAA
ZNF143	hTFtarget	NC_040075.1:30747598-30752598	4819	4839	+	5.93e-06	AGAAAAAAAAAAAATAACAAA
ZNF92	hTFtarget	NC_040075.1:30747598-30752598	1027	1051	+	5.94e-06	TTTTTTTTTCTCTTTTTTTTTTTTC
AR	database	NC_040075.1:30747598-30752598	2409	2423	+	5.96e-06	GATCGTCCTGTTCTG
SPI1	hTFtarget	NC_040075.1:30747598-30752598	1595	1610	-	5.96e-06	ACATCATTTTCCAGAA
EBF1	database	NC_040075.1:30747598-30752598	2802	2813	-	5.96e-06	TGCCCTGGGGAG
AR	hTFtarget	NC_040075.1:30747598-30752598	3826	3837	-	5.97e-06	TTTATTTACTTT
FOXD3	database	NC_040075.1:30747598-30752598	4772	4780	+	5.98e-06	TGTTTGTTT
IRF1	hTFtarget	NC_040075.1:30747598-30752598	4683	4698	+	5.98e-06	GAAAAAAAAAAAAAAA
TOP1	hTFtarget	NC_040075.1:30747598-30752598	4772	4780	-	5.98e-06	AAACAAACA
CEBPD	hTFtarget	NC_040075.1:30747598-30752598	140	148	+	5.98e-06	AGATAAGAA
IRF5	hTFtarget	NC_040075.1:30747598-30752598	1137	1152	+	5.99e-06	AAAAAAGAAAAATGTT
AR	hTFtarget	NC_040075.1:30747598-30752598	3824	3835	-	5.99e-06	TATTTACTTTTC
GATA5	database	NC_040075.1:30747598-30752598	135	151	+	6e-06	CTTGCAGATAAGAACAT
TCF12	hTFtarget	NC_040075.1:30747598-30752598	1863	1880	+	6e-06	AAAAGAAATCCAGATGAA
ZBTB17	hTFtarget	NC_040075.1:30747598-30752598	3399	3420	-	6e-06	GATTACTTTCCTTCTCTGAACC
ZNF384	hTFtarget	NC_040075.1:30747598-30752598	4830	4854	+	6e-06	AAATAACAAAAAAAAAACTTCATAG
E2F7	hTFtarget	NC_040075.1:30747598-30752598	4011	4026	-	6e-06	CAGATGGGGGATGAGA
BATF	database	NC_040075.1:30747598-30752598	1762	1771	-	6.01e-06	ATGAGTCAGA
BATF	database	NC_040075.1:30747598-30752598	1762	1771	+	6.01e-06	TCTGACTCAT
SPI1	hTFtarget	NC_040075.1:30747598-30752598	3793	3804	+	6.02e-06	AGGAAGGAAGTG
ESR1	hTFtarget	NC_040075.1:30747598-30752598	696	704	+	6.03e-06	TCTGGGTCA
ESRRA	hTFtarget	NC_040075.1:30747598-30752598	4883	4891	-	6.03e-06	AGGTCAGAG
MYB	hTFtarget	NC_040075.1:30747598-30752598	1742	1750	+	6.03e-06	ACAGGAAGC
RARA	hTFtarget	NC_040075.1:30747598-30752598	3271	3279	+	6.03e-06	CCAAGGTCA
CREBBP	hTFtarget	NC_040075.1:30747598-30752598	3005	3013	-	6.03e-06	CCCTAACCT
CREBBP	hTFtarget	NC_040075.1:30747598-30752598	3005	3013	-	6.03e-06	CCCTAACCT
IRF1	hTFtarget	NC_040075.1:30747598-30752598	1040	1055	-	6.04e-06	AAAAGAAAAAAAAAAA
IRF1	hTFtarget	NC_040075.1:30747598-30752598	4720	4735	+	6.04e-06	GGAAAGAAAAAAAAAA
EP300	hTFtarget	NC_040075.1:30747598-30752598	2056	2074	-	6.04e-06	AACATATTTTAGTCCTACT
NKX2-2	database	NC_040075.1:30747598-30752598	4870	4881	+	6.05e-06	TTCAAGTACTTG
POU3F3	database	NC_040075.1:30747598-30752598	1577	1593	-	6.05e-06	TAAATATGCATTAAATA
ZNF219	database	NC_040075.1:30747598-30752598	1061	1072	+	6.07e-06	GAGGTGGGGGGT
RELA	hTFtarget	NC_040075.1:30747598-30752598	1992	2003	-	6.07e-06	GGGGAACCCCAC
TRIM24	hTFtarget	NC_040075.1:30747598-30752598	4687	4708	+	6.07e-06	AAAAAAAAAAAAAAAGATTTAG
ZNF219	database	NC_040075.1:30747598-30752598	1061	1072	+	6.07e-06	GAGGTGGGGGGT
BRD7	hTFtarget	NC_040075.1:30747598-30752598	4374	4392	+	6.08e-06	GAGAGTGTGAGCTTGAATG
DRGX	database	NC_040075.1:30747598-30752598	1455	1467	+	6.08e-06	CAAATCTAATTAT
TEF	database	NC_040075.1:30747598-30752598	242	253	-	6.1e-06	ATGGTTAAATAA
MED1	hTFtarget	NC_040075.1:30747598-30752598	4682	4697	-	6.1e-06	TTTTTTTTTTTTTTCC
TRIM24	hTFtarget	NC_040075.1:30747598-30752598	1037	1058	-	6.13e-06	ATAAAAAGAAAAAAAAAAAAGA
REST	hTFtarget	NC_040075.1:30747598-30752598	563	578	-	6.14e-06	CTGACCCTGGTATTGA
BRD4	hTFtarget	NC_040075.1:30747598-30752598	1032	1056	-	6.14e-06	AAAAAGAAAAAAAAAAAAGAGAAAA
ZNF92	hTFtarget	NC_040075.1:30747598-30752598	4811	4835	-	6.18e-06	TTATTTTTTTTTTTTCTCTCCTTTT
MYC	hTFtarget	NC_040075.1:30747598-30752598	1033	1047	+	6.19e-06	TTTCTCTTTTTTTTT
NCOR2	hTFtarget	NC_040075.1:30747598-30752598	3793	3804	-	6.19e-06	CACTTCCTTCCT
PPARA	database	NC_040075.1:30747598-30752598	2808	2820	-	6.2e-06	TGACCACTGCCCT
ESR1	hTFtarget	NC_040075.1:30747598-30752598	3228	3249	+	6.21e-06	AACAGAGACACGGACATACAGA
PPARA	database	NC_040075.1:30747598-30752598	2808	2820	+	6.23e-06	AGGGCAGTGGTCA
ZBTB17	hTFtarget	NC_040075.1:30747598-30752598	3534	3549	+	6.23e-06	CAGGCAACCCCAATCA
PML	hTFtarget	NC_040075.1:30747598-30752598	3794	3805	-	6.25e-06	TCACTTCCTTCC
IRF1	hTFtarget	NC_040075.1:30747598-30752598	1856	1871	+	6.26e-06	GGAAGCAAAAAGAAAT
SPI1	hTFtarget	NC_040075.1:30747598-30752598	1762	1773	+	6.27e-06	TCTGACTCATCT
HOXB13	database	NC_040075.1:30747598-30752598	2	17	+	6.28e-06	ACCCTAATAAAATTAA
GATA2	database	NC_040075.1:30747598-30752598	4916	4929	-	6.29e-06	TCATGCTTATCTCC
ZNF143	hTFtarget	NC_040075.1:30747598-30752598	4397	4417	-	6.32e-06	CATTCCCATCAAGCAACACAG
ESR1	hTFtarget	NC_040075.1:30747598-30752598	3232	3253	+	6.33e-06	GAGACACGGACATACAGATGCA
FLI1	hTFtarget	NC_040075.1:30747598-30752598	1063	1078	-	6.33e-06	CACTTCACCCCCCACC
RNF2	hTFtarget	NC_040075.1:30747598-30752598	290	305	+	6.33e-06	ACATAAATAGACACAT
TRIM28	hTFtarget	NC_040075.1:30747598-30752598	805	829	-	6.33e-06	TGATGAGAAGAGAGCCCTTCTTCCC
BRD4	hTFtarget	NC_040075.1:30747598-30752598	1035	1059	-	6.34e-06	AATAAAAAGAAAAAAAAAAAAGAGA
BRD4	hTFtarget	NC_040075.1:30747598-30752598	4813	4837	+	6.34e-06	AAGGAGAGAAAAAAAAAAAATAACA
SOX1	database	NC_040075.1:30747598-30752598	737	751	-	6.36e-06	TCTGCATAACAATCA
MED1	hTFtarget	NC_040075.1:30747598-30752598	1042	1057	+	6.38e-06	TTTTTTTTTCTTTTTA
GATA6	hTFtarget	NC_040075.1:30747598-30752598	135	150	-	6.39e-06	TGTTCTTATCTGCAAG
JUND	hTFtarget	NC_040075.1:30747598-30752598	1762	1773	-	6.41e-06	AGATGAGTCAGA
SPI1	hTFtarget	NC_040075.1:30747598-30752598	3797	3808	-	6.42e-06	AACTCACTTCCT
ATF3	hTFtarget	NC_040075.1:30747598-30752598	1597	1612	-	6.44e-06	AAACATCATTTTCCAG
POU2F3	database	NC_040075.1:30747598-30752598	1583	1594	-	6.44e-06	TTAAATATGCAT
EZH1	hTFtarget	NC_040075.1:30747598-30752598	4969	4986	+	6.45e-06	AATGCACTGAAGTAGAAA
IRF3	hTFtarget	NC_040075.1:30747598-30752598	1037	1058	-	6.45e-06	ATAAAAAGAAAAAAAAAAAAGA
IRF3	hTFtarget	NC_040075.1:30747598-30752598	4813	4837	+	6.45e-06	AAGGAGAGAAAAAAAAAAAATAACA
IRF4	hTFtarget	NC_040075.1:30747598-30752598	3793	3804	+	6.45e-06	AGGAAGGAAGTG
LMO2	hTFtarget	NC_040075.1:30747598-30752598	4916	4926	-	6.47e-06	TGCTTATCTCC
POU2F1	hTFtarget	NC_040075.1:30747598-30752598	763	778	-	6.47e-06	TGTGCTGTCCCTTCCT
IRF1	hTFtarget	NC_040075.1:30747598-30752598	1032	1047	-	6.48e-06	AAAAAAAAAGAGAAAA
IRF5	hTFtarget	NC_040075.1:30747598-30752598	4829	4844	+	6.5e-06	AAAATAACAAAAAAAA
EP300	hTFtarget	NC_040075.1:30747598-30752598	532	554	-	6.5e-06	TGCTGCTTCAGTATCCCGTCTCT
KDM5B	hTFtarget	NC_040075.1:30747598-30752598	1025	1049	-	6.51e-06	AAAAAAAAAAAGAGAAAAAAAAAAT
REST	hTFtarget	NC_040075.1:30747598-30752598	562	583	+	6.51e-06	GTCAATACCAGGGTCAGAGACA
SP2	hTFtarget	NC_040075.1:30747598-30752598	3235	3253	-	6.52e-06	TGCATCTGTATGTCCGTGT
FOXA3	database	NC_040075.1:30747598-30752598	3824	3836	-	6.53e-06	TTATTTACTTTTC
PR	database	NC_040075.1:30747598-30752598	388	414	-	6.55e-06	GCAAGGGTGTCACTGTGTTCTAAGATG
FOS	hTFtarget	NC_040075.1:30747598-30752598	1763	1774	-	6.55e-06	GAGATGAGTCAG
KDM5B	hTFtarget	NC_040075.1:30747598-30752598	1035	1059	-	6.55e-06	AATAAAAAGAAAAAAAAAAAAGAGA
RUNX1	hTFtarget	NC_040075.1:30747598-30752598	3794	3805	+	6.56e-06	GGAAGGAAGTGA
SPI1	hTFtarget	NC_040075.1:30747598-30752598	3796	3807	+	6.56e-06	AAGGAAGTGAGT
AR	database	NC_040075.1:30747598-30752598	388	414	-	6.57e-06	GCAAGGGTGTCACTGTGTTCTAAGATG
POU2F3	database	NC_040075.1:30747598-30752598	1583	1594	+	6.57e-06	ATGCATATTTAA
FOXA1	hTFtarget	NC_040075.1:30747598-30752598	289	304	+	6.58e-06	TACATAAATAGACACA
GATA4	hTFtarget	NC_040075.1:30747598-30752598	139	151	-	6.59e-06	ATGTTCTTATCTG
CTCF	hTFtarget	NC_040075.1:30747598-30752598	2458	2466	+	6.62e-06	GTGCAGTTC
ARRB1	hTFtarget	NC_040075.1:30747598-30752598	4969	4986	+	6.63e-06	AATGCACTGAAGTAGAAA
REST	hTFtarget	NC_040075.1:30747598-30752598	563	578	-	6.64e-06	CTGACCCTGGTATTGA
ZNF384	hTFtarget	NC_040075.1:30747598-30752598	1018	1039	+	6.64e-06	TCAACTGATTTTTTTTTTCTCT
AR	hTFtarget	NC_040075.1:30747598-30752598	1126	1147	+	6.65e-06	CTTACTCAAACAAAAAAGAAAA
SIN3A	hTFtarget	NC_040075.1:30747598-30752598	563	582	+	6.66e-06	TCAATACCAGGGTCAGAGAC
MECOM	database	NC_040075.1:30747598-30752598	668	683	+	6.67e-06	AAGACAAGTTAGGATG
SUMO2	hTFtarget	NC_040075.1:30747598-30752598	4194	4215	-	6.68e-06	AAAAGTCAAAACATGATGGGTA
CDK9	hTFtarget	NC_040075.1:30747598-30752598	1581	1596	-	6.69e-06	AATTAAATATGCATTA
ZNF92	hTFtarget	NC_040075.1:30747598-30752598	1028	1052	+	6.69e-06	TTTTTTTTCTCTTTTTTTTTTTTCT
IRF1	hTFtarget	NC_040075.1:30747598-30752598	1033	1048	-	6.7e-06	AAAAAAAAAAGAGAAA
AR	database	NC_040075.1:30747598-30752598	924	938	-	6.72e-06	GGTACCCCATGTTCT
FOXA1	hTFtarget	NC_040075.1:30747598-30752598	287	302	+	6.72e-06	CATACATAAATAGACA
SRF	hTFtarget	NC_040075.1:30747598-30752598	2903	2917	-	6.75e-06	TCATTAGCTACAGCT
EP300	hTFtarget	NC_040075.1:30747598-30752598	1202	1223	-	6.75e-06	TCAGTCTCAAAATGTCTGCATT
MECOM	database	NC_040075.1:30747598-30752598	668	683	+	6.76e-06	AAGACAAGTTAGGATG
IRF5	hTFtarget	NC_040075.1:30747598-30752598	4835	4850	+	6.76e-06	ACAAAAAAAAAACTTC
EZH2	hTFtarget	NC_040075.1:30747598-30752598	4679	4700	+	6.77e-06	TCAGGAAAAAAAAAAAAAAAAA
ZNF143	hTFtarget	NC_040075.1:30747598-30752598	4681	4701	+	6.77e-06	AGGAAAAAAAAAAAAAAAAAA
HIC1	database	NC_040075.1:30747598-30752598	2232	2240	-	6.78e-06	AGGTTGCCC
POLR2A	hTFtarget	NC_040075.1:30747598-30752598	4724	4739	+	6.78e-06	AGAAAAAAAAAAAAAA
SPI1	hTFtarget	NC_040075.1:30747598-30752598	1762	1773	+	6.78e-06	TCTGACTCATCT
HIC1	database	NC_040075.1:30747598-30752598	2232	2240	-	6.78e-06	AGGTTGCCC
NANOG	hTFtarget	NC_040075.1:30747598-30752598	737	752	+	6.79e-06	TGATTGTTATGCAGAT
SETDB1	hTFtarget	NC_040075.1:30747598-30752598	4924	4939	-	6.79e-06	ATGATTTCTTTCATGC
ZNF219	database	NC_040075.1:30747598-30752598	1062	1073	-	6.81e-06	CACCCCCCACCT
RELA	hTFtarget	NC_040075.1:30747598-30752598	1744	1755	-	6.82e-06	CTTTTGCTTCCT
TCF12	hTFtarget	NC_040075.1:30747598-30752598	1739	1750	-	6.82e-06	GCTTCCTGTATC
FOSL1	hTFtarget	NC_040075.1:30747598-30752598	2144	2159	+	6.84e-06	CAAAGAGATCTTGACA
ESR1	hTFtarget	NC_040075.1:30747598-30752598	3826	3836	+	6.85e-06	AAAGTAAATAA
PPARD	database	NC_040075.1:30747598-30752598	2807	2820	-	6.87e-06	TGACCACTGCCCTG
TGIF2	database	NC_040075.1:30747598-30752598	1187	1198	+	6.87e-06	TGACAGATATCA
MED1	hTFtarget	NC_040075.1:30747598-30752598	4722	4737	-	6.88e-06	TTTTTTTTTTTTCTTT
MED1	hTFtarget	NC_040075.1:30747598-30752598	1039	1054	+	6.88e-06	TTTTTTTTTTTTCTTT
GATA3	hTFtarget	NC_040075.1:30747598-30752598	139	150	-	6.89e-06	TGTTCTTATCTG
PPARD	database	NC_040075.1:30747598-30752598	2807	2820	+	6.91e-06	CAGGGCAGTGGTCA
POU2F1	hTFtarget	NC_040075.1:30747598-30752598	202	217	-	6.92e-06	TTTCATGCAAATGAAA
TP53	hTFtarget	NC_040075.1:30747598-30752598	4463	4474	-	6.92e-06	AAAATAAGAAAA
AR	hTFtarget	NC_040075.1:30747598-30752598	1126	1147	+	6.95e-06	CTTACTCAAACAAAAAAGAAAA
TCF7L2	hTFtarget	NC_040075.1:30747598-30752598	4770	4781	+	6.96e-06	TTTGTTTGTTTT
FOXP1	database	NC_040075.1:30747598-30752598	1030	1049	+	6.98e-06	TTTTTTCTCTTTTTTTTTTT
IRF5	hTFtarget	NC_040075.1:30747598-30752598	1806	1821	-	7e-06	TAAAAAAAAAAAAAGT
SP1	hTFtarget	NC_040075.1:30747598-30752598	3825	3835	-	7e-06	TATTTACTTTT
CDK8	hTFtarget	NC_040075.1:30747598-30752598	4722	4737	-	7.01e-06	TTTTTTTTTTTTCTTT
CDK8	hTFtarget	NC_040075.1:30747598-30752598	1039	1054	+	7.01e-06	TTTTTTTTTTTTCTTT
ZNF384	hTFtarget	NC_040075.1:30747598-30752598	4834	4855	-	7.01e-06	ACTATGAAGTTTTTTTTTTGTT
TRIM28	hTFtarget	NC_040075.1:30747598-30752598	482	503	-	7.02e-06	CCTTGCTCCTGTCTCCCTTCTC
ZNF274	hTFtarget	NC_040075.1:30747598-30752598	4923	4938	+	7.02e-06	AGCATGAAAGAAATCA
IRF3	hTFtarget	NC_040075.1:30747598-30752598	1024	1048	-	7.03e-06	AAAAAAAAAAGAGAAAAAAAAAATC
PHOX2A	database	NC_040075.1:30747598-30752598	1456	1466	+	7.03e-06	AAATCTAATTA
HOXD10	database	NC_040075.1:30747598-30752598	2	18	+	7.04e-06	ACCCTAATAAAATTAAT
TRIM24	hTFtarget	NC_040075.1:30747598-30752598	1807	1828	-	7.05e-06	ATATATATAAAAAAAAAAAAAG
TCF3	database	NC_040075.1:30747598-30752598	980	992	+	7.06e-06	GCTTTGTTTTCTA
RELA	hTFtarget	NC_040075.1:30747598-30752598	1992	2003	-	7.06e-06	GGGGAACCCCAC
TEAD4	hTFtarget	NC_040075.1:30747598-30752598	564	579	+	7.07e-06	CAATACCAGGGTCAGA
SUMO2	hTFtarget	NC_040075.1:30747598-30752598	742	761	-	7.11e-06	AGCTGTTTCATCTGCATAAC
MED1	hTFtarget	NC_040075.1:30747598-30752598	1041	1056	+	7.12e-06	TTTTTTTTTTCTTTTT
TCF4	hTFtarget	NC_040075.1:30747598-30752598	738	752	-	7.12e-06	ATCTGCATAACAATC
MED1	hTFtarget	NC_040075.1:30747598-30752598	1028	1043	+	7.14e-06	TTTTTTTTCTCTTTTT
RELA	hTFtarget	NC_040075.1:30747598-30752598	4514	4535	+	7.15e-06	TTTAGTATTTCAGGATATTCCA
TRIM63	database	NC_040075.1:30747598-30752598	4610	4620	-	7.16e-06	GAAAATGAAAC
SPI1	hTFtarget	NC_040075.1:30747598-30752598	637	652	+	7.17e-06	ACAAGGCACACATTGT
NKX2-2	database	NC_040075.1:30747598-30752598	4946	4957	+	7.18e-06	TTCAAGTACTTA
MED1	hTFtarget	NC_040075.1:30747598-30752598	800	808	+	7.18e-06	CCTCAGGGA
ETS1	hTFtarget	NC_040075.1:30747598-30752598	3999	4020	-	7.22e-06	GGGGATGAGAGGCTGGAGAGCA
FLI1	hTFtarget	NC_040075.1:30747598-30752598	484	508	-	7.22e-06	GCTTGCCTTGCTCCTGTCTCCCTTC
IRF5	hTFtarget	NC_040075.1:30747598-30752598	1021	1036	-	7.22e-06	GAAAAAAAAAATCAGT
MED1	hTFtarget	NC_040075.1:30747598-30752598	1041	1056	+	7.22e-06	TTTTTTTTTTCTTTTT
GTF2I	hTFtarget	NC_040075.1:30747598-30752598	4008	4028	-	7.23e-06	TACAGATGGGGGATGAGAGGC
MAX	hTFtarget	NC_040075.1:30747598-30752598	2867	2878	-	7.23e-06	AGCACATGTCTG
KDM5B	hTFtarget	NC_040075.1:30747598-30752598	4720	4744	+	7.26e-06	GGAAAGAAAAAAAAAAAAAAGGCTT
POLR3A	hTFtarget	NC_040075.1:30747598-30752598	4817	4832	+	7.26e-06	AGAGAAAAAAAAAAAA
FLI1	hTFtarget	NC_040075.1:30747598-30752598	4914	4935	-	7.27e-06	TTTCTTTCATGCTTATCTCCTT
FOXJ2	database	NC_040075.1:30747598-30752598	4772	4781	+	7.28e-06	TGTTTGTTTT
AR	hTFtarget	NC_040075.1:30747598-30752598	3827	3835	+	7.28e-06	AAGTAAATA
AR	hTFtarget	NC_040075.1:30747598-30752598	3827	3835	+	7.28e-06	AAGTAAATA
AR	hTFtarget	NC_040075.1:30747598-30752598	3827	3835	+	7.28e-06	AAGTAAATA
SP2	hTFtarget	NC_040075.1:30747598-30752598	4824	4845	-	7.3e-06	TTTTTTTTTGTTATTTTTTTTT
ESRRA	database	NC_040075.1:30747598-30752598	3271	3279	+	7.34e-06	CCAAGGTCA
ESRRB	database	NC_040075.1:30747598-30752598	3271	3279	+	7.34e-06	CCAAGGTCA
NR5A1	database	NC_040075.1:30747598-30752598	3271	3279	+	7.34e-06	CCAAGGTCA
SF1	database	NC_040075.1:30747598-30752598	3271	3279	-	7.34e-06	TGACCTTGG
FLI1	hTFtarget	NC_040075.1:30747598-30752598	1029	1053	-	7.34e-06	AAGAAAAAAAAAAAAGAGAAAAAAA
FLI1	hTFtarget	NC_040075.1:30747598-30752598	763	771	-	7.34e-06	TCCCTTCCT
GABPA	hTFtarget	NC_040075.1:30747598-30752598	1742	1750	+	7.34e-06	ACAGGAAGC
GFI1B	hTFtarget	NC_040075.1:30747598-30752598	2376	2387	+	7.34e-06	CAAGCACAGCTT
GRHL2	hTFtarget	NC_040075.1:30747598-30752598	1763	1771	-	7.34e-06	ATGAGTCAG
RCOR1	hTFtarget	NC_040075.1:30747598-30752598	1763	1771	-	7.34e-06	ATGAGTCAG
STAT6	hTFtarget	NC_040075.1:30747598-30752598	1742	1750	+	7.34e-06	ACAGGAAGC
CTCF	hTFtarget	NC_040075.1:30747598-30752598	2459	2467	-	7.34e-06	AGAACTGCA
CTCF	hTFtarget	NC_040075.1:30747598-30752598	2459	2467	-	7.34e-06	AGAACTGCA
CTCF	hTFtarget	NC_040075.1:30747598-30752598	2459	2467	-	7.34e-06	AGAACTGCA
CTCF	hTFtarget	NC_040075.1:30747598-30752598	2459	2467	-	7.34e-06	AGAACTGCA
EP300	hTFtarget	NC_040075.1:30747598-30752598	1742	1750	+	7.34e-06	ACAGGAAGC
ESRRA	database	NC_040075.1:30747598-30752598	3271	3279	-	7.34e-06	TGACCTTGG
ESRRB	database	NC_040075.1:30747598-30752598	3271	3279	-	7.34e-06	TGACCTTGG
NR5A1	database	NC_040075.1:30747598-30752598	3271	3279	-	7.34e-06	TGACCTTGG
GATA1	hTFtarget	NC_040075.1:30747598-30752598	136	147	-	7.35e-06	TCTTATCTGCAA
ZNF92	hTFtarget	NC_040075.1:30747598-30752598	1033	1057	+	7.35e-06	TTTCTCTTTTTTTTTTTTCTTTTTA
FOXA1	hTFtarget	NC_040075.1:30747598-30752598	3824	3838	-	7.38e-06	ATTTATTTACTTTTC
CDK8	hTFtarget	NC_040075.1:30747598-30752598	4684	4699	-	7.39e-06	TTTTTTTTTTTTTTTT
CDK8	hTFtarget	NC_040075.1:30747598-30752598	4685	4700	-	7.39e-06	TTTTTTTTTTTTTTTT
CDK8	hTFtarget	NC_040075.1:30747598-30752598	4686	4701	-	7.39e-06	TTTTTTTTTTTTTTTT
NCOR2	hTFtarget	NC_040075.1:30747598-30752598	4610	4621	-	7.4e-06	GGAAAATGAAAC
AR	database	NC_040075.1:30747598-30752598	924	938	-	7.41e-06	GGTACCCCATGTTCT
FOXP1	database	NC_040075.1:30747598-30752598	4823	4842	-	7.42e-06	TTTTTTGTTATTTTTTTTTT
POLR3A	hTFtarget	NC_040075.1:30747598-30752598	4728	4743	+	7.43e-06	AAAAAAAAAAAAGGCT
AR	hTFtarget	NC_040075.1:30747598-30752598	1129	1147	-	7.44e-06	TTTTCTTTTTTGTTTGAGT
CBFB	hTFtarget	NC_040075.1:30747598-30752598	3794	3805	+	7.44e-06	GGAAGGAAGTGA
ZNF384	hTFtarget	NC_040075.1:30747598-30752598	1796	1817	+	7.44e-06	ATTTAGCTCTACTTTTTTTTTT
TP53	hTFtarget	NC_040075.1:30747598-30752598	3975	3990	-	7.45e-06	GAAAGGGATCTGGAGG
TP53	hTFtarget	NC_040075.1:30747598-30752598	2281	2296	+	7.45e-06	GAAAGGGATCTGGAGG
ZNF384	hTFtarget	NC_040075.1:30747598-30752598	4828	4852	+	7.45e-06	AAAAATAACAAAAAAAAAACTTCAT
MECOM	database	NC_040075.1:30747598-30752598	3722	3737	+	7.46e-06	ATGATATGATAGCAGA
STAT2:STAT1	database	NC_040075.1:30747598-30752598	4607	4621	+	7.47e-06	AGTGTTTCATTTTCC
GATA6	hTFtarget	NC_040075.1:30747598-30752598	136	147	-	7.47e-06	TCTTATCTGCAA
RREB1	database	NC_040075.1:30747598-30752598	1062	1083	+	7.48e-06	AGGTGGGGGGTGAAGTGGTGGT
PKNOX2	database	NC_040075.1:30747598-30752598	1187	1198	+	7.51e-06	TGACAGATATCA
ZSCAN4	database	NC_040075.1:30747598-30752598	3343	3357	+	7.51e-06	GTTACAGGGTTTGCA
ZNF384	hTFtarget	NC_040075.1:30747598-30752598	4833	4854	-	7.52e-06	CTATGAAGTTTTTTTTTTGTTA
ZNF143	hTFtarget	NC_040075.1:30747598-30752598	4685	4705	+	7.53e-06	AAAAAAAAAAAAAAAAAGATT
TP53	hTFtarget	NC_040075.1:30747598-30752598	1136	1147	+	7.55e-06	CAAAAAAGAAAA
MECOM	database	NC_040075.1:30747598-30752598	3722	3737	+	7.56e-06	ATGATATGATAGCAGA
IRF4	database	NC_040075.1:30747598-30752598	4721	4736	+	7.59e-06	GAAAGAAAAAAAAAAA
TGIF2	database	NC_040075.1:30747598-30752598	1187	1198	-	7.6e-06	TGATATCTGTCA
GATA4	hTFtarget	NC_040075.1:30747598-30752598	139	150	+	7.61e-06	CAGATAAGAACA
PAX5	hTFtarget	NC_040075.1:30747598-30752598	4333	4344	-	7.61e-06	CAGTGAGGCATG
FLI1	hTFtarget	NC_040075.1:30747598-30752598	3787	3802	-	7.62e-06	CTTCCTTCCTAGCTTA
IRF5	hTFtarget	NC_040075.1:30747598-30752598	4681	4696	+	7.62e-06	AGGAAAAAAAAAAAAA
IRF5	hTFtarget	NC_040075.1:30747598-30752598	4817	4832	+	7.62e-06	AGAGAAAAAAAAAAAA
CBFB	hTFtarget	NC_040075.1:30747598-30752598	1061	1082	+	7.63e-06	GAGGTGGGGGGTGAAGTGGTGG
ZNF92	hTFtarget	NC_040075.1:30747598-30752598	4687	4711	-	7.64e-06	TTTCTAAATCTTTTTTTTTTTTTTT
EP300	hTFtarget	NC_040075.1:30747598-30752598	4968	4985	+	7.64e-06	AAATGCACTGAAGTAGAA
CREB1	hTFtarget	NC_040075.1:30747598-30752598	3794	3805	-	7.66e-06	TCACTTCCTTCC
RARG	hTFtarget	NC_040075.1:30747598-30752598	557	565	+	7.67e-06	CCAGGGTCA
RARG	hTFtarget	NC_040075.1:30747598-30752598	569	577	+	7.67e-06	CCAGGGTCA
SETDB1	hTFtarget	NC_040075.1:30747598-30752598	4413	4428	-	7.67e-06	TTTTCAGAGACCATTC
RREB1	database	NC_040075.1:30747598-30752598	1062	1083	+	7.67e-06	AGGTGGGGGGTGAAGTGGTGGT
HOXC6	database	NC_040075.1:30747598-30752598	4925	4939	-	7.7e-06	ATGATTTCTTTCATG
KDM5B	hTFtarget	NC_040075.1:30747598-30752598	4806	4830	+	7.71e-06	ATTAAAAAAGGAGAGAAAAAAAAAA
IRF4	database	NC_040075.1:30747598-30752598	4721	4736	+	7.71e-06	GAAAGAAAAAAAAAAA
TAL1	hTFtarget	NC_040075.1:30747598-30752598	130	147	+	7.76e-06	ATTTTCTTGCAGATAAGA
ZNF92	hTFtarget	NC_040075.1:30747598-30752598	3314	3338	-	7.76e-06	TTTCTTTTGGGTTTCTTGCTATTAT
REST	hTFtarget	NC_040075.1:30747598-30752598	563	578	-	7.78e-06	CTGACCCTGGTATTGA
CDK9	hTFtarget	NC_040075.1:30747598-30752598	4724	4739	+	7.78e-06	AGAAAAAAAAAAAAAA
IRF2	database	NC_040075.1:30747598-30752598	4608	4621	-	7.79e-06	GGAAAATGAAACAC
SMARCA4	hTFtarget	NC_040075.1:30747598-30752598	1805	1820	-	7.79e-06	AAAAAAAAAAAAAGTA
REST	hTFtarget	NC_040075.1:30747598-30752598	564	578	-	7.81e-06	CTGACCCTGGTATTG
KDM5B	hTFtarget	NC_040075.1:30747598-30752598	4809	4824	-	7.84e-06	TTTTCTCTCCTTTTTT
MEF2C	hTFtarget	NC_040075.1:30747598-30752598	4610	4621	+	7.84e-06	GTTTCATTTTCC
NR3C1	database	NC_040075.1:30747598-30752598	1597	1614	-	7.85e-06	GAAAACATCATTTTCCAG
IRF3	hTFtarget	NC_040075.1:30747598-30752598	4720	4741	+	7.85e-06	GGAAAGAAAAAAAAAAAAAAGG
MAX	hTFtarget	NC_040075.1:30747598-30752598	2868	2879	+	7.87e-06	AGACATGTGCTG
ZNF384	hTFtarget	NC_040075.1:30747598-30752598	1019	1043	-	7.87e-06	AAAAAGAGAAAAAAAAAATCAGTTG
IRF4	database	NC_040075.1:30747598-30752598	4683	4698	+	7.88e-06	GAAAAAAAAAAAAAAA
NR3C1	hTFtarget	NC_040075.1:30747598-30752598	923	938	-	7.88e-06	GGTACCCCATGTTCTG
SPIB	hTFtarget	NC_040075.1:30747598-30752598	3791	3806	-	7.88e-06	CTCACTTCCTTCCTAG
ZNF217	hTFtarget	NC_040075.1:30747598-30752598	3177	3198	-	7.88e-06	AATGAGGAAAAGCTGGTATGTG
POLR3A	hTFtarget	NC_040075.1:30747598-30752598	1131	1146	+	7.89e-06	TCAAACAAAAAAGAAA
SPI1	hTFtarget	NC_040075.1:30747598-30752598	4387	4402	+	7.89e-06	TGAATGAAGCCTGTGT
KDM5B	hTFtarget	NC_040075.1:30747598-30752598	4818	4842	+	7.9e-06	GAGAAAAAAAAAAAATAACAAAAAA
ZNF384	hTFtarget	NC_040075.1:30747598-30752598	4719	4740	-	7.9e-06	CTTTTTTTTTTTTTTCTTTCCT
PAX6	hTFtarget	NC_040075.1:30747598-30752598	737	752	-	7.91e-06	ATCTGCATAACAATCA
IRF2	database	NC_040075.1:30747598-30752598	4608	4621	-	7.91e-06	GGAAAATGAAACAC
BRD4	hTFtarget	NC_040075.1:30747598-30752598	1030	1054	-	7.94e-06	AAAGAAAAAAAAAAAAGAGAAAAAA
ZNF384	hTFtarget	NC_040075.1:30747598-30752598	4728	4752	+	7.94e-06	AAAAAAAAAAAAGGCTTTTAAATGT
SPI1	hTFtarget	NC_040075.1:30747598-30752598	4387	4402	+	7.96e-06	TGAATGAAGCCTGTGT
ZBTB33	hTFtarget	NC_040075.1:30747598-30752598	3874	3889	-	7.96e-06	AAACTACTTTTCCTGG
ZNF263	hTFtarget	NC_040075.1:30747598-30752598	3300	3311	+	7.97e-06	AGGAGAAGGAGG
FLI1	hTFtarget	NC_040075.1:30747598-30752598	4718	4742	+	7.99e-06	TAGGAAAGAAAAAAAAAAAAAAGGC
OTX2	hTFtarget	NC_040075.1:30747598-30752598	1107	1121	-	8e-06	GCTTTCAGATTCAAA
YY1	hTFtarget	NC_040075.1:30747598-30752598	1502	1512	+	8e-06	GAAATGGCAGC
TP53	hTFtarget	NC_040075.1:30747598-30752598	3234	3251	+	8.02e-06	GACACGGACATACAGATG
ZBTB4	database	NC_040075.1:30747598-30752598	2773	2789	+	8.03e-06	CCAAGAGGGTATTTGGG
ZBTB4	database	NC_040075.1:30747598-30752598	2773	2789	+	8.03e-06	CCAAGAGGGTATTTGGG
SPI1	hTFtarget	NC_040075.1:30747598-30752598	1595	1610	-	8.05e-06	ACATCATTTTCCAGAA
NR4A2	database	NC_040075.1:30747598-30752598	4885	4893	-	8.06e-06	AAAGGTCAG
FOS	hTFtarget	NC_040075.1:30747598-30752598	1763	1771	-	8.06e-06	ATGAGTCAG
SPI1	hTFtarget	NC_040075.1:30747598-30752598	1763	1771	+	8.06e-06	CTGACTCAT
SPI1	hTFtarget	NC_040075.1:30747598-30752598	1763	1771	-	8.06e-06	ATGAGTCAG
IRF4	database	NC_040075.1:30747598-30752598	4683	4698	+	8.06e-06	GAAAAAAAAAAAAAAA
NR4A2	database	NC_040075.1:30747598-30752598	4885	4893	+	8.06e-06	CTGACCTTT
MED1	hTFtarget	NC_040075.1:30747598-30752598	1040	1055	+	8.07e-06	TTTTTTTTTTTCTTTT
RUNX1	hTFtarget	NC_040075.1:30747598-30752598	3794	3805	-	8.07e-06	TCACTTCCTTCC
JUN	hTFtarget	NC_040075.1:30747598-30752598	1763	1774	+	8.08e-06	CTGACTCATCTC
FLI1	hTFtarget	NC_040075.1:30747598-30752598	4009	4024	+	8.09e-06	CCTCTCATCCCCCATC
TP53	hTFtarget	NC_040075.1:30747598-30752598	1661	1682	-	8.09e-06	ACATGGGATTTTTCTTTGTGTA
BACH1	database	NC_040075.1:30747598-30752598	3941	3954	+	8.1e-06	TGCTGGCTCATGTT
HOXD13	database	NC_040075.1:30747598-30752598	2	12	-	8.1e-06	TTTATTAGGGT
MYC	hTFtarget	NC_040075.1:30747598-30752598	3233	3254	+	8.1e-06	AGACACGGACATACAGATGCAG
HOXD13	database	NC_040075.1:30747598-30752598	2	12	+	8.1e-06	ACCCTAATAAA
TEAD1	database	NC_040075.1:30747598-30752598	3177	3190	+	8.14e-06	CACATACCAGCTTT
AR	hTFtarget	NC_040075.1:30747598-30752598	2409	2429	-	8.15e-06	ACAGAGCAGAACAGGACGATC
FLI1	hTFtarget	NC_040075.1:30747598-30752598	4720	4741	-	8.18e-06	CCTTTTTTTTTTTTTTCTTTCC
TEAD1	database	NC_040075.1:30747598-30752598	3177	3190	-	8.19e-06	AAAGCTGGTATGTG
GATA6	hTFtarget	NC_040075.1:30747598-30752598	3826	3837	+	8.2e-06	AAAGTAAATAAA
RXRA	hTFtarget	NC_040075.1:30747598-30752598	738	752	-	8.2e-06	ATCTGCATAACAATC
SRC	hTFtarget	NC_040075.1:30747598-30752598	3826	3837	+	8.2e-06	AAAGTAAATAAA
AR	hTFtarget	NC_040075.1:30747598-30752598	394	404	+	8.2e-06	AGAACACAGTG
NANOG	hTFtarget	NC_040075.1:30747598-30752598	737	752	+	8.21e-06	TGATTGTTATGCAGAT
SPI1	hTFtarget	NC_040075.1:30747598-30752598	3796	3807	-	8.25e-06	ACTCACTTCCTT
IRF1	hTFtarget	NC_040075.1:30747598-30752598	1802	1817	-	8.26e-06	AAAAAAAAAAGTAGAG
ZNF92	hTFtarget	NC_040075.1:30747598-30752598	1025	1049	+	8.26e-06	ATTTTTTTTTTCTCTTTTTTTTTTT
BCL6	database	NC_040075.1:30747598-30752598	1285	1300	+	8.28e-06	TCTCTGGAAATTCTTT
ESR1	hTFtarget	NC_040075.1:30747598-30752598	1081	1094	+	8.29e-06	GGTTAAAATGACCT
BRD2	hTFtarget	NC_040075.1:30747598-30752598	286	306	+	8.3e-06	ACATACATAAATAGACACATG
NFYA	hTFtarget	NC_040075.1:30747598-30752598	1331	1344	+	8.32e-06	TGATTGACAGAAAT
TBP	hTFtarget	NC_040075.1:30747598-30752598	988	1012	+	8.32e-06	TTCTAACCTGTGTGGGAGAAGCTCC
GATA4	hTFtarget	NC_040075.1:30747598-30752598	140	150	+	8.33e-06	AGATAAGAACA
SP2	hTFtarget	NC_040075.1:30747598-30752598	1034	1055	+	8.33e-06	TTCTCTTTTTTTTTTTTCTTTT
TP53	hTFtarget	NC_040075.1:30747598-30752598	2341	2362	-	8.34e-06	CATGGCTGGCCCTCCTGGCTGC
TRIM24	hTFtarget	NC_040075.1:30747598-30752598	1014	1035	-	8.34e-06	AAAAAAAAAATCAGTTGAAGAG
ESR1	hTFtarget	NC_040075.1:30747598-30752598	4969	4984	-	8.35e-06	TCTACTTCAGTGCATT
FLI1	hTFtarget	NC_040075.1:30747598-30752598	3792	3807	-	8.35e-06	ACTCACTTCCTTCCTA
POU1F1	database	NC_040075.1:30747598-30752598	1580	1592	+	8.36e-06	TTAATGCATATTT
RARA	hTFtarget	NC_040075.1:30747598-30752598	3793	3804	+	8.37e-06	AGGAAGGAAGTG
CDK9	hTFtarget	NC_040075.1:30747598-30752598	1802	1817	-	8.37e-06	AAAAAAAAAAGTAGAG
IRF3	hTFtarget	NC_040075.1:30747598-30752598	1036	1060	-	8.38e-06	AAATAAAAAGAAAAAAAAAAAAGAG
TCF7L2	hTFtarget	NC_040075.1:30747598-30752598	3826	3837	-	8.4e-06	TTTATTTACTTT
ZNF384	hTFtarget	NC_040075.1:30747598-30752598	1023	1044	+	8.42e-06	TGATTTTTTTTTTCTCTTTTTT
NR4A1	database	NC_040075.1:30747598-30752598	3271	3280	-	8.44e-06	TTGACCTTGG
NR4A1	database	NC_040075.1:30747598-30752598	4885	4894	+	8.44e-06	CTGACCTTTG
FOXA1	hTFtarget	NC_040075.1:30747598-30752598	289	303	+	8.46e-06	TACATAAATAGACAC
SPI1	hTFtarget	NC_040075.1:30747598-30752598	3793	3804	+	8.46e-06	AGGAAGGAAGTG
NR5A2	hTFtarget	NC_040075.1:30747598-30752598	4293	4308	-	8.47e-06	ACTGGCACAAAGACAA
EBF1	database	NC_040075.1:30747598-30752598	1995	2008	-	8.48e-06	GCCCTGGGGAACCC
EPAS1	hTFtarget	NC_040075.1:30747598-30752598	4970	4985	+	8.48e-06	ATGCACTGAAGTAGAA
FOSL2	database	NC_040075.1:30747598-30752598	1763	1773	-	8.5e-06	AGATGAGTCAG
MXI1	hTFtarget	NC_040075.1:30747598-30752598	2332	2347	+	8.5e-06	TGTGCCCTGGCAGCCA
FOSL2	database	NC_040075.1:30747598-30752598	1763	1773	+	8.5e-06	CTGACTCATCT
POU1F1	database	NC_040075.1:30747598-30752598	1580	1592	-	8.52e-06	AAATATGCATTAA
AR	hTFtarget	NC_040075.1:30747598-30752598	1128	1152	-	8.54e-06	AACATTTTTCTTTTTTGTTTGAGTA
BTAF1	hTFtarget	NC_040075.1:30747598-30752598	1803	1818	-	8.55e-06	AAAAAAAAAAAGTAGA
ZEB1	database	NC_040075.1:30747598-30752598	2219	2230	+	8.56e-06	CTACACCTGTAA
BCOR	hTFtarget	NC_040075.1:30747598-30752598	4611	4622	-	8.56e-06	TGGAAAATGAAA
POLR3A	hTFtarget	NC_040075.1:30747598-30752598	4823	4838	+	8.56e-06	AAAAAAAAAATAACAA
ESRRA	database	NC_040075.1:30747598-30752598	3268	3284	+	8.58e-06	TTTCCAAGGTCAAATCT
GTF3C2	hTFtarget	NC_040075.1:30747598-30752598	4713	4737	+	8.58e-06	CGATTTAGGAAAGAAAAAAAAAAAA
NR2F2	database	NC_040075.1:30747598-30752598	3271	3280	+	8.61e-06	CCAAGGTCAA
BRD4	hTFtarget	NC_040075.1:30747598-30752598	3793	3804	+	8.61e-06	AGGAAGGAAGTG
POU4F3	database	NC_040075.1:30747598-30752598	1568	1583	-	8.61e-06	TTAAATAATAAATGAA
IRF1	hTFtarget	NC_040075.1:30747598-30752598	1027	1042	-	8.62e-06	AAAAGAGAAAAAAAAA
ASCL1	hTFtarget	NC_040075.1:30747598-30752598	491	513	+	8.63e-06	GACAGGAGCAAGGCAAGCAGCTT
NFIC	hTFtarget	NC_040075.1:30747598-30752598	4566	4577	+	8.65e-06	AAAGCAAATAGT
REST	hTFtarget	NC_040075.1:30747598-30752598	564	581	-	8.65e-06	TCTCTGACCCTGGTATTG
TP53	hTFtarget	NC_040075.1:30747598-30752598	1029	1050	-	8.65e-06	AAAAAAAAAAAAGAGAAAAAAA
GATA4	hTFtarget	NC_040075.1:30747598-30752598	138	151	-	8.66e-06	ATGTTCTTATCTGC
EP300	hTFtarget	NC_040075.1:30747598-30752598	4011	4024	-	8.71e-06	GATGGGGGATGAGA
TLX1:NFIC	database	NC_040075.1:30747598-30752598	4293	4306	-	8.74e-06	TGGCACAAAGACAA
CTF1	database	NC_040075.1:30747598-30752598	4293	4306	-	8.74e-06	TGGCACAAAGACAA
SIN3A	hTFtarget	NC_040075.1:30747598-30752598	2854	2868	-	8.74e-06	TGAGAGAGCTGTCCA
REST	hTFtarget	NC_040075.1:30747598-30752598	563	578	-	8.75e-06	CTGACCCTGGTATTGA
SUMO2	hTFtarget	NC_040075.1:30747598-30752598	682	706	+	8.75e-06	TGTTACATCCAAGGTCTGGGTCAGT
BHLHE40	hTFtarget	NC_040075.1:30747598-30752598	4144	4155	-	8.76e-06	ACTGTTTATTCA
THAP1	hTFtarget	NC_040075.1:30747598-30752598	4500	4513	-	8.77e-06	TTCTGAGCAGGTGC
POU2F1	hTFtarget	NC_040075.1:30747598-30752598	3920	3937	+	8.79e-06	CAAGTGAATGAAATGGCA
BACH1	database	NC_040075.1:30747598-30752598	3941	3954	-	8.79e-06	AACATGAGCCAGCA
POU3F3	database	NC_040075.1:30747598-30752598	1583	1594	+	8.82e-06	ATGCATATTTAA
TP53	hTFtarget	NC_040075.1:30747598-30752598	1027	1048	-	8.86e-06	AAAAAAAAAAGAGAAAAAAAAA
ZNF384	hTFtarget	NC_040075.1:30747598-30752598	4814	4838	+	8.86e-06	AGGAGAGAAAAAAAAAAAATAACAA
ZNF32	database	NC_040075.1:30747598-30752598	1820	1828	+	8.86e-06	TATATATAT
ZNF32	database	NC_040075.1:30747598-30752598	1821	1829	-	8.86e-06	TATATATAT
FLI1	hTFtarget	NC_040075.1:30747598-30752598	483	498	+	8.87e-06	AGAAGGGAGACAGGAG
RNF2	hTFtarget	NC_040075.1:30747598-30752598	3235	3250	+	8.87e-06	ACACGGACATACAGAT
FLI1	hTFtarget	NC_040075.1:30747598-30752598	1061	1076	-	8.88e-06	CTTCACCCCCCACCTC
TRIM28	hTFtarget	NC_040075.1:30747598-30752598	2874	2889	-	8.88e-06	AGGACACCCACAGCAC
OTX2	hTFtarget	NC_040075.1:30747598-30752598	737	751	+	8.89e-06	TGATTGTTATGCAGA
TAL1	hTFtarget	NC_040075.1:30747598-30752598	1742	1755	+	8.89e-06	ACAGGAAGCAAAAG
BCL11A	hTFtarget	NC_040075.1:30747598-30752598	737	752	+	8.93e-06	TGATTGTTATGCAGAT
SP2	hTFtarget	NC_040075.1:30747598-30752598	3824	3839	-	8.93e-06	TATTTATTTACTTTTC
STAT1	hTFtarget	NC_040075.1:30747598-30752598	3285	3296	-	8.93e-06	CAGTGCCTGGAA
TP53	hTFtarget	NC_040075.1:30747598-30752598	3228	3247	+	8.93e-06	AACAGAGACACGGACATACA
TRIM24	hTFtarget	NC_040075.1:30747598-30752598	3825	3846	+	8.93e-06	AAAAGTAAATAAATAAATATGA
FOSL1	hTFtarget	NC_040075.1:30747598-30752598	1763	1771	-	8.94e-06	ATGAGTCAG
GATA1	hTFtarget	NC_040075.1:30747598-30752598	139	147	-	8.94e-06	TCTTATCTG
GATA1	hTFtarget	NC_040075.1:30747598-30752598	139	147	+	8.94e-06	CAGATAAGA
GATA1	hTFtarget	NC_040075.1:30747598-30752598	139	147	+	8.94e-06	CAGATAAGA
GATA1	hTFtarget	NC_040075.1:30747598-30752598	139	147	+	8.94e-06	CAGATAAGA
GATA3	hTFtarget	NC_040075.1:30747598-30752598	3794	3805	+	8.94e-06	GGAAGGAAGTGA
GATA4	hTFtarget	NC_040075.1:30747598-30752598	139	147	+	8.94e-06	CAGATAAGA
NCOR1	hTFtarget	NC_040075.1:30747598-30752598	139	147	+	8.94e-06	CAGATAAGA
NR2F2	hTFtarget	NC_040075.1:30747598-30752598	139	147	+	8.94e-06	CAGATAAGA
POLR2A	hTFtarget	NC_040075.1:30747598-30752598	139	147	+	8.94e-06	CAGATAAGA
PRAME	hTFtarget	NC_040075.1:30747598-30752598	139	147	+	8.94e-06	CAGATAAGA
REST	hTFtarget	NC_040075.1:30747598-30752598	563	578	-	8.94e-06	CTGACCCTGGTATTGA
SMARCA4	hTFtarget	NC_040075.1:30747598-30752598	139	147	+	8.94e-06	CAGATAAGA
BRD4	hTFtarget	NC_040075.1:30747598-30752598	3797	3805	+	8.94e-06	AGGAAGTGA
SPI1	hTFtarget	NC_040075.1:30747598-30752598	1763	1771	-	8.94e-06	ATGAGTCAG
TBL1XR1	hTFtarget	NC_040075.1:30747598-30752598	1032	1047	-	8.94e-06	AAAAAAAAAGAGAAAA
TRIM28	hTFtarget	NC_040075.1:30747598-30752598	139	147	+	8.94e-06	CAGATAAGA
CEBPB	hTFtarget	NC_040075.1:30747598-30752598	1763	1771	+	8.94e-06	CTGACTCAT
EP300	hTFtarget	NC_040075.1:30747598-30752598	139	147	+	8.94e-06	CAGATAAGA
RXRG	hTFtarget	NC_040075.1:30747598-30752598	3795	3805	+	8.95e-06	GAAGGAAGTGA
BTAF1	hTFtarget	NC_040075.1:30747598-30752598	4830	4845	+	8.97e-06	AAATAACAAAAAAAAA
IRF1	hTFtarget	NC_040075.1:30747598-30752598	4682	4697	+	9.01e-06	GGAAAAAAAAAAAAAA
MED1	hTFtarget	NC_040075.1:30747598-30752598	1045	1060	-	9.01e-06	AAATAAAAAGAAAAAA
ZNF92	hTFtarget	NC_040075.1:30747598-30752598	4465	4489	+	9.07e-06	TTCTTATTTTTATTCTTGTTTTTCT
JUND	hTFtarget	NC_040075.1:30747598-30752598	4610	4621	-	9.08e-06	GGAAAATGAAAC
JUND	hTFtarget	NC_040075.1:30747598-30752598	1759	1774	+	9.09e-06	GGTTCTGACTCATCTC
IRF1	hTFtarget	NC_040075.1:30747598-30752598	1026	1041	-	9.1e-06	AAAGAGAAAAAAAAAA
MED1	hTFtarget	NC_040075.1:30747598-30752598	4684	4699	-	9.1e-06	TTTTTTTTTTTTTTTT
MED1	hTFtarget	NC_040075.1:30747598-30752598	4685	4700	-	9.1e-06	TTTTTTTTTTTTTTTT
MED1	hTFtarget	NC_040075.1:30747598-30752598	4686	4701	-	9.1e-06	TTTTTTTTTTTTTTTT
TRIM28	hTFtarget	NC_040075.1:30747598-30752598	2626	2647	-	9.12e-06	CATGGGAAAGCTTGTAGGCCAA
CREBBP	hTFtarget	NC_040075.1:30747598-30752598	3234	3249	+	9.12e-06	GACACGGACATACAGA
FOS	hTFtarget	NC_040075.1:30747598-30752598	1761	1772	-	9.14e-06	GATGAGTCAGAA
ELF3	database	NC_040075.1:30747598-30752598	1737	1750	+	9.14e-06	TAGATACAGGAAGC
GLYR1	hTFtarget	NC_040075.1:30747598-30752598	1652	1671	+	9.15e-06	AACCCTCTTTACACAAAGAA
SP2	hTFtarget	NC_040075.1:30747598-30752598	4471	4486	+	9.16e-06	TTTTTATTCTTGTTTT
SPI1	hTFtarget	NC_040075.1:30747598-30752598	2677	2692	+	9.16e-06	TTCTCTCTGGTGACCA
ELF3	database	NC_040075.1:30747598-30752598	1737	1750	+	9.17e-06	TAGATACAGGAAGC
ESR1	hTFtarget	NC_040075.1:30747598-30752598	3826	3837	+	9.17e-06	AAAGTAAATAAA
MYC	hTFtarget	NC_040075.1:30747598-30752598	3233	3247	+	9.18e-06	AGACACGGACATACA
ERG	hTFtarget	NC_040075.1:30747598-30752598	4820	4844	-	9.18e-06	TTTTTTTTGTTATTTTTTTTTTTTC
SOX30	database	NC_040075.1:30747598-30752598	739	748	-	9.18e-06	GCATAACAAT
FOXP1	database	NC_040075.1:30747598-30752598	4685	4704	-	9.19e-06	ATCTTTTTTTTTTTTTTTTT
ARRB1	hTFtarget	NC_040075.1:30747598-30752598	4969	4984	+	9.19e-06	AATGCACTGAAGTAGA
SMARCA4	hTFtarget	NC_040075.1:30747598-30752598	4687	4702	+	9.2e-06	AAAAAAAAAAAAAAAG
PR	database	NC_040075.1:30747598-30752598	918	944	-	9.21e-06	GTGACTGGTACCCCATGTTCTGTCAGC
OTX2	hTFtarget	NC_040075.1:30747598-30752598	1106	1121	+	9.21e-06	CTTTGAATCTGAAAGC
CDK9	hTFtarget	NC_040075.1:30747598-30752598	4816	4831	+	9.22e-06	GAGAGAAAAAAAAAAA
DLX1	database	NC_040075.1:30747598-30752598	3496	3505	-	9.24e-06	GGTAATTATG
TCF7L1	database	NC_040075.1:30747598-30752598	1546	1557	+	9.28e-06	CAAGATCAAATG
MED1	hTFtarget	NC_040075.1:30747598-30752598	1026	1041	-	9.29e-06	AAAGAGAAAAAAAAAA
BRD4	hTFtarget	NC_040075.1:30747598-30752598	287	302	+	9.29e-06	CATACATAAATAGACA
ZBTB17	hTFtarget	NC_040075.1:30747598-30752598	3534	3549	-	9.3e-06	TGATTGGGGTTGCCTG
AR	hTFtarget	NC_040075.1:30747598-30752598	1132	1147	-	9.3e-06	TTTTCTTTTTTGTTTG
GTF2I	hTFtarget	NC_040075.1:30747598-30752598	4964	4985	-	9.32e-06	TTCTACTTCAGTGCATTTCCCT
MEF2A	hTFtarget	NC_040075.1:30747598-30752598	288	303	+	9.32e-06	ATACATAAATAGACAC
FLI1	hTFtarget	NC_040075.1:30747598-30752598	1743	1751	+	9.34e-06	CAGGAAGCA
TCF12	hTFtarget	NC_040075.1:30747598-30752598	4500	4508	+	9.34e-06	GCACCTGCT
ZNF143	hTFtarget	NC_040075.1:30747598-30752598	1031	1055	+	9.34e-06	TTTTTCTCTTTTTTTTTTTTCTTTT
TP53	hTFtarget	NC_040075.1:30747598-30752598	843	864	-	9.36e-06	CAGTGAGACAAGGTGAGACAAA
ETV4	hTFtarget	NC_040075.1:30747598-30752598	3228	3249	+	9.37e-06	AACAGAGACACGGACATACAGA
RUNX1	hTFtarget	NC_040075.1:30747598-30752598	3793	3808	+	9.38e-06	AGGAAGGAAGTGAGTT
TRIM24	hTFtarget	NC_040075.1:30747598-30752598	1036	1057	-	9.38e-06	TAAAAAGAAAAAAAAAAAAGAG
HCFC1	hTFtarget	NC_040075.1:30747598-30752598	4401	4420	-	9.4e-06	GACCATTCCCATCAAGCAAC
SMARCA4	hTFtarget	NC_040075.1:30747598-30752598	4681	4696	+	9.4e-06	AGGAAAAAAAAAAAAA
ZNF274	hTFtarget	NC_040075.1:30747598-30752598	4738	4753	+	9.4e-06	AAGGCTTTTAAATGTG
MIF1	database	NC_040075.1:30747598-30752598	3527	3544	+	9.41e-06	ATGGTGCCAGGCAACCCC
AR	hTFtarget	NC_040075.1:30747598-30752598	3825	3836	+	9.43e-06	AAAAGTAAATAA
EP300	hTFtarget	NC_040075.1:30747598-30752598	3291	3312	-	9.43e-06	GCCTCCTTCTCCTGCACAGTGC
EBF1	database	NC_040075.1:30747598-30752598	1998	2008	+	9.44e-06	TTCCCCAGGGC
IRF3	hTFtarget	NC_040075.1:30747598-30752598	4681	4702	+	9.45e-06	AGGAAAAAAAAAAAAAAAAAAG
EED	hTFtarget	NC_040075.1:30747598-30752598	2918	2936	-	9.45e-06	TGGAAGGGACCCACAAGGA
FOXA3	database	NC_040075.1:30747598-30752598	4771	4783	+	9.48e-06	TTGTTTGTTTTCA
MED1	hTFtarget	NC_040075.1:30747598-30752598	4687	4702	+	9.48e-06	AAAAAAAAAAAAAAAG
EP300	hTFtarget	NC_040075.1:30747598-30752598	836	851	-	9.48e-06	TGAGACAAAACAGCTC
CEBPB	hTFtarget	NC_040075.1:30747598-30752598	4610	4621	-	9.49e-06	GGAAAATGAAAC
CDK9	hTFtarget	NC_040075.1:30747598-30752598	4719	4734	+	9.5e-06	AGGAAAGAAAAAAAAA
SP2	hTFtarget	NC_040075.1:30747598-30752598	1041	1056	+	9.51e-06	TTTTTTTTTTCTTTTT
SPI1	hTFtarget	NC_040075.1:30747598-30752598	4961	4976	+	9.53e-06	TCCAGGGAAATGCACT
GATA3	hTFtarget	NC_040075.1:30747598-30752598	3825	3835	-	9.54e-06	TATTTACTTTT
TP53	hTFtarget	NC_040075.1:30747598-30752598	3408	3423	+	9.54e-06	AAGGAAAGTAATCTTC
ZNF143	hTFtarget	NC_040075.1:30747598-30752598	2886	2897	-	9.54e-06	TTCTGCAAAGGA
IRF3	hTFtarget	NC_040075.1:30747598-30752598	1029	1053	-	9.55e-06	AAGAAAAAAAAAAAAGAGAAAAAAA
ZNF384	hTFtarget	NC_040075.1:30747598-30752598	1133	1154	-	9.55e-06	AAAACATTTTTCTTTTTTGTTT
SMAD1	hTFtarget	NC_040075.1:30747598-30752598	3379	3392	+	9.57e-06	GAAAACCAATGGAA
INSM1	database	NC_040075.1:30747598-30752598	2226	2237	+	9.64e-06	TGTAAGGGGCAA
SMARCA4	hTFtarget	NC_040075.1:30747598-30752598	1740	1755	-	9.66e-06	CTTTTGCTTCCTGTAT
SRC	hTFtarget	NC_040075.1:30747598-30752598	4770	4781	-	9.66e-06	AAAACAAACAAA
INSM1	database	NC_040075.1:30747598-30752598	2226	2237	+	9.68e-06	TGTAAGGGGCAA
KDM5B	hTFtarget	NC_040075.1:30747598-30752598	4813	4828	-	9.7e-06	TTTTTTTTCTCTCCTT
FLI1	hTFtarget	NC_040075.1:30747598-30752598	4811	4832	-	9.72e-06	TTTTTTTTTTTTCTCTCCTTTT
IRF1	hTFtarget	NC_040075.1:30747598-30752598	1041	1056	-	9.72e-06	AAAAAGAAAAAAAAAA
ZNF143	hTFtarget	NC_040075.1:30747598-30752598	1028	1048	-	9.72e-06	AAAAAAAAAAGAGAAAAAAAA
EP300	hTFtarget	NC_040075.1:30747598-30752598	4566	4587	-	9.72e-06	TTACTGTTTAACTATTTGCTTT
GATA6	hTFtarget	NC_040075.1:30747598-30752598	4770	4781	-	9.78e-06	AAAACAAACAAA
SIX5	hTFtarget	NC_040075.1:30747598-30752598	404	415	+	9.78e-06	GACACCCTTGCA
GATA1	hTFtarget	NC_040075.1:30747598-30752598	4918	4926	+	9.82e-06	AGATAAGCA
GATA3	hTFtarget	NC_040075.1:30747598-30752598	139	147	+	9.82e-06	CAGATAAGA
GATA4	hTFtarget	NC_040075.1:30747598-30752598	139	147	+	9.82e-06	CAGATAAGA
GATA4	hTFtarget	NC_040075.1:30747598-30752598	139	147	+	9.82e-06	CAGATAAGA
GATA6	hTFtarget	NC_040075.1:30747598-30752598	139	147	+	9.82e-06	CAGATAAGA
POLR2A	hTFtarget	NC_040075.1:30747598-30752598	4814	4829	+	9.82e-06	AGGAGAGAAAAAAAAA
SMARCA4	hTFtarget	NC_040075.1:30747598-30752598	138	147	+	9.82e-06	GCAGATAAGA
SOX2	database	NC_040075.1:30747598-30752598	737	752	-	9.82e-06	ATCTGCATAACAATCA
MED1	hTFtarget	NC_040075.1:30747598-30752598	1035	1050	+	9.83e-06	TCTCTTTTTTTTTTTT
TRIM28	hTFtarget	NC_040075.1:30747598-30752598	4145	4165	+	9.83e-06	GAATAAACAGTGCTCAGAAAA
GATA1	hTFtarget	NC_040075.1:30747598-30752598	1742	1753	+	9.85e-06	ACAGGAAGCAAA
SOX2	hTFtarget	NC_040075.1:30747598-30752598	1107	1122	+	9.88e-06	TTTGAATCTGAAAGCC
TCF4	database	NC_040075.1:30747598-30752598	4499	4507	-	9.9e-06	GCAGGTGCA
T	hTFtarget	NC_040075.1:30747598-30752598	2364	2372	+	9.9e-06	CCTGTGGTG
TCF4	database	NC_040075.1:30747598-30752598	4499	4507	-	9.9e-06	GCAGGTGCA
THRA	database	NC_040075.1:30747598-30752598	2426	2442	-	9.92e-06	AGGCCACACCAGCACAG
TRIM28	hTFtarget	NC_040075.1:30747598-30752598	1931	1946	-	9.92e-06	TTTGAGCCCTCTTCTC
CDK9	hTFtarget	NC_040075.1:30747598-30752598	4688	4703	+	9.93e-06	AAAAAAAAAAAAAAGA
IRF3	hTFtarget	NC_040075.1:30747598-30752598	1041	1056	-	9.94e-06	AAAAAGAAAAAAAAAA
BRD4	hTFtarget	NC_040075.1:30747598-30752598	1017	1041	-	9.94e-06	AAAGAGAAAAAAAAAATCAGTTGAA
BRD4	hTFtarget	NC_040075.1:30747598-30752598	1028	1052	-	9.94e-06	AGAAAAAAAAAAAAGAGAAAAAAAA
POLR3A	hTFtarget	NC_040075.1:30747598-30752598	1037	1052	-	9.95e-06	AGAAAAAAAAAAAAGA
ZNF92	hTFtarget	NC_040075.1:30747598-30752598	4677	4701	-	9.95e-06	TTTTTTTTTTTTTTTTTTCCTGAAT
ETS1	hTFtarget	NC_040075.1:30747598-30752598	1724	1739	+	9.97e-06	TGGCTTAGGTGTTTAG
PKNOX2	database	NC_040075.1:30747598-30752598	1187	1198	-	9.97e-06	TGATATCTGTCA
FLI1	hTFtarget	NC_040075.1:30747598-30752598	3786	3807	-	9.98e-06	ACTCACTTCCTTCCTAGCTTAA
ZNF274	hTFtarget	NC_040075.1:30747598-30752598	3369	3384	+	9.98e-06	CATGCAGCAGGAAAAC
SPI1	hTFtarget	NC_040075.1:30747598-30752598	3791	3805	-	9.99e-06	TCACTTCCTTCCTAG
SOX2	database	NC_040075.1:30747598-30752598	737	752	-	1e-05	ATCTGCATAACAATCA
JUN	hTFtarget	NC_040075.1:30747598-30752598	1760	1775	-	1e-05	GGAGATGAGTCAGAAC
KAT8	hTFtarget	NC_040075.1:30747598-30752598	1205	1218	-	1e-05	CTCAAAATGTCTGC
STAT3	hTFtarget	NC_040075.1:30747598-30752598	1805	1820	-	1e-05	AAAAAAAAAAAAAGTA
CDK9	hTFtarget	NC_040075.1:30747598-30752598	4682	4697	+	1e-05	GGAAAAAAAAAAAAAA
EP300	hTFtarget	NC_040075.1:30747598-30752598	1092	1107	-	1e-05	AGTTAAATTAAAAAGG
THRA	database	NC_040075.1:30747598-30752598	2426	2442	+	1e-05	CTGTGCTGGTGTGGCCT
JUNB	database	NC_040075.1:30747598-30752598	1763	1773	-	1.01e-05	AGATGAGTCAG
JUND	database	NC_040075.1:30747598-30752598	1762	1772	+	1.01e-05	TCTGACTCATC
MAFK	database	NC_040075.1:30747598-30752598	3632	3646	-	1.01e-05	CAAATTCAGCAAAAT
NFE2	database	NC_040075.1:30747598-30752598	3937	3952	-	1.01e-05	CATGAGCCAGCAGTGT
AR	hTFtarget	NC_040075.1:30747598-30752598	385	407	-	1.01e-05	TGTCACTGTGTTCTAAGATGATT
EWSR1	hTFtarget	NC_040075.1:30747598-30752598	3793	3817	+	1.01e-05	AGGAAGGAAGTGAGTTATAGAGCAA
RCOR1	hTFtarget	NC_040075.1:30747598-30752598	137	148	+	1.01e-05	TGCAGATAAGAA
STAT3	hTFtarget	NC_040075.1:30747598-30752598	4967	4991	+	1.01e-05	GAAATGCACTGAAGTAGAAAGGGAG
TP53	hTFtarget	NC_040075.1:30747598-30752598	3295	3317	+	1.01e-05	TGTGCAGGAGAAGGAGGCTATAA
ZBTB33	hTFtarget	NC_040075.1:30747598-30752598	1597	1612	-	1.01e-05	AAACATCATTTTCCAG
CDK9	hTFtarget	NC_040075.1:30747598-30752598	1028	1043	-	1.01e-05	AAAAAGAGAAAAAAAA
ZNF384	hTFtarget	NC_040075.1:30747598-30752598	1064	1079	+	1.01e-05	GTGGGGGGTGAAGTGG
AR	hTFtarget	NC_040075.1:30747598-30752598	3824	3835	+	1.01e-05	GAAAAGTAAATA
CTCF	hTFtarget	NC_040075.1:30747598-30752598	2459	2467	-	1.01e-05	AGAACTGCA
CTCF	hTFtarget	NC_040075.1:30747598-30752598	2459	2467	-	1.01e-05	AGAACTGCA
FOXF1	database	NC_040075.1:30747598-30752598	4771	4781	+	1.02e-05	TTGTTTGTTTT
RXR:RAR_DR5	database	NC_040075.1:30747598-30752598	572	588	+	1.02e-05	GGGTCAGAGACAGTGCT
MAZ	database	NC_040075.1:30747598-30752598	1060	1073	+	1.02e-05	TGAGGTGGGGGGTG
RXR:RAR	database	NC_040075.1:30747598-30752598	572	588	+	1.02e-05	GGGTCAGAGACAGTGCT
HDAC2	hTFtarget	NC_040075.1:30747598-30752598	4010	4031	+	1.02e-05	CTCTCATCCCCCATCTGTACAT
SMAD4	hTFtarget	NC_040075.1:30747598-30752598	4969	4984	+	1.02e-05	AATGCACTGAAGTAGA
SPI1	hTFtarget	NC_040075.1:30747598-30752598	3796	3807	+	1.02e-05	AAGGAAGTGAGT
EZH2	hTFtarget	NC_040075.1:30747598-30752598	4969	4986	+	1.03e-05	AATGCACTGAAGTAGAAA
GTF2I	hTFtarget	NC_040075.1:30747598-30752598	1851	1866	-	1.03e-05	TTTTTGCTTCCTAGTA
NFIC	hTFtarget	NC_040075.1:30747598-30752598	3260	3275	-	1.03e-05	CTTGGAAATTATCCAA
PCGF2	hTFtarget	NC_040075.1:30747598-30752598	2928	2949	+	1.03e-05	TCCCTTCCATCTCATCTTCATC
PRDM14	hTFtarget	NC_040075.1:30747598-30752598	740	751	+	1.03e-05	TTGTTATGCAGA
ZNF274	hTFtarget	NC_040075.1:30747598-30752598	3369	3384	+	1.03e-05	CATGCAGCAGGAAAAC
FLI1	hTFtarget	NC_040075.1:30747598-30752598	3793	3808	+	1.04e-05	AGGAAGGAAGTGAGTT
AR	hTFtarget	NC_040075.1:30747598-30752598	4770	4781	+	1.04e-05	TTTGTTTGTTTT
KDM5B	hTFtarget	NC_040075.1:30747598-30752598	4681	4705	+	1.04e-05	AGGAAAAAAAAAAAAAAAAAAGATT
MAZ	hTFtarget	NC_040075.1:30747598-30752598	1061	1076	-	1.04e-05	CTTCACCCCCCACCTC
BCL6	hTFtarget	NC_040075.1:30747598-30752598	3282	3294	-	1.04e-05	GTGCCTGGAAAGA
NR2F2	hTFtarget	NC_040075.1:30747598-30752598	2257	2272	+	1.04e-05	GAGAGGCCAGAGAGCA
RAC3	hTFtarget	NC_040075.1:30747598-30752598	570	578	+	1.04e-05	CAGGGTCAG
RNF2	hTFtarget	NC_040075.1:30747598-30752598	288	303	+	1.04e-05	ATACATAAATAGACAC
SIX5	hTFtarget	NC_040075.1:30747598-30752598	3874	3889	+	1.04e-05	CCAGGAAAAGTAGTTT
TFAP4	hTFtarget	NC_040075.1:30747598-30752598	2164	2175	+	1.04e-05	AGACAGCTGGGC
ZNF384	hTFtarget	NC_040075.1:30747598-30752598	4812	4836	+	1.04e-05	AAAGGAGAGAAAAAAAAAAAATAAC
PHOX2B	database	NC_040075.1:30747598-30752598	1456	1466	+	1.04e-05	AAATCTAATTA
HDAC2	hTFtarget	NC_040075.1:30747598-30752598	3826	3841	-	1.05e-05	TTTATTTATTTACTTT
SOX2	hTFtarget	NC_040075.1:30747598-30752598	3874	3889	+	1.05e-05	CCAGGAAAAGTAGTTT
ZNF263	hTFtarget	NC_040075.1:30747598-30752598	481	502	+	1.05e-05	GGAGAAGGGAGACAGGAGCAAG
MEF2A	database	NC_040075.1:30747598-30752598	1457	1473	+	1.06e-05	AATCTAATTATAAAACA
AR	database	NC_040075.1:30747598-30752598	388	414	-	1.06e-05	GCAAGGGTGTCACTGTGTTCTAAGATG
PAX5	database	NC_040075.1:30747598-30752598	2656	2665	+	1.06e-05	AGAGGGGCAG
FOS	hTFtarget	NC_040075.1:30747598-30752598	1761	1772	+	1.06e-05	TTCTGACTCATC
FOSL2	hTFtarget	NC_040075.1:30747598-30752598	1763	1771	+	1.06e-05	CTGACTCAT
FOXA1	hTFtarget	NC_040075.1:30747598-30752598	3824	3835	-	1.06e-05	TATTTACTTTTC
FOXP1	hTFtarget	NC_040075.1:30747598-30752598	745	766	+	1.06e-05	ATGCAGATGAAACAGCTCAGGA
FOXP3	hTFtarget	NC_040075.1:30747598-30752598	1742	1750	+	1.06e-05	ACAGGAAGC
IRF3	hTFtarget	NC_040075.1:30747598-30752598	4718	4739	+	1.06e-05	TAGGAAAGAAAAAAAAAAAAAA
JUN	hTFtarget	NC_040075.1:30747598-30752598	1761	1776	+	1.06e-05	TTCTGACTCATCTCCA
LMO2	hTFtarget	NC_040075.1:30747598-30752598	1741	1755	-	1.06e-05	CTTTTGCTTCCTGTA
RELA	hTFtarget	NC_040075.1:30747598-30752598	1742	1750	+	1.06e-05	ACAGGAAGC
REST	hTFtarget	NC_040075.1:30747598-30752598	563	578	-	1.06e-05	CTGACCCTGGTATTGA
SP2	hTFtarget	NC_040075.1:30747598-30752598	4684	4705	-	1.06e-05	AATCTTTTTTTTTTTTTTTTTT
BTAF1	hTFtarget	NC_040075.1:30747598-30752598	4825	4840	+	1.06e-05	AAAAAAAATAACAAAA
TAL1	hTFtarget	NC_040075.1:30747598-30752598	129	147	+	1.06e-05	CATTTTCTTGCAGATAAGA
AR	hTFtarget	NC_040075.1:30747598-30752598	4771	4782	-	1.06e-05	GAAAACAAACAA
CTCF	hTFtarget	NC_040075.1:30747598-30752598	2459	2467	-	1.06e-05	AGAACTGCA
CTCF	hTFtarget	NC_040075.1:30747598-30752598	2459	2467	-	1.06e-05	AGAACTGCA
EP300	hTFtarget	NC_040075.1:30747598-30752598	3794	3802	+	1.06e-05	GGAAGGAAG
AR	database	NC_040075.1:30747598-30752598	2402	2428	+	1.07e-05	GGGAAGCGATCGTCCTGTTCTGCTCTG
ESR1	hTFtarget	NC_040075.1:30747598-30752598	3857	3872	+	1.07e-05	AGGGAATAAAATGAAA
FOXM1	hTFtarget	NC_040075.1:30747598-30752598	3826	3837	+	1.07e-05	AAAGTAAATAAA
BCL6	hTFtarget	NC_040075.1:30747598-30752598	3282	3293	+	1.07e-05	TCTTTCCAGGCA
NR2F2	hTFtarget	NC_040075.1:30747598-30752598	4884	4898	+	1.07e-05	TCTGACCTTTGCTAA
PML	hTFtarget	NC_040075.1:30747598-30752598	3792	3807	+	1.07e-05	TAGGAAGGAAGTGAGT
BRD4	hTFtarget	NC_040075.1:30747598-30752598	3229	3250	+	1.07e-05	ACAGAGACACGGACATACAGAT
SMARCA4	hTFtarget	NC_040075.1:30747598-30752598	736	751	+	1.07e-05	ATGATTGTTATGCAGA
ZNF384	hTFtarget	NC_040075.1:30747598-30752598	1024	1045	+	1.07e-05	GATTTTTTTTTTCTCTTTTTTT
ZNF92	hTFtarget	NC_040075.1:30747598-30752598	3315	3339	-	1.07e-05	CTTTCTTTTGGGTTTCTTGCTATTA
CTCF	hTFtarget	NC_040075.1:30747598-30752598	2456	2467	+	1.07e-05	GTGTGCAGTTCT
FOXF1	database	NC_040075.1:30747598-30752598	4771	4781	-	1.07e-05	AAAACAAACAA
IRF4	database	NC_040075.1:30747598-30752598	4688	4703	+	1.08e-05	AAAAAAAAAAAAAAGA
IRF2	hTFtarget	NC_040075.1:30747598-30752598	1030	1048	-	1.08e-05	AAAAAAAAAAGAGAAAAAA
LEF1	hTFtarget	NC_040075.1:30747598-30752598	737	752	-	1.08e-05	ATCTGCATAACAATCA
CDK9	hTFtarget	NC_040075.1:30747598-30752598	1039	1054	-	1.08e-05	AAAGAAAAAAAAAAAA
CDK9	hTFtarget	NC_040075.1:30747598-30752598	4722	4737	+	1.08e-05	AAAGAAAAAAAAAAAA
E2F7	hTFtarget	NC_040075.1:30747598-30752598	4011	4026	+	1.08e-05	TCTCATCCCCCATCTG
NFATC2	database	NC_040075.1:30747598-30752598	1709	1717	-	1.09e-05	TGGAAAATC
POU2F2	database	NC_040075.1:30747598-30752598	206	214	-	1.09e-05	CATGCAAAT
PR:GR	database	NC_040075.1:30747598-30752598	515	524	-	1.09e-05	GAGAGGACAT
FOXA1	hTFtarget	NC_040075.1:30747598-30752598	4772	4780	-	1.09e-05	AAACAAACA
FOXA1	hTFtarget	NC_040075.1:30747598-30752598	4567	4575	+	1.09e-05	AAGCAAATA
GATA3	hTFtarget	NC_040075.1:30747598-30752598	4270	4278	-	1.09e-05	CAGATAAAA
RXRA	hTFtarget	NC_040075.1:30747598-30752598	4883	4898	-	1.09e-05	TTAGCAAAGGTCAGAG
SIRT6	hTFtarget	NC_040075.1:30747598-30752598	140	148	+	1.09e-05	AGATAAGAA
SMARCA4	hTFtarget	NC_040075.1:30747598-30752598	3941	3951	+	1.09e-05	TGCTGGCTCAT
SOX17	hTFtarget	NC_040075.1:30747598-30752598	140	148	+	1.09e-05	AGATAAGAA
TAL1	hTFtarget	NC_040075.1:30747598-30752598	140	148	+	1.09e-05	AGATAAGAA
TCF7L2	hTFtarget	NC_040075.1:30747598-30752598	3793	3804	+	1.09e-05	AGGAAGGAAGTG
TRIM24	hTFtarget	NC_040075.1:30747598-30752598	1803	1824	-	1.09e-05	ATATAAAAAAAAAAAAAGTAGA
TRIM28	hTFtarget	NC_040075.1:30747598-30752598	4011	4024	-	1.09e-05	GATGGGGGATGAGA
FOXP4	database	NC_040075.1:30747598-30752598	1024	1038	-	1.09e-05	GAGAAAAAAAAAATC
NFATC2	database	NC_040075.1:30747598-30752598	1709	1717	+	1.09e-05	GATTTTCCA
POU2F2	database	NC_040075.1:30747598-30752598	206	214	+	1.09e-05	ATTTGCATG
IRF4	database	NC_040075.1:30747598-30752598	1039	1054	-	1.1e-05	AAAGAAAAAAAAAAAA
IRF4	database	NC_040075.1:30747598-30752598	4722	4737	+	1.1e-05	AAAGAAAAAAAAAAAA
PURA	database	NC_040075.1:30747598-30752598	1063	1079	+	1.1e-05	GGTGGGGGGTGAAGTGG
EBF1	database	NC_040075.1:30747598-30752598	2802	2812	+	1.1e-05	CTCCCCAGGGC
HOXA10	database	NC_040075.1:30747598-30752598	2	17	+	1.1e-05	ACCCTAATAAAATTAA
FOXA1	hTFtarget	NC_040075.1:30747598-30752598	3823	3838	+	1.1e-05	GGAAAAGTAAATAAAT
GTF3C2	hTFtarget	NC_040075.1:30747598-30752598	1040	1064	-	1.1e-05	CCTCAAATAAAAAGAAAAAAAAAAA
KDM1A	hTFtarget	NC_040075.1:30747598-30752598	4916	4926	-	1.1e-05	TGCTTATCTCC
MYC	hTFtarget	NC_040075.1:30747598-30752598	3230	3248	+	1.1e-05	CAGAGACACGGACATACAG
SMARCA4	hTFtarget	NC_040075.1:30747598-30752598	4819	4834	+	1.1e-05	AGAAAAAAAAAAAATA
TP53	hTFtarget	NC_040075.1:30747598-30752598	4367	4378	+	1.1e-05	CAAAAAAGAGAG
ZNF280D	hTFtarget	NC_040075.1:30747598-30752598	483	498	+	1.1e-05	AGAAGGGAGACAGGAG
IRF4	database	NC_040075.1:30747598-30752598	4688	4703	+	1.1e-05	AAAAAAAAAAAAAAGA
ARID3A	database	NC_040075.1:30747598-30752598	3623	3644	-	1.11e-05	AATTCAGCAAAATCATAATAAG
FLI1	database	NC_040075.1:30747598-30752598	1742	1752	+	1.11e-05	ACAGGAAGCAA
HOXD13	database	NC_040075.1:30747598-30752598	2	17	+	1.11e-05	ACCCTAATAAAATTAA
FLI1	hTFtarget	NC_040075.1:30747598-30752598	1030	1054	-	1.11e-05	AAAGAAAAAAAAAAAAGAGAAAAAA
FOXA1	hTFtarget	NC_040075.1:30747598-30752598	287	303	-	1.11e-05	GTGTCTATTTATGTATG
FOXA1	hTFtarget	NC_040075.1:30747598-30752598	3824	3835	+	1.11e-05	GAAAAGTAAATA
NR2F2	hTFtarget	NC_040075.1:30747598-30752598	3266	3281	-	1.11e-05	TTTGACCTTGGAAATT
PALB2	hTFtarget	NC_040075.1:30747598-30752598	985	1000	+	1.11e-05	GTTTTCTAACCTGTGT
EP300	hTFtarget	NC_040075.1:30747598-30752598	507	528	+	1.11e-05	GCAGCTTAATGTCCTCTCCCAA
EP300	hTFtarget	NC_040075.1:30747598-30752598	215	229	-	1.11e-05	AGGAGTCCATGGTTT
ESR1	hTFtarget	NC_040075.1:30747598-30752598	1080	1095	+	1.12e-05	TGGTTAAAATGACCTT
JUND	hTFtarget	NC_040075.1:30747598-30752598	4565	4575	+	1.12e-05	TAAAGCAAATA
JUND	hTFtarget	NC_040075.1:30747598-30752598	1763	1774	+	1.12e-05	CTGACTCATCTC
KDM5B	hTFtarget	NC_040075.1:30747598-30752598	4822	4846	+	1.12e-05	AAAAAAAAAAATAACAAAAAAAAAA
MED1	hTFtarget	NC_040075.1:30747598-30752598	4687	4702	-	1.12e-05	CTTTTTTTTTTTTTTT
MYC	hTFtarget	NC_040075.1:30747598-30752598	3793	3807	-	1.12e-05	ACTCACTTCCTTCCT
TRIM28	hTFtarget	NC_040075.1:30747598-30752598	4820	4844	-	1.12e-05	TTTTTTTTGTTATTTTTTTTTTTTC
CTCF	hTFtarget	NC_040075.1:30747598-30752598	2458	2467	-	1.12e-05	AGAACTGCAC
IRF4	database	NC_040075.1:30747598-30752598	1039	1054	-	1.12e-05	AAAGAAAAAAAAAAAA
IRF4	database	NC_040075.1:30747598-30752598	4722	4737	+	1.12e-05	AAAGAAAAAAAAAAAA
ESR2	database	NC_040075.1:30747598-30752598	1079	1096	-	1.13e-05	AAAGGTCATTTTAACCAC
ESRRA	hTFtarget	NC_040075.1:30747598-30752598	3269	3280	+	1.13e-05	TTCCAAGGTCAA
FLI1	hTFtarget	NC_040075.1:30747598-30752598	3792	3807	+	1.13e-05	TAGGAAGGAAGTGAGT
FOXP1	hTFtarget	NC_040075.1:30747598-30752598	3824	3835	-	1.13e-05	TATTTACTTTTC
GATA2	hTFtarget	NC_040075.1:30747598-30752598	4917	4928	+	1.13e-05	GAGATAAGCATG
GATA3	hTFtarget	NC_040075.1:30747598-30752598	4916	4926	-	1.13e-05	TGCTTATCTCC
KDM5B	hTFtarget	NC_040075.1:30747598-30752598	4724	4739	-	1.13e-05	TTTTTTTTTTTTTTCT
BCL6	hTFtarget	NC_040075.1:30747598-30752598	3283	3293	-	1.13e-05	TGCCTGGAAAG
PBX3	hTFtarget	NC_040075.1:30747598-30752598	1331	1341	+	1.13e-05	TGATTGACAGA
RELA	hTFtarget	NC_040075.1:30747598-30752598	4525	4546	-	1.13e-05	AATGCCAATACTGGAATATCCT
TRIM28	hTFtarget	NC_040075.1:30747598-30752598	3180	3195	+	1.13e-05	ATACCAGCTTTTCCTC
ELF1	hTFtarget	NC_040075.1:30747598-30752598	1595	1610	+	1.13e-05	TTCTGGAAAATGATGT
PURA	database	NC_040075.1:30747598-30752598	1063	1079	-	1.13e-05	CCACTTCACCCCCCACC
NR4A1	database	NC_040075.1:30747598-30752598	4885	4893	-	1.14e-05	AAAGGTCAG
ESRRA	hTFtarget	NC_040075.1:30747598-30752598	4886	4894	-	1.14e-05	CAAAGGTCA
FOS	hTFtarget	NC_040075.1:30747598-30752598	1763	1771	-	1.14e-05	ATGAGTCAG
FOSL2	hTFtarget	NC_040075.1:30747598-30752598	1763	1771	+	1.14e-05	CTGACTCAT
GRHL2	hTFtarget	NC_040075.1:30747598-30752598	3182	3197	+	1.14e-05	ACCAGCTTTTCCTCAT
JUNB	hTFtarget	NC_040075.1:30747598-30752598	1761	1776	+	1.14e-05	TTCTGACTCATCTCCA
KDM5B	hTFtarget	NC_040075.1:30747598-30752598	4720	4735	-	1.14e-05	TTTTTTTTTTCTTTCC
KMT2B	hTFtarget	NC_040075.1:30747598-30752598	1763	1771	-	1.14e-05	ATGAGTCAG
PPARGC1A	hTFtarget	NC_040075.1:30747598-30752598	3272	3280	+	1.14e-05	CAAGGTCAA
RUNX1	hTFtarget	NC_040075.1:30747598-30752598	3794	3805	+	1.14e-05	GGAAGGAAGTGA
BRD4	hTFtarget	NC_040075.1:30747598-30752598	4769	4787	-	1.14e-05	CATTTGAAAACAAACAAAG
SMAD1	hTFtarget	NC_040075.1:30747598-30752598	1742	1750	+	1.14e-05	ACAGGAAGC
SPI1	hTFtarget	NC_040075.1:30747598-30752598	1764	1772	-	1.14e-05	GATGAGTCA
ZNF384	hTFtarget	NC_040075.1:30747598-30752598	4813	4834	-	1.14e-05	TATTTTTTTTTTTTCTCTCCTT
ZNF384	hTFtarget	NC_040075.1:30747598-30752598	4815	4836	-	1.14e-05	GTTATTTTTTTTTTTTCTCTCC
NR4A1	database	NC_040075.1:30747598-30752598	4885	4893	+	1.14e-05	CTGACCTTT
TCF12	database	NC_040075.1:30747598-30752598	4500	4508	-	1.15e-05	AGCAGGTGC
ETV4	hTFtarget	NC_040075.1:30747598-30752598	285	306	+	1.15e-05	GACATACATAAATAGACACATG
GATA6	hTFtarget	NC_040075.1:30747598-30752598	138	149	-	1.15e-05	GTTCTTATCTGC
IRF1	hTFtarget	NC_040075.1:30747598-30752598	1032	1047	-	1.15e-05	AAAAAAAAAGAGAAAA
KDM5B	hTFtarget	NC_040075.1:30747598-30752598	1028	1043	+	1.15e-05	TTTTTTTTCTCTTTTT
RXRA	hTFtarget	NC_040075.1:30747598-30752598	4886	4897	+	1.15e-05	TGACCTTTGCTA
SP2	hTFtarget	NC_040075.1:30747598-30752598	2261	2275	+	1.15e-05	GGCCAGAGAGCAGCC
TRIM28	hTFtarget	NC_040075.1:30747598-30752598	479	500	-	1.15e-05	TGCTCCTGTCTCCCTTCTCCAC
ZNF143	hTFtarget	NC_040075.1:30747598-30752598	3874	3889	+	1.15e-05	CCAGGAAAAGTAGTTT
TCF12	database	NC_040075.1:30747598-30752598	4500	4508	-	1.15e-05	AGCAGGTGC
ZBTB3	database	NC_040075.1:30747598-30752598	251	259	+	1.15e-05	CATGCAGTG
GATA5	database	NC_040075.1:30747598-30752598	52	68	+	1.16e-05	TAAAAGATAATTCTATG
PKNOX1	database	NC_040075.1:30747598-30752598	2851	2866	-	1.16e-05	AGAGAGCTGTCCAAAC
MBD3	hTFtarget	NC_040075.1:30747598-30752598	3228	3249	-	1.16e-05	TCTGTATGTCCGTGTCTCTGTT
SALL4	hTFtarget	NC_040075.1:30747598-30752598	737	752	+	1.16e-05	TGATTGTTATGCAGAT
TRIM28	hTFtarget	NC_040075.1:30747598-30752598	106	125	+	1.16e-05	TATAAACTATGGCTGCCATA
CDK9	hTFtarget	NC_040075.1:30747598-30752598	4723	4738	+	1.16e-05	AAGAAAAAAAAAAAAA
GATA5	database	NC_040075.1:30747598-30752598	52	68	+	1.16e-05	TAAAAGATAATTCTATG
GTF2I	hTFtarget	NC_040075.1:30747598-30752598	2591	2611	-	1.17e-05	TTAGTCTCCTCTTCTGTGGGT
MYC	hTFtarget	NC_040075.1:30747598-30752598	1027	1041	+	1.17e-05	TTTTTTTTTCTCTTT
RELA	hTFtarget	NC_040075.1:30747598-30752598	3874	3889	+	1.17e-05	CCAGGAAAAGTAGTTT
ZNF274	hTFtarget	NC_040075.1:30747598-30752598	986	1001	-	1.17e-05	CACACAGGTTAGAAAA
CEBPA	hTFtarget	NC_040075.1:30747598-30752598	457	465	-	1.17e-05	CCCTTCCTC
FUBP1	database	NC_040075.1:30747598-30752598	4827	4838	-	1.18e-05	TTGTTATTTTTT
AR	hTFtarget	NC_040075.1:30747598-30752598	3856	3871	+	1.18e-05	AAGGGAATAAAATGAA
ASCL1	hTFtarget	NC_040075.1:30747598-30752598	4497	4510	+	1.18e-05	AATGCACCTGCTCA
REST	hTFtarget	NC_040075.1:30747598-30752598	2854	2865	-	1.18e-05	GAGAGCTGTCCA
SIN3A	hTFtarget	NC_040075.1:30747598-30752598	4918	4929	-	1.18e-05	TCATGCTTATCT
TBX21	hTFtarget	NC_040075.1:30747598-30752598	844	858	-	1.18e-05	GACAAGGTGAGACAA
TFAP2C	hTFtarget	NC_040075.1:30747598-30752598	2803	2814	-	1.18e-05	CTGCCCTGGGGA
IRF1	database	NC_040075.1:30747598-30752598	4609	4620	-	1.18e-05	GAAAATGAAACA
IRF1	database	NC_040075.1:30747598-30752598	4609	4620	-	1.19e-05	GAAAATGAAACA
FOXA1	hTFtarget	NC_040075.1:30747598-30752598	3824	3835	+	1.19e-05	GAAAAGTAAATA
FOXA1	hTFtarget	NC_040075.1:30747598-30752598	3824	3835	-	1.19e-05	TATTTACTTTTC
KDM5B	hTFtarget	NC_040075.1:30747598-30752598	1026	1041	+	1.19e-05	TTTTTTTTTTCTCTTT
SOX17	hTFtarget	NC_040075.1:30747598-30752598	4348	4363	+	1.19e-05	TCCATCTTTATTGACG
SP1	hTFtarget	NC_040075.1:30747598-30752598	2833	2844	+	1.19e-05	TGCCAGAGTTCA
ZNF143	hTFtarget	NC_040075.1:30747598-30752598	4823	4843	+	1.19e-05	AAAAAAAAAATAACAAAAAAA
IRF4	database	NC_040075.1:30747598-30752598	1028	1043	-	1.2e-05	AAAAAGAGAAAAAAAA
SRY	database	NC_040075.1:30747598-30752598	1441	1449	+	1.2e-05	GTTAACAAT
IRF3	hTFtarget	NC_040075.1:30747598-30752598	1035	1056	-	1.2e-05	AAAAAGAAAAAAAAAAAAGAGA
NFE2	hTFtarget	NC_040075.1:30747598-30752598	3941	3952	-	1.2e-05	CATGAGCCAGCA
SP2	hTFtarget	NC_040075.1:30747598-30752598	4690	4705	-	1.2e-05	AATCTTTTTTTTTTTT
SP2	hTFtarget	NC_040075.1:30747598-30752598	1030	1051	+	1.2e-05	TTTTTTCTCTTTTTTTTTTTTC
TRIM28	hTFtarget	NC_040075.1:30747598-30752598	1139	1154	-	1.2e-05	AAAACATTTTTCTTTT
ZNF274	hTFtarget	NC_040075.1:30747598-30752598	622	636	+	1.2e-05	ATTGTGGCAAGGGAT
ONECUT2	database	NC_040075.1:30747598-30752598	6	26	-	1.2e-05	TTTGGATCATTAATTTTATTA
FOXA2	database	NC_040075.1:30747598-30752598	3825	3836	-	1.21e-05	TTATTTACTTTT
EHF	database	NC_040075.1:30747598-30752598	762	769	-	1.21e-05	CCTTCCTG
FOXP3	database	NC_040075.1:30747598-30752598	1208	1224	+	1.21e-05	GACATTTTGAGACTGAC
RUNX3	database	NC_040075.1:30747598-30752598	2432	2439	-	1.21e-05	CCACACCA
FOXH1	hTFtarget	NC_040075.1:30747598-30752598	3528	3539	+	1.21e-05	TGGTGCCAGGCA
HIF1A	hTFtarget	NC_040075.1:30747598-30752598	4374	4392	+	1.21e-05	GAGAGTGTGAGCTTGAATG
HNF4A	hTFtarget	NC_040075.1:30747598-30752598	2361	2369	-	1.21e-05	CACAGGGCA
IRF4	hTFtarget	NC_040075.1:30747598-30752598	1322	1337	+	1.21e-05	CTTTTAAAATGATTGA
JUND	hTFtarget	NC_040075.1:30747598-30752598	1763	1771	-	1.21e-05	ATGAGTCAG
LMO2	hTFtarget	NC_040075.1:30747598-30752598	3794	3802	-	1.21e-05	CTTCCTTCC
SIN3A	hTFtarget	NC_040075.1:30747598-30752598	2855	2863	-	1.21e-05	GAGCTGTCC
SP2	hTFtarget	NC_040075.1:30747598-30752598	4823	4844	-	1.21e-05	TTTTTTTTGTTATTTTTTTTTT
SPIB	hTFtarget	NC_040075.1:30747598-30752598	3792	3807	+	1.21e-05	TAGGAAGGAAGTGAGT
CDX2	hTFtarget	NC_040075.1:30747598-30752598	4917	4925	+	1.21e-05	GAGATAAGC
EP300	hTFtarget	NC_040075.1:30747598-30752598	3824	3835	-	1.21e-05	TATTTACTTTTC
EP300	hTFtarget	NC_040075.1:30747598-30752598	1032	1047	-	1.21e-05	AAAAAAAAAGAGAAAA
FOXA2	database	NC_040075.1:30747598-30752598	3825	3836	+	1.21e-05	AAAAGTAAATAA
FUBP1	database	NC_040075.1:30747598-30752598	4827	4838	-	1.21e-05	TTGTTATTTTTT
IRF4	database	NC_040075.1:30747598-30752598	1028	1043	-	1.21e-05	AAAAAGAGAAAAAAAA
NKX2-8	database	NC_040075.1:30747598-30752598	4870	4878	+	1.22e-05	TTCAAGTAC
NKX2-8	database	NC_040075.1:30747598-30752598	4946	4954	+	1.22e-05	TTCAAGTAC
MYC	hTFtarget	NC_040075.1:30747598-30752598	3232	3250	+	1.22e-05	GAGACACGGACATACAGAT
CAMTA2	hTFtarget	NC_040075.1:30747598-30752598	1089	1097	-	1.22e-05	AAAAGGTCA
CBX3	hTFtarget	NC_040075.1:30747598-30752598	366	386	+	1.22e-05	CTCTGATTAGCACTGCTTCAA
TCF12	hTFtarget	NC_040075.1:30747598-30752598	4566	4577	-	1.22e-05	ACTATTTGCTTT
TRIM24	hTFtarget	NC_040075.1:30747598-30752598	4685	4706	+	1.22e-05	AAAAAAAAAAAAAAAAAGATTT
ZNF384	hTFtarget	NC_040075.1:30747598-30752598	4827	4848	-	1.22e-05	AGTTTTTTTTTTGTTATTTTTT
PPARD	database	NC_040075.1:30747598-30752598	3009	3022	+	1.23e-05	TAGGGAACAGGCCA
NR3C1	database	NC_040075.1:30747598-30752598	918	944	-	1.23e-05	GTGACTGGTACCCCATGTTCTGTCAGC
IRF5	hTFtarget	NC_040075.1:30747598-30752598	4834	4849	+	1.23e-05	AACAAAAAAAAAACTT
KDM1A	hTFtarget	NC_040075.1:30747598-30752598	4916	4926	-	1.23e-05	TGCTTATCTCC
MAFK	hTFtarget	NC_040075.1:30747598-30752598	3633	3648	+	1.23e-05	TTTTGCTGAATTTGCT
MED1	hTFtarget	NC_040075.1:30747598-30752598	4722	4737	+	1.23e-05	AAAGAAAAAAAAAAAA
MED1	hTFtarget	NC_040075.1:30747598-30752598	1039	1054	-	1.23e-05	AAAGAAAAAAAAAAAA
SPI1	hTFtarget	NC_040075.1:30747598-30752598	3792	3807	+	1.23e-05	TAGGAAGGAAGTGAGT
CDK8	hTFtarget	NC_040075.1:30747598-30752598	4687	4702	-	1.23e-05	CTTTTTTTTTTTTTTT
ZNF92	hTFtarget	NC_040075.1:30747598-30752598	4715	4739	-	1.23e-05	TTTTTTTTTTTTTTCTTTCCTAAAT
PPARD	database	NC_040075.1:30747598-30752598	3009	3022	-	1.23e-05	TGGCCTGTTCCCTA
ESR1	hTFtarget	NC_040075.1:30747598-30752598	3691	3706	-	1.24e-05	CTCTGCAAATAACTCC
KDM5B	hTFtarget	NC_040075.1:30747598-30752598	4682	4697	-	1.24e-05	TTTTTTTTTTTTTTCC
BACH1	hTFtarget	NC_040075.1:30747598-30752598	1761	1772	-	1.24e-05	GATGAGTCAGAA
MAZ	hTFtarget	NC_040075.1:30747598-30752598	1067	1082	-	1.24e-05	CCACCACTTCACCCCC
NFE2	hTFtarget	NC_040075.1:30747598-30752598	1035	1056	+	1.24e-05	TCTCTTTTTTTTTTTTCTTTTT
RELA	hTFtarget	NC_040075.1:30747598-30752598	4751	4762	+	1.24e-05	GTGAACTTCCCC
STAT1	hTFtarget	NC_040075.1:30747598-30752598	4609	4620	+	1.24e-05	TGTTTCATTTTC
ZNF143	hTFtarget	NC_040075.1:30747598-30752598	4399	4414	+	1.24e-05	GTGTTGCTTGATGGGA
MYC	hTFtarget	NC_040075.1:30747598-30752598	433	448	+	1.25e-05	CCAGAAGAAGAAGGTG
NANOG	hTFtarget	NC_040075.1:30747598-30752598	1105	1120	-	1.25e-05	CTTTCAGATTCAAAGT
RELA	hTFtarget	NC_040075.1:30747598-30752598	4609	4620	-	1.25e-05	GAAAATGAAACA
RNF2	hTFtarget	NC_040075.1:30747598-30752598	3231	3246	+	1.25e-05	AGAGACACGGACATAC
SETDB1	hTFtarget	NC_040075.1:30747598-30752598	621	639	-	1.25e-05	TGTATCCCTTGCCACAATG
ZNF143	hTFtarget	NC_040075.1:30747598-30752598	3874	3889	+	1.25e-05	CCAGGAAAAGTAGTTT
EP300	hTFtarget	NC_040075.1:30747598-30752598	4751	4766	-	1.25e-05	CACTGGGGAAGTTCAC
NKX6-1	database	NC_040075.1:30747598-30752598	4801	4813	-	1.25e-05	TTTTTAATTACTT
DMRTA1	database	NC_040075.1:30747598-30752598	2985	2997	-	1.26e-05	AATGTTACAAAAA
HOXA10	database	NC_040075.1:30747598-30752598	3856	3871	+	1.26e-05	AAGGGAATAAAATGAA
JUND	hTFtarget	NC_040075.1:30747598-30752598	1762	1773	-	1.26e-05	AGATGAGTCAGA
MYC	hTFtarget	NC_040075.1:30747598-30752598	2867	2878	-	1.26e-05	AGCACATGTCTG
SMARCA4	hTFtarget	NC_040075.1:30747598-30752598	4825	4840	+	1.26e-05	AAAAAAAATAACAAAA
ZNF143	hTFtarget	NC_040075.1:30747598-30752598	3870	3889	+	1.26e-05	AAAGCCAGGAAAAGTAGTTT
ZNF384	hTFtarget	NC_040075.1:30747598-30752598	1015	1039	-	1.26e-05	AGAGAAAAAAAAAATCAGTTGAAGA
AR	hTFtarget	NC_040075.1:30747598-30752598	921	940	-	1.26e-05	CTGGTACCCCATGTTCTGTC
AL773544	database	NC_040075.1:30747598-30752598	1106	1120	+	1.26e-05	CTTTGAATCTGAAAG
MITF	database	NC_040075.1:30747598-30752598	4935	4944	-	1.26e-05	AGCACATGAT
PRDM4	database	NC_040075.1:30747598-30752598	2723	2735	+	1.26e-05	GGTAATCTTGAAA
IRF5	hTFtarget	NC_040075.1:30747598-30752598	4474	4489	-	1.27e-05	AGAAAAACAAGAATAA
RELA	hTFtarget	NC_040075.1:30747598-30752598	4520	4535	-	1.27e-05	TGGAATATCCTGAAAT
SMAD1	hTFtarget	NC_040075.1:30747598-30752598	1723	1738	+	1.27e-05	TTGGCTTAGGTGTTTA
SMAD3	hTFtarget	NC_040075.1:30747598-30752598	737	752	-	1.27e-05	ATCTGCATAACAATCA
SMARCA4	hTFtarget	NC_040075.1:30747598-30752598	1046	1061	-	1.27e-05	CAAATAAAAAGAAAAA
SPIB	hTFtarget	NC_040075.1:30747598-30752598	3796	3807	+	1.27e-05	AAGGAAGTGAGT
TFAP2A	hTFtarget	NC_040075.1:30747598-30752598	4393	4408	+	1.27e-05	AAGCCTGTGTTGCTTG
ERG	hTFtarget	NC_040075.1:30747598-30752598	1032	1056	+	1.27e-05	TTTTCTCTTTTTTTTTTTTCTTTTT
ARX	database	NC_040075.1:30747598-30752598	4552	4564	+	1.27e-05	TTTATTTGATTAT
FOXI1	database	NC_040075.1:30747598-30752598	3835	3846	-	1.28e-05	TCATATTTATTT
GATA1	database	NC_040075.1:30747598-30752598	137	149	+	1.28e-05	TGCAGATAAGAAC
FOXO3	hTFtarget	NC_040075.1:30747598-30752598	286	310	+	1.28e-05	ACATACATAAATAGACACATGGCTA
NANOG	hTFtarget	NC_040075.1:30747598-30752598	737	752	+	1.28e-05	TGATTGTTATGCAGAT
POLR3A	hTFtarget	NC_040075.1:30747598-30752598	1034	1049	-	1.28e-05	AAAAAAAAAAAGAGAA
RELA	hTFtarget	NC_040075.1:30747598-30752598	1993	2003	-	1.28e-05	GGGGAACCCCA
TP53	hTFtarget	NC_040075.1:30747598-30752598	3295	3310	-	1.28e-05	CTCCTTCTCCTGCACA
ZNF384	hTFtarget	NC_040075.1:30747598-30752598	4808	4829	-	1.28e-05	TTTTTTTTTCTCTCCTTTTTTA
ZNF384	hTFtarget	NC_040075.1:30747598-30752598	1018	1042	-	1.28e-05	AAAAGAGAAAAAAAAAATCAGTTGA
EBF1	hTFtarget	NC_040075.1:30747598-30752598	2802	2813	-	1.28e-05	TGCCCTGGGGAG
FLI1	database	NC_040075.1:30747598-30752598	3792	3808	+	1.28e-05	TAGGAAGGAAGTGAGTT
TBX20	database	NC_040075.1:30747598-30752598	3520	3535	-	1.28e-05	TGGCACCATAAGACTT
FLI1	database	NC_040075.1:30747598-30752598	3792	3808	+	1.29e-05	TAGGAAGGAAGTGAGTT
ESR1	hTFtarget	NC_040075.1:30747598-30752598	2334	2345	-	1.29e-05	GCTGCCAGGGCA
ESR1	hTFtarget	NC_040075.1:30747598-30752598	1081	1094	-	1.29e-05	AGGTCATTTTAACC
SP2	hTFtarget	NC_040075.1:30747598-30752598	4683	4704	-	1.29e-05	ATCTTTTTTTTTTTTTTTTTTC
ZNF274	hTFtarget	NC_040075.1:30747598-30752598	3369	3384	+	1.29e-05	CATGCAGCAGGAAAAC
AR	hTFtarget	NC_040075.1:30747598-30752598	923	938	+	1.29e-05	CAGAACATGGGGTACC
ERG	hTFtarget	NC_040075.1:30747598-30752598	1035	1059	+	1.29e-05	TCTCTTTTTTTTTTTTCTTTTTATT
PPARG	database	NC_040075.1:30747598-30752598	1089	1097	-	1.3e-05	AAAAGGTCA
GATA3	hTFtarget	NC_040075.1:30747598-30752598	2878	2893	-	1.3e-05	GCAAAGGACACCCACA
GATA3	hTFtarget	NC_040075.1:30747598-30752598	1763	1771	-	1.3e-05	ATGAGTCAG
GATA4	hTFtarget	NC_040075.1:30747598-30752598	139	147	+	1.3e-05	CAGATAAGA
GATA4	hTFtarget	NC_040075.1:30747598-30752598	139	147	+	1.3e-05	CAGATAAGA
KDM5B	hTFtarget	NC_040075.1:30747598-30752598	1039	1054	+	1.3e-05	TTTTTTTTTTTTCTTT
KDM5B	hTFtarget	NC_040075.1:30747598-30752598	4722	4737	-	1.3e-05	TTTTTTTTTTTTCTTT
MYBL2	hTFtarget	NC_040075.1:30747598-30752598	3824	3835	+	1.3e-05	GAAAAGTAAATA
NR3C1	hTFtarget	NC_040075.1:30747598-30752598	1763	1771	+	1.3e-05	CTGACTCAT
RCOR1	hTFtarget	NC_040075.1:30747598-30752598	139	147	+	1.3e-05	CAGATAAGA
SMAD1	hTFtarget	NC_040075.1:30747598-30752598	4917	4925	+	1.3e-05	GAGATAAGC
SMARCA4	hTFtarget	NC_040075.1:30747598-30752598	1763	1771	-	1.3e-05	ATGAGTCAG
SMARCA4	hTFtarget	NC_040075.1:30747598-30752598	4822	4837	+	1.3e-05	AAAAAAAAAAATAACA
SMARCA4	hTFtarget	NC_040075.1:30747598-30752598	1808	1823	-	1.3e-05	TATAAAAAAAAAAAAA
SP1	hTFtarget	NC_040075.1:30747598-30752598	1763	1771	+	1.3e-05	CTGACTCAT
SPI1	hTFtarget	NC_040075.1:30747598-30752598	1763	1771	+	1.3e-05	CTGACTCAT
SPI1	hTFtarget	NC_040075.1:30747598-30752598	1763	1771	-	1.3e-05	ATGAGTCAG
SPI1	hTFtarget	NC_040075.1:30747598-30752598	1763	1771	-	1.3e-05	ATGAGTCAG
SPI1	hTFtarget	NC_040075.1:30747598-30752598	1763	1771	-	1.3e-05	ATGAGTCAG
SPI1	hTFtarget	NC_040075.1:30747598-30752598	1763	1771	+	1.3e-05	CTGACTCAT
SPI1	hTFtarget	NC_040075.1:30747598-30752598	1763	1771	-	1.3e-05	ATGAGTCAG
TAL1	hTFtarget	NC_040075.1:30747598-30752598	139	147	+	1.3e-05	CAGATAAGA
TEAD4	hTFtarget	NC_040075.1:30747598-30752598	1763	1771	-	1.3e-05	ATGAGTCAG
VDR	hTFtarget	NC_040075.1:30747598-30752598	1763	1771	-	1.3e-05	ATGAGTCAG
CTCF	hTFtarget	NC_040075.1:30747598-30752598	2456	2467	+	1.3e-05	GTGTGCAGTTCT
PPARG	database	NC_040075.1:30747598-30752598	1089	1097	+	1.3e-05	TGACCTTTT
ESR2	database	NC_040075.1:30747598-30752598	394	408	-	1.31e-05	GTGTCACTGTGTTCT
NFE2L2	database	NC_040075.1:30747598-30752598	3941	3952	+	1.31e-05	TGCTGGCTCATG
GATA2	database	NC_040075.1:30747598-30752598	138	147	+	1.31e-05	GCAGATAAGA
HOXC9	database	NC_040075.1:30747598-30752598	10	25	-	1.31e-05	TTGGATCATTAATTTT
AR	hTFtarget	NC_040075.1:30747598-30752598	922	940	-	1.31e-05	CTGGTACCCCATGTTCTGT
TRIM28	hTFtarget	NC_040075.1:30747598-30752598	243	254	-	1.31e-05	CATGGTTAAATA
EP300	hTFtarget	NC_040075.1:30747598-30752598	4916	4926	-	1.31e-05	TGCTTATCTCC
ZBTB33	database	NC_040075.1:30747598-30752598	2102	2113	+	1.31e-05	TTGGCAGGAATT
GATA1	database	NC_040075.1:30747598-30752598	138	147	+	1.32e-05	GCAGATAAGA
GABPA	hTFtarget	NC_040075.1:30747598-30752598	1595	1610	+	1.32e-05	TTCTGGAAAATGATGT
GATA2	hTFtarget	NC_040075.1:30747598-30752598	129	148	+	1.32e-05	CATTTTCTTGCAGATAAGAA
EWSR1	hTFtarget	NC_040075.1:30747598-30752598	483	498	+	1.32e-05	AGAAGGGAGACAGGAG
ASCL1	hTFtarget	NC_040075.1:30747598-30752598	4497	4508	-	1.32e-05	AGCAGGTGCATT
IRF1	hTFtarget	NC_040075.1:30747598-30752598	1039	1054	-	1.32e-05	AAAGAAAAAAAAAAAA
IRF1	hTFtarget	NC_040075.1:30747598-30752598	4722	4737	+	1.32e-05	AAAGAAAAAAAAAAAA
IRF3	hTFtarget	NC_040075.1:30747598-30752598	4679	4703	+	1.32e-05	TCAGGAAAAAAAAAAAAAAAAAAGA
LYL1	hTFtarget	NC_040075.1:30747598-30752598	1742	1755	-	1.32e-05	CTTTTGCTTCCTGT
MYC	hTFtarget	NC_040075.1:30747598-30752598	3793	3814	-	1.32e-05	CTCTATAACTCACTTCCTTCCT
BRD4	hTFtarget	NC_040075.1:30747598-30752598	1039	1060	-	1.32e-05	AAATAAAAAGAAAAAAAAAAAA
STAT1	hTFtarget	NC_040075.1:30747598-30752598	4811	4822	+	1.32e-05	AAAAGGAGAGAA
TRIM28	hTFtarget	NC_040075.1:30747598-30752598	4804	4824	+	1.32e-05	TAATTAAAAAAGGAGAGAAAA
TRIM28	hTFtarget	NC_040075.1:30747598-30752598	2421	2432	-	1.32e-05	AGCACAGAGCAG
ZNF143	hTFtarget	NC_040075.1:30747598-30752598	4677	4697	+	1.32e-05	ATTCAGGAAAAAAAAAAAAAA
AR	hTFtarget	NC_040075.1:30747598-30752598	3824	3835	+	1.32e-05	GAAAAGTAAATA
EP300	hTFtarget	NC_040075.1:30747598-30752598	3826	3837	-	1.32e-05	TTTATTTACTTT
ERG	hTFtarget	NC_040075.1:30747598-30752598	4804	4828	-	1.32e-05	TTTTTTTTCTCTCCTTTTTTAATTA
NFE2L2	database	NC_040075.1:30747598-30752598	3941	3952	-	1.32e-05	CATGAGCCAGCA
SCRT2	database	NC_040075.1:30747598-30752598	1747	1759	+	1.32e-05	AAGCAAAAGGTTG
IRF4	database	NC_040075.1:30747598-30752598	4814	4829	+	1.33e-05	AGGAGAGAAAAAAAAA
ZBTB33	database	NC_040075.1:30747598-30752598	2102	2113	+	1.33e-05	TTGGCAGGAATT
MITF	database	NC_040075.1:30747598-30752598	4935	4944	+	1.33e-05	ATCATGTGCT
AR	hTFtarget	NC_040075.1:30747598-30752598	4969	4984	+	1.33e-05	AATGCACTGAAGTAGA
AR	hTFtarget	NC_040075.1:30747598-30752598	3827	3835	+	1.33e-05	AAGTAAATA
AR	hTFtarget	NC_040075.1:30747598-30752598	3827	3835	+	1.33e-05	AAGTAAATA
GATA4	hTFtarget	NC_040075.1:30747598-30752598	139	150	+	1.33e-05	CAGATAAGAACA
GTF3C2	hTFtarget	NC_040075.1:30747598-30752598	1037	1061	-	1.33e-05	CAAATAAAAAGAAAAAAAAAAAAGA
ICE2	hTFtarget	NC_040075.1:30747598-30752598	1501	1512	+	1.33e-05	AGAAATGGCAGC
NFIC	hTFtarget	NC_040075.1:30747598-30752598	3260	3275	-	1.33e-05	CTTGGAAATTATCCAA
NKX3-1	hTFtarget	NC_040075.1:30747598-30752598	3827	3835	+	1.33e-05	AAGTAAATA
NR2F2	hTFtarget	NC_040075.1:30747598-30752598	3827	3835	+	1.33e-05	AAGTAAATA
BRD4	hTFtarget	NC_040075.1:30747598-30752598	4683	4704	+	1.33e-05	GAAAAAAAAAAAAAAAAAAGAT
CDK9	hTFtarget	NC_040075.1:30747598-30752598	1042	1057	-	1.33e-05	TAAAAAGAAAAAAAAA
ZNF274	hTFtarget	NC_040075.1:30747598-30752598	3369	3384	-	1.33e-05	GTTTTCCTGCTGCATG
ZNF274	hTFtarget	NC_040075.1:30747598-30752598	4742	4753	-	1.33e-05	CACATTTAAAAG
AR	hTFtarget	NC_040075.1:30747598-30752598	3827	3835	+	1.33e-05	AAGTAAATA
ESRRA	hTFtarget	NC_040075.1:30747598-30752598	4885	4896	-	1.34e-05	AGCAAAGGTCAG
HCFC1	hTFtarget	NC_040075.1:30747598-30752598	791	802	+	1.34e-05	ACTACAGTTCCT
ASCL2	hTFtarget	NC_040075.1:30747598-30752598	1743	1751	-	1.34e-05	TGCTTCCTG
MED1	hTFtarget	NC_040075.1:30747598-30752598	4684	4699	-	1.34e-05	TTTTTTTTTTTTTTTT
MED1	hTFtarget	NC_040075.1:30747598-30752598	4685	4700	-	1.34e-05	TTTTTTTTTTTTTTTT
MED1	hTFtarget	NC_040075.1:30747598-30752598	4686	4701	-	1.34e-05	TTTTTTTTTTTTTTTT
MED1	hTFtarget	NC_040075.1:30747598-30752598	4724	4739	-	1.34e-05	TTTTTTTTTTTTTTCT
NCOR1	hTFtarget	NC_040075.1:30747598-30752598	2454	2462	+	1.34e-05	CTGTGTGCA
SIX5	hTFtarget	NC_040075.1:30747598-30752598	3874	3889	-	1.34e-05	AAACTACTTTTCCTGG
HOXA2	database	NC_040075.1:30747598-30752598	3192	3201	-	1.34e-05	GGTAATGAGG
IRF4	database	NC_040075.1:30747598-30752598	4814	4829	+	1.34e-05	AGGAGAGAAAAAAAAA
ZNF740	database	NC_040075.1:30747598-30752598	1064	1073	+	1.34e-05	GTGGGGGGTG
HES1	database	NC_040075.1:30747598-30752598	1971	1985	+	1.35e-05	CAGGCTGGTGGCCCA
EHF	hTFtarget	NC_040075.1:30747598-30752598	481	502	+	1.35e-05	GGAGAAGGGAGACAGGAGCAAG
IRF5	hTFtarget	NC_040075.1:30747598-30752598	1031	1046	-	1.36e-05	AAAAAAAAGAGAAAAA
SMAD1	hTFtarget	NC_040075.1:30747598-30752598	3351	3362	+	1.36e-05	GTTTGCATATCA
SPIB	hTFtarget	NC_040075.1:30747598-30752598	3790	3807	+	1.36e-05	GCTAGGAAGGAAGTGAGT
ZNF143	hTFtarget	NC_040075.1:30747598-30752598	4399	4414	+	1.36e-05	GTGTTGCTTGATGGGA
NR2C2	database	NC_040075.1:30747598-30752598	2808	2820	-	1.36e-05	TGACCACTGCCCT
FOXA1	hTFtarget	NC_040075.1:30747598-30752598	3824	3835	-	1.37e-05	TATTTACTTTTC
HEY1	hTFtarget	NC_040075.1:30747598-30752598	4957	4981	-	1.37e-05	ACTTCAGTGCATTTCCCTGGACTTT
MED1	hTFtarget	NC_040075.1:30747598-30752598	1041	1056	-	1.37e-05	AAAAAGAAAAAAAAAA
NR2C2	hTFtarget	NC_040075.1:30747598-30752598	2807	2822	+	1.37e-05	CAGGGCAGTGGTCACA
RELA	hTFtarget	NC_040075.1:30747598-30752598	1993	2004	-	1.37e-05	TGGGGAACCCCA
SMARCA4	hTFtarget	NC_040075.1:30747598-30752598	4726	4741	+	1.37e-05	AAAAAAAAAAAAAAGG
SP2	hTFtarget	NC_040075.1:30747598-30752598	577	598	+	1.37e-05	AGAGACAGTGCTCAGGGCCAGC
SPI1	hTFtarget	NC_040075.1:30747598-30752598	4453	4468	-	1.37e-05	AGAAAACAGTCTCTGA
TCF12	hTFtarget	NC_040075.1:30747598-30752598	4500	4509	-	1.37e-05	GAGCAGGTGC
EP300	hTFtarget	NC_040075.1:30747598-30752598	2580	2591	-	1.37e-05	TGGAACAAACCA
EP300	hTFtarget	NC_040075.1:30747598-30752598	2241	2252	-	1.37e-05	TACATACAGCCA
IRF4	database	NC_040075.1:30747598-30752598	4719	4734	+	1.38e-05	AGGAAAGAAAAAAAAA
ETS1	hTFtarget	NC_040075.1:30747598-30752598	791	802	+	1.38e-05	ACTACAGTTCCT
GATA2	hTFtarget	NC_040075.1:30747598-30752598	139	147	+	1.38e-05	CAGATAAGA
GATA6	hTFtarget	NC_040075.1:30747598-30752598	138	146	+	1.38e-05	GCAGATAAG
IRF1	hTFtarget	NC_040075.1:30747598-30752598	1738	1753	-	1.38e-05	TTTGCTTCCTGTATCT
IRF5	hTFtarget	NC_040075.1:30747598-30752598	1133	1148	+	1.38e-05	AAACAAAAAAGAAAAA
MBD3	hTFtarget	NC_040075.1:30747598-30752598	285	306	-	1.38e-05	CATGTGTCTATTTATGTATGTC
SMAD1	hTFtarget	NC_040075.1:30747598-30752598	139	147	-	1.38e-05	TCTTATCTG
TRIM28	hTFtarget	NC_040075.1:30747598-30752598	3608	3619	-	1.38e-05	AGAAGGGATAAA
NR2C2	database	NC_040075.1:30747598-30752598	2808	2820	+	1.39e-05	AGGGCAGTGGTCA
FOXO3	database	NC_040075.1:30747598-30752598	4772	4785	+	1.39e-05	TGTTTGTTTTCAAA
IRF1	hTFtarget	NC_040075.1:30747598-30752598	4810	4825	+	1.39e-05	AAAAAGGAGAGAAAAA
IRF5	hTFtarget	NC_040075.1:30747598-30752598	1029	1044	-	1.39e-05	AAAAAAGAGAAAAAAA
KDM1A	hTFtarget	NC_040075.1:30747598-30752598	1917	1939	+	1.39e-05	CAGCTATGTAAACTGAGAAGAGG
LMO2	hTFtarget	NC_040075.1:30747598-30752598	1741	1756	-	1.39e-05	CCTTTTGCTTCCTGTA
SPI1	hTFtarget	NC_040075.1:30747598-30752598	2677	2692	+	1.39e-05	TTCTCTCTGGTGACCA
TFAP4	hTFtarget	NC_040075.1:30747598-30752598	3826	3835	+	1.39e-05	AAAGTAAATA
ZBTB17	hTFtarget	NC_040075.1:30747598-30752598	4405	4426	-	1.39e-05	TTCAGAGACCATTCCCATCAAG
AR	hTFtarget	NC_040075.1:30747598-30752598	3824	3835	+	1.39e-05	GAAAAGTAAATA
ETS1	database	NC_040075.1:30747598-30752598	1742	1750	+	1.4e-05	ACAGGAAGC
HOXD10	database	NC_040075.1:30747598-30752598	4488	4504	-	1.4e-05	GGTGCATTAAAATGTAG
AR	hTFtarget	NC_040075.1:30747598-30752598	4968	4984	+	1.4e-05	AAATGCACTGAAGTAGA
GTF2I	hTFtarget	NC_040075.1:30747598-30752598	4964	4985	-	1.4e-05	TTCTACTTCAGTGCATTTCCCT
EWSR1	hTFtarget	NC_040075.1:30747598-30752598	483	501	+	1.4e-05	AGAAGGGAGACAGGAGCAA
ASCL1	hTFtarget	NC_040075.1:30747598-30752598	3298	3309	+	1.4e-05	GCAGGAGAAGGA
IRF3	hTFtarget	NC_040075.1:30747598-30752598	4815	4836	+	1.4e-05	GGAGAGAAAAAAAAAAAATAAC
IRF5	hTFtarget	NC_040075.1:30747598-30752598	1027	1042	-	1.4e-05	AAAAGAGAAAAAAAAA
IRF5	hTFtarget	NC_040075.1:30747598-30752598	4721	4736	+	1.4e-05	GAAAGAAAAAAAAAAA
IRF5	hTFtarget	NC_040075.1:30747598-30752598	4730	4745	+	1.4e-05	AAAAAAAAAAGGCTTT
SMARCA4	hTFtarget	NC_040075.1:30747598-30752598	1035	1050	-	1.4e-05	AAAAAAAAAAAAGAGA
TRIM24	hTFtarget	NC_040075.1:30747598-30752598	1024	1045	-	1.4e-05	AAAAAAAGAGAAAAAAAAAATC
CDK9	hTFtarget	NC_040075.1:30747598-30752598	1581	1596	+	1.4e-05	TAATGCATATTTAATT
DDX5	hTFtarget	NC_040075.1:30747598-30752598	2878	2886	-	1.4e-05	ACACCCACA
ETS1	database	NC_040075.1:30747598-30752598	1742	1750	+	1.4e-05	ACAGGAAGC
IRF4	database	NC_040075.1:30747598-30752598	4719	4734	+	1.4e-05	AGGAAAGAAAAAAAAA
FLI1	hTFtarget	NC_040075.1:30747598-30752598	3789	3804	+	1.41e-05	AGCTAGGAAGGAAGTG
AR	hTFtarget	NC_040075.1:30747598-30752598	3824	3835	-	1.41e-05	TATTTACTTTTC
IRF1	hTFtarget	NC_040075.1:30747598-30752598	4684	4699	+	1.41e-05	AAAAAAAAAAAAAAAA
IRF1	hTFtarget	NC_040075.1:30747598-30752598	4685	4700	+	1.41e-05	AAAAAAAAAAAAAAAA
IRF1	hTFtarget	NC_040075.1:30747598-30752598	4686	4701	+	1.41e-05	AAAAAAAAAAAAAAAA
MED1	hTFtarget	NC_040075.1:30747598-30752598	1034	1049	+	1.41e-05	TTCTCTTTTTTTTTTT
PRDM1	hTFtarget	NC_040075.1:30747598-30752598	3824	3848	+	1.41e-05	GAAAAGTAAATAAATAAATATGATA
SETDB1	hTFtarget	NC_040075.1:30747598-30752598	2079	2094	+	1.41e-05	GTAAGTTTGCTGATGA
SPI1	hTFtarget	NC_040075.1:30747598-30752598	3794	3804	-	1.41e-05	CACTTCCTTCC
SPI1	hTFtarget	NC_040075.1:30747598-30752598	4500	4512	+	1.41e-05	GCACCTGCTCAGA
STAT1	hTFtarget	NC_040075.1:30747598-30752598	1026	1041	+	1.41e-05	TTTTTTTTTTCTCTTT
ZNF274	hTFtarget	NC_040075.1:30747598-30752598	4742	4753	-	1.41e-05	CACATTTAAAAG
ZNF92	hTFtarget	NC_040075.1:30747598-30752598	4472	4496	+	1.41e-05	TTTTATTCTTGTTTTTCTACATTTT
AR	hTFtarget	NC_040075.1:30747598-30752598	1132	1147	-	1.41e-05	TTTTCTTTTTTGTTTG
E2F7	hTFtarget	NC_040075.1:30747598-30752598	897	908	-	1.41e-05	ACCTTCCCCCTC
IRF4	database	NC_040075.1:30747598-30752598	1041	1056	-	1.42e-05	AAAAAGAAAAAAAAAA
ETS1	hTFtarget	NC_040075.1:30747598-30752598	3793	3807	+	1.42e-05	AGGAAGGAAGTGAGT
IRF1	hTFtarget	NC_040075.1:30747598-30752598	1110	1121	-	1.42e-05	GCTTTCAGATTC
IRF5	hTFtarget	NC_040075.1:30747598-30752598	1042	1057	-	1.42e-05	TAAAAAGAAAAAAAAA
KDM5B	hTFtarget	NC_040075.1:30747598-30752598	1036	1051	+	1.42e-05	CTCTTTTTTTTTTTTC
REST	hTFtarget	NC_040075.1:30747598-30752598	3996	4011	+	1.42e-05	GGCTGCTCTCCAGCCT
TCF7L2	hTFtarget	NC_040075.1:30747598-30752598	4772	4781	-	1.42e-05	AAAACAAACA
TRIM28	hTFtarget	NC_040075.1:30747598-30752598	304	328	-	1.42e-05	CTGCTGGGCATCCCTCAGTAGCCAT
EP300	hTFtarget	NC_040075.1:30747598-30752598	3236	3247	+	1.42e-05	CACGGACATACA
HMGA2	database	NC_040075.1:30747598-30752598	3499	3513	+	1.43e-05	AATTACCACCATTAT
MEF2A	database	NC_040075.1:30747598-30752598	1457	1472	-	1.43e-05	GTTTTATAATTAGATT
ARID5B	database	NC_040075.1:30747598-30752598	1444	1457	+	1.43e-05	AACAATAATACCAA
ESR1	hTFtarget	NC_040075.1:30747598-30752598	2716	2724	+	1.43e-05	CAGGGCAGG
POLR3A	hTFtarget	NC_040075.1:30747598-30752598	1026	1041	-	1.43e-05	AAAGAGAAAAAAAAAA
STAT1	hTFtarget	NC_040075.1:30747598-30752598	895	906	-	1.43e-05	CTTCCCCCTCAT
TAL1	hTFtarget	NC_040075.1:30747598-30752598	1741	1756	+	1.43e-05	TACAGGAAGCAAAAGG
TRIM24	hTFtarget	NC_040075.1:30747598-30752598	1039	1060	-	1.43e-05	AAATAAAAAGAAAAAAAAAAAA
TRIM24	hTFtarget	NC_040075.1:30747598-30752598	4822	4843	+	1.43e-05	AAAAAAAAAAATAACAAAAAAA
ALX3	database	NC_040075.1:30747598-30752598	1455	1467	+	1.43e-05	CAAATCTAATTAT
FOXN3	database	NC_040075.1:30747598-30752598	4823	4835	+	1.43e-05	AAAAAAAAAATAA
HMGA2	database	NC_040075.1:30747598-30752598	3499	3513	+	1.43e-05	AATTACCACCATTAT
IRF4	database	NC_040075.1:30747598-30752598	1041	1056	-	1.43e-05	AAAAAGAAAAAAAAAA
FOXJ3	database	NC_040075.1:30747598-30752598	4823	4835	-	1.44e-05	TTATTTTTTTTTT
TRIM63	database	NC_040075.1:30747598-30752598	4606	4620	+	1.44e-05	GAGTGTTTCATTTTC
FOXA1	hTFtarget	NC_040075.1:30747598-30752598	3825	3836	+	1.44e-05	AAAAGTAAATAA
LHX2	hTFtarget	NC_040075.1:30747598-30752598	3825	3836	-	1.44e-05	TTATTTACTTTT
MYH11	hTFtarget	NC_040075.1:30747598-30752598	3793	3804	+	1.44e-05	AGGAAGGAAGTG
BRD4	hTFtarget	NC_040075.1:30747598-30752598	1026	1050	-	1.44e-05	AAAAAAAAAAAAGAGAAAAAAAAAA
SIX5	hTFtarget	NC_040075.1:30747598-30752598	1065	1077	+	1.44e-05	TGGGGGGTGAAGT
BTAF1	hTFtarget	NC_040075.1:30747598-30752598	1802	1817	-	1.44e-05	AAAAAAAAAAGTAGAG
ESR1	hTFtarget	NC_040075.1:30747598-30752598	1062	1077	-	1.45e-05	ACTTCACCCCCCACCT
FOXP3	hTFtarget	NC_040075.1:30747598-30752598	1738	1752	-	1.45e-05	TTGCTTCCTGTATCT
IRF1	hTFtarget	NC_040075.1:30747598-30752598	1031	1046	-	1.45e-05	AAAAAAAAGAGAAAAA
SPI1	hTFtarget	NC_040075.1:30747598-30752598	3793	3804	+	1.45e-05	AGGAAGGAAGTG
TRIM28	hTFtarget	NC_040075.1:30747598-30752598	3382	3397	+	1.45e-05	AACCAATGGAACATTA
TRIM28	hTFtarget	NC_040075.1:30747598-30752598	3514	3529	+	1.45e-05	AATGGGAAGTCTTATG
ETV4	hTFtarget	NC_040075.1:30747598-30752598	3226	3247	+	1.46e-05	TTAACAGAGACACGGACATACA
GATA3	hTFtarget	NC_040075.1:30747598-30752598	1741	1752	+	1.46e-05	TACAGGAAGCAA
POLR3A	hTFtarget	NC_040075.1:30747598-30752598	1032	1047	-	1.46e-05	AAAAAAAAAGAGAAAA
BRD4	hTFtarget	NC_040075.1:30747598-30752598	1048	1059	-	1.46e-05	AATAAAAAGAAA
SMAD3	hTFtarget	NC_040075.1:30747598-30752598	1106	1121	+	1.46e-05	CTTTGAATCTGAAAGC
SPI1	hTFtarget	NC_040075.1:30747598-30752598	3790	3807	-	1.46e-05	ACTCACTTCCTTCCTAGC
TP53	hTFtarget	NC_040075.1:30747598-30752598	4816	4831	+	1.46e-05	GAGAGAAAAAAAAAAA
ZNF143	hTFtarget	NC_040075.1:30747598-30752598	1033	1053	-	1.46e-05	AAGAAAAAAAAAAAAGAGAAA
EP300	hTFtarget	NC_040075.1:30747598-30752598	454	475	+	1.46e-05	GCAGAGGAAGGGCTGGCTGCTC
ERG	hTFtarget	NC_040075.1:30747598-30752598	1029	1053	+	1.46e-05	TTTTTTTCTCTTTTTTTTTTTTCTT
AR	database	NC_040075.1:30747598-30752598	923	938	+	1.46e-05	CAGAACATGGGGTACC
CDC5L	database	NC_040075.1:30747598-30752598	1947	1961	-	1.46e-05	AATTTATTATAACCC
FOXJ2	database	NC_040075.1:30747598-30752598	3830	3839	-	1.47e-05	TATTTATTTA
FOXJ2	database	NC_040075.1:30747598-30752598	3834	3843	-	1.47e-05	TATTTATTTA
POU3F2	database	NC_040075.1:30747598-30752598	1555	1568	-	1.47e-05	AGGCATATTTTCAT
SPI1	database	NC_040075.1:30747598-30752598	456	463	+	1.47e-05	AGAGGAAG
SF1	database	NC_040075.1:30747598-30752598	3272	3279	-	1.47e-05	TGACCTTG
ESRRG	database	NC_040075.1:30747598-30752598	3272	3279	+	1.47e-05	CAAGGTCA
FOXA1	hTFtarget	NC_040075.1:30747598-30752598	3824	3835	-	1.47e-05	TATTTACTTTTC
FOXA2	hTFtarget	NC_040075.1:30747598-30752598	1061	1082	-	1.47e-05	CCACCACTTCACCCCCCACCTC
FOXP1	hTFtarget	NC_040075.1:30747598-30752598	4475	4496	-	1.47e-05	AAAATGTAGAAAAACAAGAATA
HIF1A	hTFtarget	NC_040075.1:30747598-30752598	846	864	-	1.47e-05	CAGTGAGACAAGGTGAGAC
NR2C2	hTFtarget	NC_040075.1:30747598-30752598	2419	2443	+	1.47e-05	TTCTGCTCTGTGCTGGTGTGGCCTC
NR3C1	hTFtarget	NC_040075.1:30747598-30752598	1763	1771	-	1.47e-05	ATGAGTCAG
VDR	hTFtarget	NC_040075.1:30747598-30752598	1031	1042	+	1.47e-05	TTTTTCTCTTTT
ZBTB17	hTFtarget	NC_040075.1:30747598-30752598	1724	1739	+	1.47e-05	TGGCTTAGGTGTTTAG
ZNF384	hTFtarget	NC_040075.1:30747598-30752598	1040	1061	+	1.47e-05	TTTTTTTTTTTCTTTTTATTTG
ERG	hTFtarget	NC_040075.1:30747598-30752598	4679	4703	-	1.47e-05	TCTTTTTTTTTTTTTTTTTTCCTGA
NFIB	database	NC_040075.1:30747598-30752598	4293	4307	+	1.47e-05	TTGTCTTTGTGCCAG
[truncated: 9,638 more rows]
